# Supplementary material for: Design of an Arabidopsis thaliana reporter line to detect heat-sensing and signaling mutants
Source: Plant Methods. 2023 Jun 8;19:56. doi: 10.1186/s13007-023-01033-x (PMC10251684; doi:10.1186/s13007-023-01033-x)
Supplement: Supplementary file 1 — Additional file 1. Excel file containing raw data for this study. [file 13007_2023_1033_MOESM1_ESM.xlsx]

## Sheet: Supplementary Data - Index
Dataset in each Tab
TAB	Name	Description
Tab 1	All genes, all p_val	List of all genes detected in the transcriptomic analysis, regardless of the p-value + Transgene
Tab 2	All genes, p_valadj <0.05 + loc	List of all genes detected in the transcriptomic analysis, with a cutoff value of p<0.05 and the localisation of the genes in the cell compartments.
Tab 3	Ctrl_MS_22_vs_Ctrl_DVAL_22	List of all genes detected in the transcriptomic analysis of D-Valine at 22°C with a cutoff value of p<0.05
Tab 4	PANTHER chaperome	List of all genes considered to be part of the chaperome in PANTHER.
Tab 5	All IDs, All log2FCs + PANTHER	List of all genes in common between this study and those of Grinevich and Blair and their notation in PANTHER.
Tab 6	All IDs, log2FC>0	List of all genes in common between this study and those of Grinevich and Blair with a Fold-Change more than zero.
Tab 7	All IDs, log2FC<0	List of all genes in common between this study and those of Grinevich and Blair with a Fold-Change less than zero.
Tab 8	Figure 1	Raw data from Figure 1
Tab 9	Figure 3	Raw data from Figure 3
Tab 10	Figure 4	Raw data from Figure 4
Tab 11	Figure 5	Raw data from Figure 5
Tab 12	Supp. Fig. 1	Raw data from Supplementary Figure 1
Tab 13	Supp. Fig. 3	Raw data from Supplementary Figure 3
Tab 14	Supp. Fig. 5	Raw data from Supplementary Figure 4
Tab 15	Supp. Fig. 7	Raw data from Supplementary Figure 7
Tab 16	Supp. Fig. 8	Raw data from Supplementary Figure 8

## Sheet: All genes, all p_val
GeneID	log2FoldChange	padj	Gene_Name	Gene_type	Description	Chromosome_Name	TPM.Control1	TPM.Control2	TPM.Control3	TPM.HeatShock1	TPM.HeatShock2	TPM.HeatShock3
AT4G10250	13.7043	NA	HSP22.0	protein_coding	22.0 kDa heat shock protein [Source:UniProtKB/Swiss-Prot;Acc:Q38806]	chr4	0.05	0	0.05	103.86	1025.55	109.79
AT4G27670	11.9781	NA	HSP21	protein_coding	HSP21 [Source:UniProtKB/TrEMBL;Acc:A0A178UVU5]	chr4	0.11	0	0	28.61	540.5	21.15
AT5G12020	11.9241	5.6845e-29	HSP17.6	protein_coding	17.6 kDa class II heat shock protein [Source:UniProtKB/Swiss-Prot;Acc:P29830]	chr5	0.51	0.13	0.06	516.1	1629.37	581.12
AT4G25200	11.8545	3.8351e-86	HSP23.6	protein_coding	HSP23.6-MITO [Source:UniProtKB/TrEMBL;Acc:A0A178USN5]	chr4	0.46	0.21	0.2	451.52	1767.77	508.89
AT1G71000	11.5684	3.66646e-118		protein_coding	Chaperone DnaJ-domain superfamily protein [Source:UniProtKB/TrEMBL;Acc:F4I8D6]	chr1	0.21	0.23	0.22	353.73	716.49	465.93
AT5G12030	11.3509	3.36674e-146	HSP17.7	protein_coding	17.7 kDa class II heat shock protein [Source:UniProtKB/Swiss-Prot;Acc:O81822]	chr5	0.95	0.93	0.63	1146.57	3185.01	1226.36
AT1G53540	11.1717	4.56281e-98	HSP17.6C	protein_coding	17.6 kDa class I heat shock protein 3 [Source:UniProtKB/Swiss-Prot;Acc:P13853]	chr1	0.62	0.39	0.31	588.71	2145.1	675.84
AT3G46230	10.3587	2.79268e-249	HSP17.4A	protein_coding	17.4 kDa class I heat shock protein [Source:UniProtKB/Swiss-Prot;Acc:P19036]	chr3	3.16	2.46	1.74	2040.92	3811	2195.94
AT2G26150	10.2861	0	HSFA2	protein_coding	Heat stress transcription factor A-2 [Source:UniProtKB/Swiss-Prot;Acc:O80982]	chr2	0.88	2.21	1.15	1338.86	1616.61	1448
AT1G09433	10.1756	0.000337725		lncRNA		chr1	0	0	0	2.49	59.44	2.43
AT1G07400	10.1634	0	HSP17.8	protein_coding	17.8 kDa class I heat shock protein [Source:UniProtKB/Swiss-Prot;Acc:Q9LNW0]	chr1	3.16	3.43	3.61	2800.03	3691.43	3400.75
AT5G53680	9.96444	4.75904e-06		protein_coding	RNA-binding (RRM/RBD/RNP motifs) family protein [Source:UniProtKB/TrEMBL;Acc:Q9FI08]	chr5	0	0	0	2.71	17.71	1.52
AT1G59860	9.86602	5.40487e-284	HSP17.6A	protein_coding	17.6 kDa class I heat shock protein 1 [Source:UniProtKB/Swiss-Prot;Acc:Q9XIE3]	chr1	3.11	2.49	1.28	1563	2182.12	1924.88
AT3G63350	9.63459	3.09424e-52	HSFA7B	protein_coding	Heat stress transcription factor A-7b [Source:UniProtKB/Swiss-Prot;Acc:Q9M1V5]	chr3	0.05	0.15	0.05	46.23	109.65	51.03
AT3G09640	9.43506	4.12048e-18	APX2	protein_coding	APX2 [Source:UniProtKB/TrEMBL;Acc:A0A178VH43]	chr3	0.16	0.17	0.16	20.17	193.85	27.66
AT5G52655	8.97857	NA		protein_coding		chr5	0	0	0.38	0.36	79.78	0
AT5G66020	8.76103	NA	SAC6	protein_coding	Phosphoinositide phosphatase SAC6 [Source:UniProtKB/Swiss-Prot;Acc:Q7X911]	chr5	0	0	0	0.08	2.57	0.03
AT5G03210	8.71777	2.66338e-18		protein_coding	Arabidopsis thaliana genomic DNA, chromosome 5, P1 clone:MOK16 [Source:UniProtKB/TrEMBL;Acc:Q9FYM8]	chr5	0.26	2.26	1.33	607.56	146.83	571.57
AT1G09930	8.54247	3.49936e-08	OPT2	protein_coding	Oligopeptide transporter 2 [Source:UniProtKB/Swiss-Prot;Acc:O04514]	chr1	0	0	0	1.91	0.95	0.41
AT5G02415	8.51482	NA		lncRNA		chr5	0	0	0	0.15	8.84	0.07
AT1G03070	8.21142	1.16093e-48	LFG4	protein_coding	Protein LIFEGUARD 4 [Source:UniProtKB/Swiss-Prot;Acc:Q9SA63]	chr1	0.6	0.83	0.4	71.57	320.67	80.02
AT1G72660	8.17219	7.06881e-14	DRG2	protein_coding	Developmentally-regulated G-protein 2 [Source:UniProtKB/Swiss-Prot;Acc:Q9CAI1]	chr1	0.22	0.62	0.22	25.17	176.86	27.05
AT5G48570	8.10602	7.54426e-197	FKBP65	protein_coding	Peptidyl-prolyl cis-trans isomerase FKBP65 [Source:UniProtKB/Swiss-Prot;Acc:Q9FJL3]	chr5	8.87	8.72	8.05	1441.93	3082.72	1356.14
AT1G05347	8.05921	2.80186e-08		lncRNA		chr1	0	0	0.13	5.53	8.93	6.12
AT4G36490	7.98203	1.87614e-06	SFH12	protein_coding	Phosphatidylinositol/phosphatidylcholine transfer protein SFH12 [Source:UniProtKB/Swiss-Prot;Acc:Q94A34]	chr4	0	0	0	0.42	1.58	0.34
AT1G74310	7.95287	0	CLPB1	protein_coding	Chaperone protein ClpB1 [Source:UniProtKB/Swiss-Prot;Acc:P42730]	chr1	7.02	6.46	5.72	1177.1	1431.5	1405.53
AT5G52640	7.84215	0	HSP90-1	protein_coding	Heat shock protein 90-1 [Source:UniProtKB/Swiss-Prot;Acc:P27323]	chr5	13.14	11.41	8.31	1846.98	2591.03	1922.96
AT5G15660	7.81927	NA		protein_coding	Putative F-box protein At5g15660 [Source:UniProtKB/Swiss-Prot;Acc:Q9LFW0]	chr5	0	0	0	0.08	2.68	0.11
AT2G20880	7.74907	6.21702e-91	ERF053	protein_coding	Ethylene-responsive transcription factor ERF053 [Source:UniProtKB/Swiss-Prot;Acc:Q9SKT1]	chr2	0.41	0.24	0.11	41.24	55.95	38.92
AT3G01925	7.73232	NA		ncRNA		chr3	0	0	0	0	6.25	0
AT1G30060	7.55015	9.2113e-05		protein_coding	COP1-interacting protein-like protein [Source:UniProtKB/TrEMBL;Acc:Q9C8R5]	chr1	0	0	0	0.27	4.35	0.39
AT2G09805	7.54215	0.180606		lncRNA		chr2	0	0	0	0	6.54	0.14
AT1G54050	7.51018	0	HSP17.4B	protein_coding	17.4 kDa class III heat shock protein [Source:UniProtKB/Swiss-Prot;Acc:Q9SYG1]	chr1	12.04	13.37	13.58	1674.3	2632.53	1863.57
AT1G05183	7.43827	8.1581e-06		lncRNA		chr1	0	0.04	0	0.98	4.61	0.71
AT2G29500	7.34949	1.05991e-234	HSP17.6B	protein_coding	17.6 kDa class I heat shock protein 2 [Source:UniProtKB/Swiss-Prot;Acc:Q9ZW31]	chr2	15.48	16.59	15.78	1707.3	3135.57	1806.5
AT2G09230	7.33866	NA		lncRNA		chr2	0	0	0	0	7.47	0
AT2G32130	7.30217	NA		protein_coding	At2g32130 [Source:UniProtKB/TrEMBL;Acc:Q9SKY7]	chr2	0	0	0	0.08	6.22	0
AT1G24580	7.21717	0.000108038		protein_coding	F21J9.24 [Source:UniProtKB/TrEMBL;Acc:Q9FYK6]	chr1	0.32	1.45	1.58	196.22	0.95	193.87
AT2G32120	7.20194	8.37565e-87	HSP70-8	protein_coding	Heat shock 70 kDa protein 8 [Source:UniProtKB/Swiss-Prot;Acc:Q9SKY8]	chr2	2.8	2.25	3.11	209.88	586.09	237.91
AT4G12400	7.15477	4.21035e-153	HOP3	protein_coding	Hsp70-Hsp90 organizing protein 3 [Source:UniProtKB/Swiss-Prot;Acc:Q9STH1]	chr4	8.34	9.45	7.59	757.09	1654.36	798.54
AT5G08820	7.12453	NA		lncRNA		chr5	0	0	0	0	2.84	0.06
AT3G45060	7.0627	NA	NRT2.6	protein_coding	High affinity nitrate transporter 2.6 [Source:UniProtKB/Swiss-Prot;Acc:Q9LXH0]	chr3	0	0	0	0	1.64	0
AT1G52560	7.0336	1.52092e-54	HSP26.5	protein_coding	26.5 kDa heat shock protein, mitochondrial [Source:UniProtKB/Swiss-Prot;Acc:Q9SSQ8]	chr1	2.77	3.91	3.52	232.61	821.56	234.08
AT1G74220	7.03307	0.00787372		protein_coding	Homeobox-like protein [Source:UniProtKB/TrEMBL;Acc:Q9C908]	chr1	0	0	0	0	2.29	0.04
AT5G28237	7.02666	0.22432		protein_coding	Tryptophan synthase [Source:UniProtKB/TrEMBL;Acc:F4K727]	chr5	0	0	0	0	1.68	0
AT1G04047	7.02126	0.00223903		lncRNA		chr1	0	0	0	0.18	6.92	0.86
AT2G46240	7.01146	1.95476e-182	BAG6	protein_coding	BAG family molecular chaperone regulator 6 [Source:UniProtKB/Swiss-Prot;Acc:O82345]	chr2	6.88	5.34	5.34	453.87	863.9	634.33
AT2G08470	6.98763	0.000855138		lncRNA		chr2	0	0	0	0.7	4.17	0
AT4G34410	6.98031	NA	ERF109	protein_coding	Ethylene-responsive transcription factor ERF109 [Source:UniProtKB/Swiss-Prot;Acc:Q9SZ06]	chr4	0.04	0	0.04	0.18	8.07	0.21
AT5G61495	6.97571	0.00606385		protein_coding	unknown protein; FUNCTIONS IN: molecular_function unknown; INVOLVED IN: biological_process unknown; LOCATED IN: cellular_component unknown; Has 0 Blast hits to 0 proteins in 0 species (source: NCBI BLink). [Source:TAIR;Acc:AT5G61495]	chr5	0	0	0	0	0.68	0
AT5G25450	6.94756	4.82507e-70	QCR7-2	protein_coding	Cytochrome b-c1 complex subunit 7 [Source:UniProtKB/TrEMBL;Acc:A0A178UDJ6]	chr5	2.16	2.77	2.48	177.79	526.4	171.19
AT5G37670	6.93062	3.09161e-51	HSP15.7	protein_coding	15.7 kDa heat shock protein, peroxisomal [Source:UniProtKB/Swiss-Prot;Acc:Q9FHQ3]	chr5	2.25	2.13	2.05	121.18	440.94	141.28
AT5G07515	6.91561	1.61721e-07		lncRNA		chr5	0	0	1.23	2.19	11.66	6.43
AT1G21550	6.9113	3.534e-12	CML44	protein_coding	Probable calcium-binding protein CML44 [Source:UniProtKB/Swiss-Prot;Acc:Q9LPK5]	chr1	1.8	1.26	1.47	52.65	390.26	55.79
AT1G04163	6.88998	NA		lncRNA		chr1	0	0	0	0.04	2.78	0.07
AT1G05203	6.88559	0.237292		lncRNA		chr1	0	0	0	0.19	3.91	0
AT1G73510	6.87621	NA		protein_coding	Putative uncharacterized protein [Source:UniProtKB/TrEMBL;Acc:Q9FX44]	chr1	0.06	0	0	0.12	6.43	0.12
AT3G08070	6.86882	0.000228612		lncRNA		chr3	0	0	0	1.09	4.89	0.21
AT1G16030	6.84886	9.47746e-53	HSP70-5	protein_coding	Hsp70b [Source:UniProtKB/TrEMBL;Acc:A0A178W9N7]	chr1	4.31	4.2	3.38	199.54	790.92	231.7
AT5G54165	6.80794	2.16799e-79		protein_coding	Avr9/Cf-9 rapidly elicited protein [Source:UniProtKB/TrEMBL;Acc:Q570N6]	chr5	3.96	3.15	6.21	314.24	643.69	414.87
AT5G53040	6.80377	0.245273	RKD4	protein_coding	Protein RKD4 [Source:UniProtKB/Swiss-Prot;Acc:Q9LVU8]	chr5	0	0	0	0	2.91	0
AT1G72760	6.80118	0.000174548		protein_coding	Protein kinase superfamily protein [Source:TAIR;Acc:AT1G72760]	chr1	0	0	0.02	0.19	2.75	0.06
AT1G60190	6.77496	3.34119e-12	PUB19	protein_coding	U-box domain-containing protein 19 [Source:UniProtKB/Swiss-Prot;Acc:O80742]	chr1	1.4	1.15	1.06	155.8	16.63	144.43
AT3G24500	6.77183	0	MBF1C	protein_coding	MBF1C [Source:UniProtKB/TrEMBL;Acc:A0A178VDH9]	chr3	22.46	19.33	20.2	1791.33	1963.39	2068.11
AT1G21529	6.6993	0.00218383		ncRNA		chr1	0	0	0	0.24	3.14	0.38
AT3G12580	6.68534	0	MED37C	protein_coding	Probable mediator of RNA polymerase II transcription subunit 37c [Source:UniProtKB/Swiss-Prot;Acc:Q9LHA8]	chr3	31.26	28.3	27.47	2409.37	2524.42	2615.19
AT4G28140	6.64298	2.88376e-27	ERF054	protein_coding	Ethylene-responsive transcription factor ERF054 [Source:UniProtKB/Swiss-Prot;Acc:Q9M0J3]	chr4	0.31	0.26	0.73	23.33	80.39	16.92
AT4G32630	6.61335	1.31167e-05		protein_coding	ArfGap/RecO-like zinc finger domain-containing protein [Source:UniProtKB/TrEMBL;Acc:B3H5G3]	chr4	0.04	0	0	0.39	1.84	0.32
AT4G04540	6.60617	0.264192	CRK39	protein_coding	Putative cysteine-rich receptor-like protein kinase 39 [Source:UniProtKB/Swiss-Prot;Acc:Q9SYS7]	chr4	0	0	0	0.02	1	0
AT1G44414	6.54239	1.87361e-10		protein_coding	At1g44414 [Source:UniProtKB/TrEMBL;Acc:Q94LA6]	chr1	0.1	0.2	0.1	5.25	27.3	4.94
AT3G04410	6.5373	0.0013946		protein_coding	NAC (No Apical Meristem) domain transcriptional regulator superfamily protein [Source:UniProtKB/TrEMBL;Acc:Q9M846]	chr3	0	0	0	0	0	0
AT5G51440	6.47064	5.9618e-205	HSP23.5	protein_coding	23.5 kDa heat shock protein, mitochondrial [Source:UniProtKB/Swiss-Prot;Acc:Q9FGM9]	chr5	18.18	17.26	12.91	964.55	1631.91	1027.11
AT4G07095	6.46329	0.00121739		lncRNA		chr4	0	0	0	0.27	0.5	0
AT1G07850	6.44336	0.00124267		protein_coding	Glycosyltransferase [Source:UniProtKB/TrEMBL;Acc:F4HSH8]	chr1	0	0	0	0.11	0.56	0.15
AT5G45630	6.42632	4.99063e-54		protein_coding	Putative uncharacterized protein [Source:UniProtKB/TrEMBL;Acc:Q9FK78]	chr5	0.87	0.63	0.74	59.15	35.16	63.26
AT1G12610	6.40528	0.0265005	DREB1F	protein_coding	Dehydration-responsive element-binding protein 1F [Source:UniProtKB/Swiss-Prot;Acc:Q9LN86]	chr1	0	0	0	0	1.71	0.27
AT1G20310	6.39801	0.121148		protein_coding	Putative uncharacterized protein [Source:UniProtKB/TrEMBL;Acc:Q8L956]	chr1	0	0	0	0	1.78	0
AT1G04953	6.37295	0.00231288		lncRNA		chr1	0	0	0	0.18	1.34	0.78
AT5G09610	6.36034	NA	APUM21	protein_coding	Putative pumilio homolog 21 [Source:UniProtKB/Swiss-Prot;Acc:Q9LXC5]	chr5	0.07	0	0	0.05	7.8	0.16
AT5G01885	6.3409	NA		lncRNA		chr5	0	0.24	0	0	6.57	0
AT2G33380	6.28734	4.06354e-06	PXG3	protein_coding	Probable peroxygenase 3 [Source:UniProtKB/Swiss-Prot;Acc:O22788]	chr2	8.47	9.74	9.8	888.21	21.24	783.02
AT3G09350	6.2712	1.59268e-179	Fes1A	protein_coding	Fes1A [Source:UniProtKB/TrEMBL;Acc:Q84J81]	chr3	18.62	18.24	15.52	853.28	1603.47	996.64
AT5G00895	6.2669	0.136945		lncRNA		chr5	0	0	0	0	4.64	0
AT1G01520	6.26663	0.000172488		protein_coding	ASG4 [Source:UniProtKB/TrEMBL;Acc:A0A178W835]	chr1	1.12	1.14	0.87	86.91	0.81	85.91
AT2G20560	6.25965	0		protein_coding	At2g20560/T13C7.15 [Source:UniProtKB/TrEMBL;Acc:Q9SIL3]	chr2	12.83	12.96	12.11	694.21	880.32	850.04
AT5G15420	6.23218	0.141511		protein_coding	Putative uncharacterized protein T20K14_30 [Source:UniProtKB/TrEMBL;Acc:Q9LF40]	chr5	0	0	0	0	3.08	0
AT5G59720	6.22355	NA	HSP18.1	protein_coding	18.1 kDa class I heat shock protein [Source:UniProtKB/Swiss-Prot;Acc:P19037]	chr5	5.32	4.88	5.69	76.07	932.89	85.78
AT3G17320	6.1845	0.0189705		protein_coding	F-box protein At3g17320 [Source:UniProtKB/Swiss-Prot;Acc:Q9LUT9]	chr3	0	0	0	0.08	1.03	0
AT2G27270	6.18216	0.00934611		protein_coding	Putative uncharacterized protein [Source:UniProtKB/TrEMBL;Acc:Q9XIN4]	chr2	0	0	0	0.27	1.45	0.06
AT1G07900	6.17016	2.62256e-06	LBD1	protein_coding	LBD1 [Source:UniProtKB/TrEMBL;Acc:A0A178WM56]	chr1	0.4	0.08	0.72	32.15	2.69	30.83
AT5G10695	6.16368	2.91952e-35		protein_coding	Methionyl-tRNA synthetase [Source:UniProtKB/TrEMBL;Acc:Q8RXY3]	chr5	12.15	10.17	10.32	335.19	1347.38	375.9
AT4G02235	6.14066	0.00643402	AGL51	protein_coding	AGL51 [Source:UniProtKB/TrEMBL;Acc:A0A178UXV6]	chr4	0	0	0	0.11	0.51	0
AT2G08405	6.11982	0.0105685		lncRNA		chr2	0.21	0	0	0	3.03	0.2
AT1G18310	6.10992	0.0210253		protein_coding	Glycosyl hydrolase family 81 protein [Source:UniProtKB/TrEMBL;Acc:F4IAQ0]	chr1	0	0	0	0	0.4	0.02
AT1G31370	6.07136	0.00587588		protein_coding	Putative uncharacterized protein T8E3.14 [Source:UniProtKB/TrEMBL;Acc:Q9C872]	chr1	0	0	0	0.23	1.37	0
AT2G41445	6.06886	NA		protein_coding	unknown protein; FUNCTIONS IN: molecular_function unknown; INVOLVED IN: biological_process unknown; LOCATED IN: cellular_component unknown; BEST Arabidopsis thaliana protein match is: unknown protein (TAIR:AT2G41470.1); Has 30201 Blast hits to 17322 /.../ins in 780 species: Archae - 12; Bacteria - 1396; Metazoa - 17338; Fungi - 3422; Plants - 5037; Viruses - 0; Other Eukaryotes - 2996 (source: NC…	chr2	0.11	0.11	0	0	2.7	0
AT3G07355	6.05125	NA		lncRNA		chr3	0	0	0	0	0.96	0
AT4G26701	6.01549	0.0105947		protein_coding	DNA binding / DNA topoisomerase type I [Source:UniProtKB/TrEMBL;Acc:B3H4K2]	chr4	0	0	0	0.25	2.75	0.49
AT3G12660	6.01334	0.0788368	FLA14	protein_coding	Fasciclin-like arabinogalactan protein 14 [Source:UniProtKB/Swiss-Prot;Acc:Q9LTW9]	chr3	0	0	0	0.08	1	0
AT1G56060	5.98435	NA		protein_coding	unknown protein; BEST Arabidopsis thaliana protein match is: unknown protein (TAIR:AT2G32210.1); Has 180 Blast hits to 180 proteins in 22 species: Archae - 0; Bacteria - 0; Metazoa - 0; Fungi - 10; Plants - 170; Viruses - 0; Other Eukaryotes - 0 (so /.../NCBI BLink). [Source:TAIR;Acc:AT1G56060]	chr1	0.54	0.26	0.28	1.08	57.7	0.26
AT5G51420	5.97854	0.0030913		protein_coding	Probable long-chain-alcohol O-fatty-acyltransferase 11 [Source:UniProtKB/Swiss-Prot;Acc:Q9FGN1]	chr5	0	0	0	0.3	0.68	0.11
AT4G21320	5.96533	7.15657e-53	HSA32	protein_coding	HSA32 [Source:UniProtKB/TrEMBL;Acc:A0A178UV51]	chr4	3.44	4	3.57	115.31	352.65	122.53
AT1G33355	5.96241	0.180197		protein_coding		chr1	0	0	0	0	0	0
AT2G09965	5.91939	0.186654		lncRNA		chr2	0	0	0	0	0	0
AT2G40925	5.90095	0.00136405		protein_coding	F-box protein At2g40925 [Source:UniProtKB/Swiss-Prot;Acc:Q3E7D1]	chr2	0	0.04	0	0.3	1.19	0.15
AT4G29880	5.89898	NA	PIRL7	protein_coding	PIRL7 [Source:UniProtKB/TrEMBL;Acc:A0A178UXC0]	chr4	0.04	0.04	0.07	0.07	5.84	0.21
AT1G66090	5.86341	NA		protein_coding	Disease resistance protein (TIR-NBS class) [Source:UniProtKB/TrEMBL;Acc:Q9C515]	chr1	2.53	0.8	0.49	4.8	208.72	4.45
AT2G09975	5.84677	0.00341834		lncRNA		chr2	0	0	0	0.25	0.9	0.36
AT5G56960	5.84441	0.000979615		protein_coding	basic helix-loop-helix (bHLH) DNA-binding family protein [Source:TAIR;Acc:AT5G56960]	chr5	0.03	0.03	0	0.17	2.03	0.24
AT5G12000	5.79377	NA		protein_coding	Kinase with adenine nucleotide alpha hydrolases-like domain-containing protein [Source:UniProtKB/TrEMBL;Acc:Q0WVJ0]	chr5	0	0	0.03	0.02	1.63	0.03
AT1G17870	5.77576	1.97188e-202	EGY3	protein_coding	Probable zinc metallopeptidase EGY3, chloroplastic [Source:UniProtKB/Swiss-Prot;Acc:Q9LMU1]	chr1	5.87	5.26	4.47	295.57	255.86	311.54
AT2G38240	5.77052	NA	ANS	protein_coding	Probable 2-oxoglutarate-dependent dioxygenase ANS [Source:UniProtKB/Swiss-Prot;Acc:O80449]	chr2	0.12	0.03	0	0.22	8.88	0
AT1G05297	5.75604	0.0446863		lncRNA		chr1	0	0	0	0	2.49	0.33
AT3G63060	5.74162	1.21762e-15	EDL3	protein_coding	EID1-like F-box protein 3 [Source:UniProtKB/Swiss-Prot;Acc:Q93ZT5]	chr3	0.53	0.66	0.59	34.59	4.27	35.9
AT1G04587	5.73322	0.21908		lncRNA		chr1	0	0	0	0	2.38	0
AT4G12380	5.73322	0.21908		protein_coding	Putative uncharacterized protein AT4g12380 [Source:UniProtKB/TrEMBL;Acc:Q9STH3]	chr4	0	0	0	0	0.57	0
AT3G18905	5.70517	0.00901445		protein_coding	F-box/associated interaction domain protein [Source:UniProtKB/TrEMBL;Acc:Q9LHM8]	chr3	0	0	0	0.11	0.52	0.76
AT5G01985	5.68266	0.228118		lncRNA		chr5	0	0	0	0	0	0
AT5G01995	5.64256	0.117666		lncRNA		chr5	0	0	0	0	1.35	0
AT5G47175	5.64256	0.117666	LCR3	protein_coding	Defensin-like protein 141 [Source:UniProtKB/Swiss-Prot;Acc:P82718]	chr5	0	0	0.36	0	1.69	0.34
AT1G09987	5.63026	0.237978		lncRNA		chr1	0	0	0	0	1.42	0
AT3G08970	5.54436	4.9898e-116	ERDJ3A	protein_coding	TMS1 [Source:UniProtKB/TrEMBL;Acc:A0A178VJB6]	chr3	5.95	4.7	4.11	150.79	270.42	167.01
AT4G07895	5.53352	0.0198907		lncRNA		chr4	0	0	0	0	1.12	0
AT5G08730	5.53262	0.131177	ARI16	protein_coding	Probable E3 ubiquitin-protein ligase ARI16 [Source:UniProtKB/Swiss-Prot;Acc:Q9C5A4]	chr5	0	0	0	0	0.52	0.03
AT2G30830	5.53112	0.0297544		protein_coding	2-oxoglutarate (2OG) and Fe(II)-dependent oxygenase superfamily protein [Source:UniProtKB/TrEMBL;Acc:O80850]	chr2	0	0	0	0.07	0.6	0.04
AT5G64510	5.52599	1.44992e-135	TIN1	protein_coding	Putative uncharacterized protein At5g64510 [Source:UniProtKB/TrEMBL;Acc:Q84JN2]	chr5	4.37	4.06	3.71	120.98	214.82	134.42
AT4G09365	5.51938	0.259467		ncRNA		chr4	0	0	0	0	0	0
AT3G51910	5.51936	5.64153e-105	HSFA7A	protein_coding	Heat stress transcription factor A-7a [Source:UniProtKB/Swiss-Prot;Acc:Q9SV12]	chr3	12.45	10.57	13.24	527.91	452.08	656.28
AT5G53710	5.51896	9.27113e-07		protein_coding	unknown protein; FUNCTIONS IN: molecular_function unknown; INVOLVED IN: biological_process unknown; LOCATED IN: endomembrane system; EXPRESSED IN: 8 plant structures; EXPRESSED DURING: 4 anthesis, C globular stage, petal differentiation and expansio /.../e; Has 30201 Blast hits to 17322 proteins in 780 species: Archae - 12; Bacteria - 1396; Metazoa - 17338; Fungi - 3422; Plants - 5037; Viruses - …	chr5	0.19	0.5	0.29	21.17	0.9	14.03
AT5G46795	5.49928	0.0470274	MSP2	protein_coding	Microspore-specific promoter 2 [Source:UniProtKB/TrEMBL;Acc:Q1PDM1]	chr5	0	0	0	0	1.15	0.08
AT3G53820	5.48639	0.0174059		protein_coding	C2H2 and C2HC zinc fingers superfamily protein [Source:UniProtKB/TrEMBL;Acc:Q9M344]	chr3	0	0	0	0.28	1.38	0.36
AT3G05055	5.47962	0.00784509		lncRNA		chr3	0	0	0	0.41	0.36	0.79
AT1G48725	5.44012	0.0504984		protein_coding	Transmembrane protein [Source:UniProtKB/TrEMBL;Acc:A0A1P8ARB6]	chr1	0	0	0	0	1.23	0.29
AT1G07476	5.43953	0.050509		protein_coding	At1g07476 [Source:UniProtKB/TrEMBL;Acc:Q9LNX0]	chr1	0	0	0	0.12	0.6	0
AT3G04200	5.42226	0.0259945		protein_coding	Germin-like protein subfamily 1 member 6 [Source:UniProtKB/Swiss-Prot;Acc:Q9M8X6]	chr3	0.13	0.07	0.07	0	4.17	0.19
AT1G74190	5.41358	0.147359	AtRLP15	protein_coding	Disease resistance protein, putative; 1096-4664 [Source:UniProtKB/TrEMBL;Acc:Q9C6A8]	chr1	0	0	0	0	0.29	0.02
AT5G15250	5.41247	1.91566e-05	FTSH6	protein_coding	ATP-dependent zinc metalloprotease FTSH 6, chloroplastic [Source:UniProtKB/Swiss-Prot;Acc:Q1PDW5]	chr5	0.05	0.1	0.05	0.28	5.68	0.52
AT4G15660	5.37668	0.00175262	GRXS8	protein_coding	Monothiol glutaredoxin-S8 [Source:UniProtKB/Swiss-Prot;Acc:O23417]	chr4	0.17	0.06	0	0.59	7.61	0.22
AT1G10225	5.36201	0.0211812		protein_coding	Putative uncharacterized protein At1g10220 [Source:UniProtKB/TrEMBL;Acc:Q56YG0]	chr1	0	0	0	0.53	1.19	0.38
AT1G78400	5.31882	0.0179018		protein_coding	Pectin lyase-like superfamily protein [Source:UniProtKB/TrEMBL;Acc:F4IA77]	chr1	0	0	0	0.23	0.33	0.11
AT5G55020	5.30295	0.000178395	ATMYB120	protein_coding	Transcription factor MYB120 [Source:UniProtKB/Swiss-Prot;Acc:Q94FL7]	chr5	0.03	0	0	0.25	0.61	0.53
AT4G15710	5.29916	0.0763756		protein_coding	unknown protein; Has 18 Blast hits to 18 proteins in 2 species: Archae - 0; Bacteria - 0; Metazoa - 0; Fungi - 0; Plants - 18; Viruses - 0; Other Eukaryotes - 0 (source: NCBI BLink). [Source:TAIR;Acc:AT4G15710]	chr4	0	0	0	0.02	0.36	0.02
AT1G80590	5.29591	0.142681	WRKY66	protein_coding	Probable WRKY transcription factor 66 [Source:UniProtKB/Swiss-Prot;Acc:Q9M8M6]	chr1	0	0	0	0.14	0.72	0
AT5G58180	5.26819	0.310911	YKT62	protein_coding	VAMP-like protein YKT62 [Source:UniProtKB/Swiss-Prot;Acc:Q9LVM9]	chr5	0	0	0	0	0.49	0
AT5G12110	5.26625	0		protein_coding	At5g12110 [Source:UniProtKB/TrEMBL;Acc:Q29PY2]	chr5	11.08	13.81	10.98	371.58	420.64	390.55
AT3G16050	5.25905	1.2349e-126	PDX12	protein_coding	Pyridoxal 5'-phosphate synthase-like subunit PDX1.2 [Source:UniProtKB/Swiss-Prot;Acc:Q9ZNR6]	chr3	10.78	13.9	15.12	349.19	456.94	477.87
AT4G29770	5.24086	3.15115e-09		protein_coding	Target of trans acting-siR480/255. [Source:TAIR;Acc:AT4G29770]	chr4	0.32	0.15	0.14	2.22	13.67	2.66
AT1G30455	5.23822	0.0100467		protein_coding	Cyclin/Brf1-like TBP-binding domain-containing protein [Source:UniProtKB/TrEMBL;Acc:F4I4V4]	chr1	0	0	0	0.23	0.86	0.22
AT3G07365	5.22531	0.0118966		lncRNA		chr3	0.18	0	0	0.18	1.87	0
AT5G58770	5.225	6.38478e-87		protein_coding	Dehydrodolichyl diphosphate synthase 2 [Source:UniProtKB/Swiss-Prot;Acc:Q56Y11]	chr5	6.46	6.39	5.36	181.64	143.96	220.02
AT5G59220	5.20427	2.65716e-05	SAG113	protein_coding	Probable protein phosphatase 2C 78 [Source:UniProtKB/Swiss-Prot;Acc:Q9FIF5]	chr5	4.74	6.21	6.84	258.6	12.99	250.98
AT5G12990	5.20002	0.0414025	CLE40	protein_coding	CLAVATA3/ESR (CLE)-related protein 40 [Source:UniProtKB/Swiss-Prot;Acc:Q9LXU0]	chr5	0	0	0	0	1.12	0.75
AT3G15440	5.19791	0.325369		protein_coding	MJK13.10 protein [Source:UniProtKB/TrEMBL;Acc:Q9LE10]	chr3	0	0	0	0	1.58	0
AT4G02735	5.19791	0.325369		protein_coding	F-box SKIP17-like protein [Source:UniProtKB/TrEMBL;Acc:A0A1P8B5P2]	chr4	0	0	0	0	0.04	0
AT5G21960	5.19791	0.325369	ERF016	protein_coding	Ethylene-responsive transcription factor ERF016 [Source:UniProtKB/Swiss-Prot;Acc:Q9C591]	chr5	0	0	0	0	0.59	0
AT1G61340	5.17908	3.23469e-98		protein_coding	F-box protein At1g61340 [Source:UniProtKB/Swiss-Prot;Acc:Q8GX77]	chr1	5.46	6.1	6.49	201.28	148.55	201.68
AT4G25380	5.17701	2.98243e-26	SAP10	protein_coding	Zinc finger A20 and AN1 domain-containing stress-associated protein 10 [Source:UniProtKB/Swiss-Prot;Acc:Q9STJ9]	chr4	0.59	0.46	0.07	10.1	11.61	9.97
AT2G29470	5.13494	NA	GSTU3	protein_coding	Glutathione S-transferase U3 [Source:UniProtKB/Swiss-Prot;Acc:Q9ZW28]	chr2	0.05	0.47	0.05	0.15	11.07	0.05
AT3G56790	5.13293	1.37294e-08		protein_coding	Putative uncharacterized protein T8M16_120 [Source:UniProtKB/TrEMBL;Acc:Q9LES8]	chr3	0.09	0.19	0.18	3.2	13.42	3.07
AT3G06830	5.12401	0.341891	PME23	protein_coding	Probable pectinesterase/pectinesterase inhibitor 23 [Source:UniProtKB/Swiss-Prot;Acc:Q8GXA1]	chr3	0	0	0	0	0.22	0
AT3G25180	5.12351	0.180606	CYP82G1	protein_coding	Cytochrome P450 82G1 [Source:UniProtKB/Swiss-Prot;Acc:Q9LSF8]	chr3	0	0.03	0	0	0.84	0
AT3G08700	5.11895	7.76336e-09	UBC12	protein_coding	Probable ubiquitin-conjugating enzyme E2 12 [Source:UniProtKB/Swiss-Prot;Acc:Q9C9Y7]	chr3	0.4	0.35	0.07	2.9	15.84	2.81
AT3G03165	5.1159	8.45201e-15		lncRNA		chr3	0.42	0.2	0.64	11.91	9.75	13.53
AT1G30070	5.11063	1.30244e-97		protein_coding	SGS domain-containing protein [Source:UniProtKB/TrEMBL;Acc:F4I4Q9]	chr1	24.16	27.57	30.05	598.88	1138.28	665.22
AT3G55580	5.1065	3.32347e-06		protein_coding	Regulator of chromosome condensation (RCC1) family protein [Source:UniProtKB/TrEMBL;Acc:Q9M2S1]	chr3	0.75	0.77	0.82	28.6	2.96	34.1
AT1G67623	5.10395	0.0246616		protein_coding	Putative F-box protein At1g67623 [Source:UniProtKB/Swiss-Prot;Acc:Q9FXC7]	chr1	0	0	0	0.25	0.41	0.18
AT1G07500	5.10309	5.37573e-24	SMR5	protein_coding	Cyclin-dependent protein kinase inhibitor SMR5 [Source:UniProtKB/Swiss-Prot;Acc:Q9LNX4]	chr1	2.07	2.39	0	46.37	71.64	67.06
AT5G05220	5.103	3.51113e-32		protein_coding	AT5g05220/K18I23_2 [Source:UniProtKB/TrEMBL;Acc:Q940U2]	chr5	0.38	1.42	0.99	28.51	19.44	29.97
AT4G38140	5.09222	1.37385e-09	ATL18	protein_coding	RING-H2 finger protein ATL18 [Source:UniProtKB/Swiss-Prot;Acc:Q9SZL4]	chr4	0.51	0.13	0	7.62	4.47	6.71
AT2G08950	5.04613	0.35964		lncRNA		chr2	0	0	0	0	0.98	0
AT2G26010	5.03897	NA	PDF1.3	protein_coding	PDF1.3 [Source:UniProtKB/TrEMBL;Acc:A0A178VSS6]	chr2	0	0	0.31	0	9.3	0
AT1G08645	5.01923	0.00100037		protein_coding		chr1	0.39	0	0	0.59	1.2	0.95
AT1G56170	5.00735	2.26313e-09	NFYC2	protein_coding	Nuclear transcription factor Y subunit C-2 [Source:UniProtKB/Swiss-Prot;Acc:Q8LCG7]	chr1	11.04	12.69	13.13	393.49	77.93	487.78
AT2G43890	5.00176	0.199339		protein_coding	Pectin lyase-like superfamily protein [Source:UniProtKB/TrEMBL;Acc:O80559]	chr2	0	0.02	0	0	0.73	0
AT4G18253	5.00101	NA		protein_coding	Receptor Serine/Threonine kinase-like protein [Source:UniProtKB/TrEMBL;Acc:A0A1P8B6P8]	chr4	0.26	0.05	0.15	0.1	11.99	0.2
AT3G60760	4.98283	0.217156		protein_coding	Putative uncharacterized protein T4C21_170 [Source:UniProtKB/TrEMBL;Acc:Q9LZY7]	chr3	0	0	0	0	0.46	0
AT1G26140	4.97591	0.0111184		protein_coding	Putative uncharacterized protein F28B23.18 [Source:UniProtKB/TrEMBL;Acc:Q9C659]	chr1	0	0	0	0.31	0.83	0.15
AT1G05337	4.96379	0.377702		lncRNA		chr1	0	0	0	0	1.03	0
AT4G05915	4.96379	0.377702		lncRNA		chr4	0	0	0	0	0.53	0
AT2G33090	4.96379	0.377702		protein_coding	Putative uncharacterized protein [Source:UniProtKB/TrEMBL;Acc:O49324]	chr2	0	0	0	0	1.11	0
AT1G56600	4.95497	5.74479e-28	GOLS2	protein_coding	Galactinol synthase 2 [Source:UniProtKB/Swiss-Prot;Acc:Q9FXB2]	chr1	7.48	5.47	6.54	198.27	70.56	209.18
AT3G08750	4.94713	0.177395		protein_coding	F-box protein At3g08750 [Source:UniProtKB/Swiss-Prot;Acc:Q9C9Y4]	chr3	0	0	0	0	0.27	0.14
AT4G15670	4.94401	0.0166436	GRXS7	protein_coding	Monothiol glutaredoxin-S7 [Source:UniProtKB/Swiss-Prot;Acc:Q6NLU2]	chr4	0	0.23	0	0.22	5.5	0.22
AT3G07150	4.9217	2.10097e-20		protein_coding	Amino acid-ligase [Source:UniProtKB/TrEMBL;Acc:Q9SFU5]	chr3	0.88	0.91	0.88	13.94	45.6	14.52
AT2G06475	4.90902	0.0446988		lncRNA		chr2	0	0	0	0	1.61	0.1
AT4G33860	4.90851	0.0452858		protein_coding	Glycosyl hydrolase family 10 protein [Source:UniProtKB/TrEMBL;Acc:F4JJU9]	chr4	0	0	0	0.09	0.18	0.07
AT1G48720	4.8966	0.233933		protein_coding	At1g48720 [Source:UniProtKB/TrEMBL;Acc:Q682G3]	chr1	0	0	0	0.25	5.06	0
AT5G05410	4.8937	8.00798e-130	DREB2A	protein_coding	Dehydration-responsive element-binding protein 2A [Source:UniProtKB/Swiss-Prot;Acc:O82132]	chr5	7.65	6.03	5.91	135.07	212.9	155.22
AT5G09565	4.87694	0.064985		lncRNA		chr5	0	0	0	0	0	0
AT2G09740	4.87646	0.396498		lncRNA		chr2	0	0	0	0	0.82	0
AT1G67360	4.87563	9.12045e-184		protein_coding	REF/SRPP-like protein At1g67360 [Source:UniProtKB/Swiss-Prot;Acc:Q9FYF7]	chr1	28.6	35.22	33.89	765.44	745.72	849.09
AT1G65390	4.87281	NA	PP2A5	protein_coding	Protein PHLOEM PROTEIN 2-LIKE A5 [Source:UniProtKB/Swiss-Prot;Acc:Q9C5Q9]	chr1	0.52	0.29	0.12	0.44	25.56	0.5
AT2G02340	4.84373	0.0315473	PP2B8	protein_coding	Putative F-box protein PP2-B8 [Source:UniProtKB/Swiss-Prot;Acc:Q9ZVQ8]	chr2	0	0	0	0	1.12	0.27
AT1G30135	4.82496	NA	TIFY5A	protein_coding	Protein TIFY 5A [Source:UniProtKB/Swiss-Prot;Acc:Q8LBM2]	chr1	0.14	0.15	0.29	0.07	14.15	0
AT2G19310	4.82254	3.23934e-195	HSP18.5	protein_coding	18.5 kDa class IV heat shock protein [Source:UniProtKB/Swiss-Prot;Acc:O64564]	chr2	38.53	35.73	32.87	701.56	1022.46	833.85
AT4G23570	4.81437	1.61968e-35	SGT1A	protein_coding	phosphatase-related [Source:TAIR;Acc:AT4G23570]	chr4	18.62	20.57	17.14	273.24	823.41	286.59
AT1G09993	4.78349	0.417753		lncRNA		chr1	0	0	0	0	1.02	0
AT1G20500	4.78349	0.417753	4CLL4	protein_coding	4-coumarate--CoA ligase-like 4 [Source:UniProtKB/Swiss-Prot;Acc:P0C5B6]	chr1	0	0	0	0	0.22	0
AT3G17400	4.78349	0.417753		protein_coding	Putative F-box protein At3g17400 [Source:UniProtKB/Swiss-Prot;Acc:Q9LUT1]	chr3	0	0	0	0	0.56	0
AT3G21890	4.77735	0.00132908	MIP1B	protein_coding	BBX31 [Source:UniProtKB/TrEMBL;Acc:A0A178VEW7]	chr3	1	0.8	1.14	29.84	0.86	34.59
AT2G18340	4.77279	0.0201762		protein_coding	Late embryogenesis abundant domain-containing protein / LEA domain-containing protein [Source:UniProtKB/TrEMBL;Acc:Q9ZPW6]	chr2	0	0.04	0	0.23	0.51	0.15
AT2G31590	4.76651	0.100299		protein_coding	Putative uncharacterized protein At2g31590 [Source:UniProtKB/TrEMBL;Acc:Q9SIP9]	chr2	0	0	0	0.08	0.15	0.08
AT2G24320	4.74522	0.0320717		protein_coding	alpha/beta-Hydrolases superfamily protein [Source:TAIR;Acc:AT2G24320]	chr2	0.05	0.05	0	0.19	0.91	0.09
AT1G48700	4.74352	2.91848e-33		protein_coding	2-oxoglutarate (2OG) and Fe(II)-dependent oxygenase superfamily protein [Source:TAIR;Acc:AT1G48700]	chr1	0.5	0.56	0.67	11.23	17.16	7.92
AT2G32140	4.73788	NA		protein_coding	Transmembrane receptor [Source:UniProtKB/TrEMBL;Acc:F4ISS7]	chr2	0.23	0.32	0.33	0.7	20.14	1.09
AT2G27280	4.73581	0.0378878		protein_coding	Coiled-coil protein (DUF2040) [Source:UniProtKB/TrEMBL;Acc:Q9XIN5]	chr2	0	0	0	0.04	0.68	0.11
AT1G32910	4.73379	0.148603		protein_coding	HXXXD-type acyl-transferase family protein [Source:UniProtKB/TrEMBL;Acc:Q9MAP9]	chr1	0	0.03	0	0.03	0.61	0
AT5G04380	4.73154	0.000323475		protein_coding	S-adenosyl-L-methionine-dependent methyltransferases superfamily protein [Source:TAIR;Acc:AT5G04380]	chr5	0.21	0.24	0.12	5.87	0.04	4.67
AT5G45180	4.72899	0.142773	FMO2	protein_coding	Putative flavin-containing monooxygenase 2 [Source:UniProtKB/Swiss-Prot;Acc:Q9FKE7]	chr5	0	0	0	0	0.31	0.03
AT3G08645	4.72453	0.243205		lncRNA		chr3	0	0	0	0	1.75	0
AT5G18340	4.72252	1.4651e-19	PUB48	protein_coding	U-box domain-containing protein 48 [Source:UniProtKB/Swiss-Prot;Acc:Q3E9F5]	chr5	0.83	0.51	0.42	7.96	25.81	8.16
AT3G02115	4.71358	0.00444372		ncRNA		chr3	0	0	0	0	0	5.29
AT5G42380	4.70658	7.87254e-24	CML37	protein_coding	Calcium-binding protein CML37 [Source:UniProtKB/Swiss-Prot;Acc:Q9FIH9]	chr5	0.33	0.31	0.4	6.9	11.54	4.46
AT2G07345	4.7059	0.272766		lncRNA		chr2	0	0	0	0	0	0
AT1G72416	4.69893	NA		protein_coding	Chaperone DnaJ-domain superfamily protein [Source:UniProtKB/TrEMBL;Acc:B3H5X6]	chr1	9.77	11.94	8	35.04	702.24	34.27
AT5G35320	4.69211	2.17479e-103		protein_coding	DBH-like monooxygenase [Source:UniProtKB/TrEMBL;Acc:O65233]	chr5	18.83	18.76	19.27	294.63	533.04	410.25
AT1G05100	4.68859	2.59441e-05	MAPKKK18	protein_coding	Mitogen-activated protein kinase kinase kinase 18 [Source:UniProtKB/Swiss-Prot;Acc:Q9ZVP5]	chr1	0.79	1.27	1.05	32.89	2.88	29.23
AT3G46660	4.68465	NA	UGT76E12	protein_coding	Glycosyltransferase (Fragment) [Source:UniProtKB/TrEMBL;Acc:W8QNL7]	chr3	0.03	0.25	0.13	0.03	9.02	0.1
AT2G06465	4.68411	0.44105		lncRNA		chr2	0	0	0	0	0.27	0
AT2G07845	4.68411	0.44105		lncRNA		chr2	0	0	0	0	0.48	0
AT2G09235	4.68411	0.44105		lncRNA		chr2	0	0	0	0	0.62	0
AT3G03935	4.68411	0.44105		lncRNA		chr3	0	0	0	0	0.99	0
AT4G21330	4.68411	0.44105	DYT1	protein_coding	Transcription factor DYT1 [Source:UniProtKB/Swiss-Prot;Acc:O81900]	chr4	0	0	0	0	0.48	0
AT2G09605	4.67947	0.00939188		lncRNA		chr2	0	0	0	2.15	3.06	1.05
AT2G17680	4.67284	0.000403532		protein_coding	DUF241 domain protein, putative (DUF241) [Source:UniProtKB/TrEMBL;Acc:Q6DR26]	chr2	0.07	0.04	0.04	0.88	0.28	1.9
AT1G05873	4.66034	0.0287719		lncRNA		chr1	0.06	0	0	0.06	0.89	0.24
AT2G07335	4.65181	0.0933316		lncRNA		chr2	0	0	0	0.03	0.03	0.19
AT5G50790	4.64652	0.0950989	SWEET10	protein_coding	Bidirectional sugar transporter SWEET10 [Source:UniProtKB/Swiss-Prot;Acc:Q9LUE3]	chr5	0.04	0.04	0	0	1.7	0.04
AT3G55646	4.6404	0.0805401		protein_coding	Putative uncharacterized protein [Source:UniProtKB/TrEMBL;Acc:Q1G3N4]	chr3	0.05	0	0.05	0.1	1.89	0
AT5G03204	4.62586	0.00385529		protein_coding	unknown protein; Has 30201 Blast hits to 17322 proteins in 780 species: Archae - 12; Bacteria - 1396; Metazoa - 17338; Fungi - 3422; Plants - 5037; Viruses - 0; Other Eukaryotes - 2996 (source: NCBI BLink). [Source:TAIR;Acc:AT5G03204]	chr5	0	0	0.17	1.19	2.7	1.47
AT1G21722	4.62532	0.158344		protein_coding	F8K7.16 [Source:UniProtKB/TrEMBL;Acc:Q9XI04]	chr1	0	0	0	0	0.33	0.07
AT3G09863	4.61896	0.0625528		protein_coding	unknown protein; Has 30201 Blast hits to 17322 proteins in 780 species: Archae - 12; Bacteria - 1396; Metazoa - 17338; Fungi - 3422; Plants - 5037; Viruses - 0; Other Eukaryotes - 2996 (source: NCBI BLink). [Source:TAIR;Acc:AT3G09863]	chr3	0	0	0	0	0	0
AT1G05675	4.60449	NA	UGT74E1	protein_coding	UDP-Glycosyltransferase superfamily protein (Fragment) [Source:UniProtKB/TrEMBL;Acc:A0A1W6AJW6]	chr1	0.3	0.21	0.16	0.17	14.87	0.25
AT5G11140	4.5927	0.00204134		protein_coding	Phospholipase-like protein (PEARLI 4) family protein [Source:UniProtKB/TrEMBL;Acc:Q9LFP2]	chr5	0.06	0.06	0.06	0.46	2.74	0.49
AT2G18190	4.59187	0.114824		protein_coding	AAA-ATPase At2g18190 [Source:UniProtKB/Swiss-Prot;Acc:F4IQG2]	chr2	0	0	0	0.11	0.13	0
AT1G13310	4.5891	0.00522255		protein_coding	Endosomal targeting BRO1-like domain-containing protein [Source:UniProtKB/TrEMBL;Acc:Q9FX66]	chr1	0.1	0	0	0.22	1.77	0.15
AT1G05143	4.57736	0.46548		lncRNA		chr1	0	0	0	0	0	0
AT2G09725	4.57736	0.46548		lncRNA		chr2	0	0	0	0	1.39	0
AT4G05125	4.57736	0.46548		lncRNA		chr4	0	0	0	0	0.55	0
AT1G22210	4.57736	0.46548	TPPC	protein_coding	Probable trehalose-phosphate phosphatase C [Source:UniProtKB/Swiss-Prot;Acc:F4I1A6]	chr1	0	0	0	0	0.49	0
AT3G44870	4.57736	0.46548		protein_coding	AtPP-like protein [Source:UniProtKB/TrEMBL;Acc:Q9FYC3]	chr3	0	0	0	0	0.53	0
AT1G04077	4.57605	0.0990984		lncRNA		chr1	0	0	0	0.05	0.19	0.05
AT3G53600	4.55968	0.0141905		protein_coding	At3g53600 [Source:UniProtKB/TrEMBL;Acc:Q9LFG0]	chr3	0	0	0.14	0.36	2.02	0.62
AT3G43250	4.55957	0.148774		protein_coding	Coiled-coil protein (DUF572) [Source:UniProtKB/TrEMBL;Acc:Q9LXK9]	chr3	0	0.11	0	0	2.22	0.05
AT1G66080	4.55631	9.93282e-121		protein_coding	At1g66080 [Source:UniProtKB/TrEMBL;Acc:Q9C8D7]	chr1	5.2	5.54	6.29	100.08	118.72	119.36
AT4G27110	4.55626	0.12966	COBL11	protein_coding	COBRA-like protein 11 [Source:UniProtKB/Swiss-Prot;Acc:Q9T045]	chr4	0	0	0	0.02	0.16	0.06
AT2G37180	4.54857	1.03318e-68	PIP2-3	protein_coding	Aquaporin PIP2-3 [Source:UniProtKB/Swiss-Prot;Acc:P30302]	chr2	45.53	43.73	42.24	871	614.73	979.93
AT3G23550	4.54804	NA	DTX18	protein_coding	Protein DETOXIFICATION 18 [Source:UniProtKB/Swiss-Prot;Acc:Q9LUH3]	chr3	0.56	0.72	0.25	0.23	30.6	0.38
AT4G06210	4.54003	0.0858717		lncRNA		chr4	0	0	0	0	0.52	0.07
AT4G07190	4.52087	4.65254e-12		lncRNA		chr4	1.31	1.45	0.36	6.69	33.28	7.58
AT2G32200	4.51088	NA		protein_coding	unknown protein; BEST Arabidopsis thaliana protein match is: unknown protein (TAIR:AT2G32210.1); Has 131 Blast hits to 131 proteins in 14 species: Archae - 0; Bacteria - 0; Metazoa - 0; Fungi - 1; Plants - 130; Viruses - 0; Other Eukaryotes - 0 (sou /.../CBI BLink). [Source:TAIR;Acc:AT2G32200]	chr2	0.37	0	0.25	0.12	11.99	0.24
AT5G54950	4.50669	0.0303896		protein_coding	Aconitase family protein [Source:UniProtKB/TrEMBL;Acc:Q9FFT5]	chr5	0.41	0	0	0.81	0.97	0
AT5G40790	4.50401	0.0141545		protein_coding	Emb [Source:UniProtKB/TrEMBL;Acc:Q9FKS7]	chr5	0.33	0.48	0.21	10.12	0.08	8.89
AT2G41100	4.48244	NA	CML12	protein_coding	Calmodulin-like protein 12 [Source:UniProtKB/Swiss-Prot;Acc:P25071]	chr2	46.81	21.18	21.8	67.08	1805.53	60.68
AT1G19210	4.47654	0.134797	ERF017	protein_coding	Ethylene-responsive transcription factor ERF017 [Source:UniProtKB/Swiss-Prot;Acc:Q84QC2]	chr1	0	0	0	0.31	0.29	0
AT1G05303	4.46207	0.492423		lncRNA		chr1	0	0	0	0	0	0
AT2G08400	4.46207	0.492423		lncRNA		chr2	0	0	0	0	0	0
AT2G44810	4.46207	0.492423	DAD1	protein_coding	Phospholipase A(1) DAD1, chloroplastic [Source:UniProtKB/Swiss-Prot;Acc:Q948R1]	chr2	0	0	0	0	0.41	0
AT1G09053	4.45839	0.0622977		lncRNA		chr1	0	0.03	0	0.03	0.26	0.26
AT3G46090	4.43601	NA	ZAT7	protein_coding	ZAT7 [Source:UniProtKB/TrEMBL;Acc:A0A178VI57]	chr3	0.32	0.17	0.11	0.22	10.48	0.31
AT3G07090	4.43518	6.16413e-167		protein_coding	PPPDE putative thiol peptidase family protein [Source:UniProtKB/TrEMBL;Acc:Q9SFT9]	chr3	65.55	61.82	58.05	1018.73	1110.24	1218.48
AT1G09627	4.43516	0.0339378		lncRNA		chr1	0	0	0	0.06	0.08	0.04
AT5G52760	4.42357	2.75787e-05	HIPP14	protein_coding	Heavy metal-associated isoprenylated plant protein 14 [Source:UniProtKB/Swiss-Prot;Acc:Q9LTE1]	chr5	0.56	0.25	0.56	2.31	23.05	1.95
AT4G27657	4.41607	1.11237e-51		protein_coding	At4g27657 [Source:UniProtKB/TrEMBL;Acc:Q8LF18]	chr4	2.97	2.63	2.47	53.54	37.41	50.3
AT4G15680	4.40387	NA	GRXS4	protein_coding	Monothiol glutaredoxin-S4 [Source:UniProtKB/Swiss-Prot;Acc:O23419]	chr4	0.09	1.26	0.35	2.1	27.38	1.26
AT3G22830	4.40157	9.82381e-42	HSFA6B	protein_coding	Heat stress transcription factor A-6b [Source:UniProtKB/Swiss-Prot;Acc:Q9LUH8]	chr3	0.71	0.76	0.83	12.3	10.84	15.23
AT4G24950	4.38963	0.31825	SINE4	protein_coding	Protein SINE4 [Source:UniProtKB/Swiss-Prot;Acc:Q9SW31]	chr4	0	0	0	0	0.87	0.31
AT1G14200	4.38608	6.12849e-91		protein_coding	At1g14200 [Source:UniProtKB/TrEMBL;Acc:Q9XI67]	chr1	12.45	11.57	13.69	192.93	212.67	258.9
AT2G25140	4.38137	4.9898e-116	CLPB4	protein_coding	Chaperone protein ClpB4, mitochondrial [Source:UniProtKB/Swiss-Prot;Acc:Q8VYJ7]	chr2	13.26	13.71	12.67	182.06	316.63	198.09
AT5G03720	4.36828	NA	HSFA3	protein_coding	HSFA3 [Source:UniProtKB/TrEMBL;Acc:A0A178UHR4]	chr5	0.77	1.01	0.92	4.26	42.69	3.41
AT1G07603	4.36393	0.349203		lncRNA		chr1	0	0	0	0	0.7	0
AT4G02950	4.36393	0.349203		protein_coding	Putative ubiquitin-like protein [Source:UniProtKB/TrEMBL;Acc:Q9ZT93]	chr4	0	0	0	0.06	0.43	0.11
AT5G49420	4.36393	0.349203		protein_coding	MADS-box protein [Source:UniProtKB/TrEMBL;Acc:Q7X9H5]	chr5	0	0	0	0.04	0.14	0
AT1G05837	4.36326	0.156663		lncRNA		chr1	0	0	0.05	0	0.66	0.1
AT5G07330	4.35262	5.07562e-08		protein_coding	At5g07330 [Source:UniProtKB/TrEMBL;Acc:Q9LY27]	chr5	0.6	1.53	1.87	8.12	59.47	10.29
AT1G60380	4.35239	0.133341		protein_coding	Apical meristem formation protein-related [Source:UniProtKB/TrEMBL;Acc:O80759]	chr1	0	0	0	0.17	0.22	0.05
AT1G09950	4.34848	4.59599e-15	RAS1	protein_coding	At1g09950 [Source:UniProtKB/TrEMBL;Acc:O04515]	chr1	0.04	0.36	0.3	4.18	3.62	3.78
AT1G30814	4.33674	0.521853		protein_coding	unknown protein; Has 35333 Blast hits to 34131 proteins in 2444 species: Archae - 798; Bacteria - 22429; Metazoa - 974; Fungi - 991; Plants - 531; Viruses - 0; Other Eukaryotes - 9610 (source: NCBI BLink). [Source:TAIR;Acc:AT1G30814]	chr1	0	0	0	0	0.31	0
AT5G44430	4.33674	0.521853	PDF1.2C	protein_coding	PDF1.2c [Source:UniProtKB/TrEMBL;Acc:A0A178UR42]	chr5	0	0	0	0	1.15	0
AT1G07350	4.31138	2.80507e-193	SR45A	protein_coding	Serine/arginine-rich splicing factor SR45a [Source:UniProtKB/Swiss-Prot;Acc:Q84TH4]	chr1	45.1	47.43	40.9	641.72	880.7	784.07
AT5G66053	4.30888	0.155955		protein_coding	unknown protein; LOCATED IN: mitochondrion; Has 30201 Blast hits to 17322 proteins in 780 species: Archae - 12; Bacteria - 1396; Metazoa - 17338; Fungi - 3422; Plants - 5037; Viruses - 0; Other Eukaryotes - 2996 (source: NCBI BLink). [Source:TAIR;Acc:AT5G66053]	chr5	0	0	0	0	0	15.3
AT1G31400	4.30802	0.321031		protein_coding	MATH domain and coiled-coil domain-containing protein At1g31400 [Source:UniProtKB/Swiss-Prot;Acc:Q9C869]	chr1	0	0	0	0	0.23	0.23
AT1G05767	4.30711	0.172931		lncRNA		chr1	15.92	19.52	14.39	17.83	20.05	13.25
AT4G23493	4.30537	1.13612e-40		protein_coding	Putative uncharacterized protein [Source:UniProtKB/TrEMBL;Acc:Q8LC94]	chr4	4.68	6.97	8.14	88.05	179.74	81.22
AT1G04837	4.30475	7.9896e-10		lncRNA		chr1	0.25	0.22	0	2.4	4.09	3.17
AT2G02795	4.30297	0.0428305		protein_coding	unknown protein; Has 30201 Blast hits to 17322 proteins in 780 species: Archae - 12; Bacteria - 1396; Metazoa - 17338; Fungi - 3422; Plants - 5037; Viruses - 0; Other Eukaryotes - 2996 (source: NCBI BLink). [Source:TAIR;Acc:AT2G02795]	chr2	0	0.09	0	0.18	0.42	0.09
AT3G25240	4.30151	NA		protein_coding	Putative uncharacterized protein [Source:UniProtKB/TrEMBL;Acc:Q9LSF2]	chr3	0	0.34	0.05	0.23	6.34	0.4
AT3G49230	4.28539	0.189605		protein_coding	Putative uncharacterized protein [Source:UniProtKB/TrEMBL;Acc:Q5XVA6]	chr3	0	0	0	0.06	0.28	0.06
AT3G62850	4.28539	0.189605		protein_coding	Putative uncharacterized protein F26K9_280 [Source:UniProtKB/TrEMBL;Acc:Q9LZI1]	chr3	0	0	0	0.04	0.13	0
AT3G01545	4.25716	0.350321		lncRNA		chr3	0	0	0	0	0.5	0
AT1G54590	4.25716	0.350321		protein_coding	Pre-mRNA-splicing factor-like protein [Source:UniProtKB/TrEMBL;Acc:F4HWZ0]	chr1	0	0	0	0	0.22	0
AT3G27025	4.24592	0.0141098		protein_coding	unknown protein; Has 25 Blast hits to 25 proteins in 6 species: Archae - 0; Bacteria - 0; Metazoa - 1; Fungi - 0; Plants - 24; Viruses - 0; Other Eukaryotes - 0 (source: NCBI BLink). [Source:TAIR;Acc:AT3G27025]	chr3	0.32	0.61	0.25	7.36	0.14	10.07
AT5G51105	4.23807	0.343164		protein_coding	Protein of unknown function (DUF1278) [Source:TAIR;Acc:AT5G51105]	chr5	0.13	0	0	0	1.97	0
AT1G07430	4.23782	0.000457386	AIP1	protein_coding	Protein phosphatase 2C 3 [Source:UniProtKB/Swiss-Prot;Acc:Q9LNW3]	chr1	1.65	1.97	1.91	42.36	2.66	39.37
AT2G07722	4.23049	0.381107		protein_coding	unknown protein; BEST Arabidopsis thaliana protein match is: unknown protein (TAIR:ATMG00620.1); Has 15 Blast hits to 15 proteins in 5 species: Archae - 0; Bacteria - 0; Metazoa - 0; Fungi - 0; Plants - 15; Viruses - 0; Other Eukaryotes - 0 (source: /.../BLink). [Source:TAIR;Acc:AT2G07722]	chr2	0	0	0	0	0	0.27
AT4G33230	4.23049	0.381107	PME45	protein_coding	Putative pectinesterase/pectinesterase inhibitor 45 [Source:UniProtKB/Swiss-Prot;Acc:Q9SMY6]	chr4	0	0	0	0	0.14	0.02
AT3G02305	4.22911	0.381206		lncRNA		chr3	0	0	0	0	0.62	0
AT5G06505	4.22911	0.381206		lncRNA		chr5	0	0	0	0.28	1.16	0
AT3G24580	4.22911	0.381206		protein_coding	Putative F-box protein At3g24580 [Source:UniProtKB/Swiss-Prot;Acc:Q9LV45]	chr3	0	0	0	0.05	0.31	0
AT5G61180	4.22727	0.0450873		protein_coding	Putative endonuclease or glycosyl hydrolase [Source:TAIR;Acc:AT5G61180]	chr5	0	0.04	0	0.04	0.68	0.21
AT1G04707	4.21849	0.051691		lncRNA		chr1	0.06	0	0	0.26	0.42	0.25
AT1G71450	4.21593	0.158267	ERF021	protein_coding	Ethylene-responsive transcription factor ERF021 [Source:UniProtKB/Swiss-Prot;Acc:Q9C9I2]	chr1	0	0	0	0.1	0.15	0.15
AT5G04340	4.21503	2.38005e-58	ZAT6	protein_coding	Zinc finger protein ZAT6 [Source:UniProtKB/Swiss-Prot;Acc:O22533]	chr5	5.51	3.81	5.9	70.25	76.43	91.15
AT3G15356	4.20513	NA	LEC	protein_coding	Lectin-like protein LEC [Source:UniProtKB/Swiss-Prot;Acc:Q9LJR2]	chr3	9.83	8.3	6.82	12.56	400.73	12.2
AT1G09517	4.19947	0.552929		lncRNA		chr1	0	0	0	0	0.67	0
AT1G36992	4.19947	0.552929		lncRNA	other RNA [Source:TAIR;Acc:AT1G36992]	chr1	0	0	0	0	0.37	0
AT5G08935	4.19947	0.552929		lncRNA		chr5	0	0	0	0	0	0
AT2G29452	4.19947	0.552929		protein_coding	unknown protein; Has 30201 Blast hits to 17322 proteins in 780 species: Archae - 12; Bacteria - 1396; Metazoa - 17338; Fungi - 3422; Plants - 5037; Viruses - 0; Other Eukaryotes - 2996 (source: NCBI BLink). [Source:TAIR;Acc:AT2G29452]	chr2	0	0	0	0	0	0
AT3G01830	4.18969	0.0271476	CML40	protein_coding	Probable calcium-binding protein CML40 [Source:UniProtKB/Swiss-Prot;Acc:Q9SGI8]	chr3	0.24	0.05	0	0.15	5.01	0.28
AT3G29190	4.18172	0.235582	TPS15	protein_coding	Terpenoid synthase 15 [Source:UniProtKB/Swiss-Prot;Acc:Q9LS76]	chr3	0	0	0.02	0	0.37	0
AT1G72520	4.17973	NA	LOX4	protein_coding	Lipoxygenase 4, chloroplastic [Source:UniProtKB/Swiss-Prot;Acc:Q9FNX8]	chr1	0.85	1.1	0.36	0.96	36.86	0.66
AT5G47610	4.17441	4.3809e-38	ATL79	protein_coding	At5g47610 [Source:UniProtKB/TrEMBL;Acc:Q1H5E6]	chr5	12.25	12.16	10.91	171.29	119.75	240.47
AT1G07460	4.1744	NA		protein_coding	Concanavalin A-like lectin family protein [Source:UniProtKB/TrEMBL;Acc:Q9LNW6]	chr1	0.11	0	0.17	0	3.65	0
AT3G48240	4.17201	9.88768e-11		protein_coding	At3g48240 [Source:UniProtKB/TrEMBL;Acc:Q9STK4]	chr3	0.94	0.95	1.55	21.19	4.98	25.3
AT5G20230	4.16958	NA	BCB	protein_coding	SAG14 [Source:UniProtKB/TrEMBL;Acc:A0A178UM84]	chr5	3.94	4.88	1.72	3.65	168.61	2.67
AT1G66550	4.16806	0.201887	WRKY67	protein_coding	Probable WRKY transcription factor 67 [Source:UniProtKB/Swiss-Prot;Acc:Q93WV7]	chr1	0	0	0	0	0.31	0.19
AT2G07706	4.16539	0.202214		protein_coding	unknown protein; BEST Arabidopsis thaliana protein match is: unknown protein (TAIR:ATMG00470.1); Has 35333 Blast hits to 34131 proteins in 2444 species: Archae - 798; Bacteria - 22429; Metazoa - 974; Fungi - 991; Plants - 531; Viruses - 0; Other Euk /.../s - 9610 (source: NCBI BLink). [Source:TAIR;Acc:AT2G07706]	chr2	0	0.04	0.05	0.11	0.36	0.02
AT4G15248	4.16226	0.00606698	MIP1A	protein_coding	B-box domain protein 30 [Source:UniProtKB/Swiss-Prot;Acc:Q1G3I2]	chr4	2.48	2.34	2.59	52.07	1.28	53.53
AT4G06665	4.15269	0.115283		lncRNA		chr4	0	0	0	0	0.38	0
AT5G27010	4.15128	0.11541		protein_coding	ARM repeat superfamily protein [Source:TAIR;Acc:AT5G27010]	chr5	0.02	0	0	0	0.16	0
AT3G14200	4.14861	2.03849e-187		protein_coding	Chaperone DnaJ-domain superfamily protein [Source:UniProtKB/TrEMBL;Acc:Q9LJG5]	chr3	19.63	23.12	22.37	282.98	325.21	315.94
AT3G09895	4.14305	0.0587302		lncRNA		chr3	0	0	0	0	2.14	0
AT3G28210	4.12448	1.97708e-19	SAP12	protein_coding	Zinc finger AN1 domain-containing stress-associated protein 12 [Source:UniProtKB/Swiss-Prot;Acc:Q67YE6]	chr3	2.35	4	2.39	25	77.12	25.69
AT3G09750	4.11386	0.255563		protein_coding	Galactose oxidase/kelch repeat superfamily protein [Source:UniProtKB/TrEMBL;Acc:F4J1B0]	chr3	0	0	0	0.06	0.17	0.06
AT3G08365	4.1112	0.38719		lncRNA		chr3	0	0	0	0	0.93	0.29
AT3G50480	4.11017	NA	HR4	protein_coding	RPW8-like protein 4 [Source:UniProtKB/Swiss-Prot;Acc:Q9SCS6]	chr3	4.98	2.69	3.46	4.19	191.87	4.6
AT5G43300	4.09952	8.6516e-12	GDPD3	protein_coding	Glycerophosphodiester phosphodiesterase GDPD3 [Source:UniProtKB/Swiss-Prot;Acc:Q680A6]	chr5	0.64	0.4	0.17	2.43	8.93	2.43
AT2G23110	4.08971	1.79973e-05		protein_coding	At2g23110 [Source:UniProtKB/TrEMBL;Acc:O64820]	chr2	0.63	0.33	0.75	3.83	23.16	3.17
AT4G21323	4.08229	6.87728e-54		protein_coding	Subtilase family protein [Source:TAIR;Acc:AT4G21323]	chr4	0.48	0.56	0.55	6.43	10.38	6.42
AT3G62340	4.08185	0.416832	WRKY68	protein_coding	Probable WRKY transcription factor 68 [Source:UniProtKB/Swiss-Prot;Acc:Q93WV6]	chr3	0	0	0	0	0.24	0.06
AT5G08880	4.08032	0.417006		lncRNA		chr5	0	0	0	0	0.39	0
AT3G62350	4.08032	0.417006		protein_coding	F-box/associated interaction domain protein [Source:UniProtKB/TrEMBL;Acc:Q9LZQ5]	chr3	0	0	0	0.09	0.58	0
AT1G08323	4.07052	0.399756		lncRNA		chr1	0	0	0	0	0	0
AT1G22810	4.06749	0.00115944	ERF019	protein_coding	Ethylene-responsive transcription factor ERF019 [Source:UniProtKB/Swiss-Prot;Acc:O80542]	chr1	0	0.07	0.29	2.44	3.28	0.41
AT2G46995	4.06727	0.241532		protein_coding	unknown protein; LOCATED IN: endomembrane system; Has 30201 Blast hits to 17322 proteins in 780 species: Archae - 12; Bacteria - 1396; Metazoa - 17338; Fungi - 3422; Plants - 5037; Viruses - 0; Other Eukaryotes - 2996 (source: NCBI BLink). [Source:TAIR;Acc:AT2G46995]	chr2	0	0	0	0	0.44	2.27
AT2G14610	4.06224	0.248922	PR1	protein_coding	Pathogenesis-related protein 1 [Source:UniProtKB/Swiss-Prot;Acc:P33154]	chr2	0	0.06	0.06	0	1.8	0
AT4G11660	4.05899	6.61927e-140	HSFB2B	protein_coding	Heat stress transcription factor B-2b [Source:UniProtKB/Swiss-Prot;Acc:Q9T0D3]	chr4	6.59	8.15	7.13	85.7	126.97	98.66
AT2G32050	4.04817	0.0749749		protein_coding	Cell cycle control protein-related [Source:UniProtKB/TrEMBL;Acc:Q9SKZ4]	chr2	0	0	0.1	0.26	0.49	0.15
AT2G08000	4.04805	0.574097		lncRNA		chr2	0	0	0	0	0.32	0
AT2G09260	4.04805	0.574097		lncRNA		chr2	0	0	0	0	1.56	0
AT3G07885	4.04805	0.574097		lncRNA		chr3	0	0	0	0	0.54	0
AT3G09995	4.04805	0.574097		lncRNA		chr3	0	0	0	0	1.46	0
AT1G70120	4.04805	0.574097		protein_coding	Protein of unknown function (DUF1163) [Source:TAIR;Acc:AT1G70120]	chr1	0	0	0	0	0.74	0
AT2G19550	4.04805	0.574097		protein_coding	Alpha/beta-Hydrolases superfamily protein [Source:UniProtKB/TrEMBL;Acc:Q9ZUN7]	chr2	0	0	0	0	0.36	0
AT4G05360	4.04805	0.574097		protein_coding	Putative uncharacterized protein AT4g05360 [Source:UniProtKB/TrEMBL;Acc:Q9M0V9]	chr4	0	0	0	0	0.12	0
AT3G12910	4.04508	0.147154		protein_coding	NAC (No Apical Meristem) domain transcriptional regulator superfamily protein [Source:UniProtKB/TrEMBL;Acc:Q9LSI4]	chr3	0.04	0.05	0	0.05	1.29	0
AT2G29450	4.04472	1.56997e-90	GSTU5	protein_coding	GSTU5 [Source:UniProtKB/TrEMBL;Acc:A0A178VPP0]	chr2	95.19	92.29	86.71	1091.75	1805.73	1019.26
AT2G14290	4.0436	0.148283		protein_coding	F-box protein At2g14290 [Source:UniProtKB/Swiss-Prot;Acc:Q9ZQ60]	chr2	0.04	0.08	0.04	0	2.35	0
AT1G48100	4.03087	0.00695677		protein_coding	Polygalacturonase At1g48100 [Source:UniProtKB/Swiss-Prot;Acc:Q949Z1]	chr1	4.42	4.84	6.53	102.41	3.2	106.97
AT5G19875	4.02864	1.64567e-75		protein_coding	At5g19875 [Source:UniProtKB/TrEMBL;Acc:Q8L9M7]	chr5	5.41	7	6.96	83.56	81.32	99.32
AT2G17180	4.02364	0.266031	ZAT2	protein_coding	Zinc finger protein ZAT2 [Source:UniProtKB/Swiss-Prot;Acc:Q9SIJ0]	chr2	0	0.06	0	0	0.65	0
AT3G08235	4.02282	0.266146		lncRNA		chr3	0	0	0	0	0	0
AT5G42900	4.0224	NA	COR27	protein_coding	Cold regulated protein 27 [Source:UniProtKB/TrEMBL;Acc:Q8L8T7]	chr5	1	1.37	2.1	0.91	63.91	0.96
AT1G17420	4.01283	NA	LOX3	protein_coding	Lipoxygenase 3, chloroplastic [Source:UniProtKB/Swiss-Prot;Acc:Q9LNR3]	chr1	2.97	2.46	1.56	3.68	102.88	2.49
AT4G13395	4.01208	NA	DVL10	protein_coding	DVL10 [Source:UniProtKB/TrEMBL;Acc:Q6IM91]	chr4	1.55	0.59	0.41	0.9	33.85	0.71
AT2G07806	4.01087	0.401283		protein_coding	unknown protein; FUNCTIONS IN: molecular_function unknown; INVOLVED IN: biological_process unknown; LOCATED IN: cellular_component unknown; Has 1 Blast hits to 1 proteins in 1 species: Archae - 0; Bacteria - 0; Metazoa - 0; Fungi - 0; Plants - 1; Vi /.../- 0; Other Eukaryotes - 0 (source: NCBI BLink). [Source:TAIR;Acc:AT2G07806]	chr2	0	0.07	0	0	0.3	0
AT2G47180	4.00729	3.26762e-44	GOLS1	protein_coding	Galactinol synthase 1 [Source:UniProtKB/Swiss-Prot;Acc:O22893]	chr2	39.39	49.66	45.67	414.06	964.7	468.08
AT1G26800	4.00592	2.03147e-69		protein_coding	At1g26800/T24P13_21 [Source:UniProtKB/TrEMBL;Acc:Q9LQX2]	chr1	15.54	12.08	14	147.19	257.23	168.79
AT2G34600	3.98716	NA	TIFY 5B	protein_coding	Protein TIFY 5B [Source:UniProtKB/Swiss-Prot;Acc:O64687]	chr2	0.63	1.59	0.49	0.91	39.68	0.8
AT2G37805	3.98521	0.00131136		protein_coding	Cysteine/histidine-rich C1 domain protein [Source:UniProtKB/TrEMBL;Acc:A0A1P8AY95]	chr2	0.07	0.14	0.13	0.4	2.55	1.08
AT1G76965	3.98037	0.257812		protein_coding	Encodes a Protease inhibitor/seed storage/LTP family protein [Source:TAIR;Acc:AT1G76965]	chr1	0	0	0	0.08	0.19	0.04
AT5G37760	3.98037	0.257812		protein_coding	Chaperone DnaJ-domain superfamily protein [Source:UniProtKB/TrEMBL;Acc:F4K8L9]	chr5	0	0	0	0	0.18	0
AT3G03260	3.97752	0.215406	HDG8	protein_coding	Homeobox-leucine zipper protein HDG8 [Source:UniProtKB/Swiss-Prot;Acc:Q9M9P4]	chr3	0	0	0.04	0.02	0.49	0
AT5G44420	3.97647	0.0683412	PDF1.2A	protein_coding	Defensin-like protein 16 [Source:UniProtKB/Swiss-Prot;Acc:Q9FI23]	chr5	0	0	0.12	0.35	2.54	0.22
AT5G06775	3.97362	0.152817		lncRNA		chr5	0	0	0	0	0.95	0
AT4G33905	3.97045	9.2534e-23		protein_coding	AT4g33900 [Source:UniProtKB/TrEMBL;Acc:Q9FPH4]	chr4	0.56	1.4	0.88	13.25	8.8	12.65
AT4G22620	3.95874	2.88779e-06		protein_coding	Auxin-responsive family protein [Source:UniProtKB/TrEMBL;Acc:O49643]	chr4	0.32	0.11	0.16	1.51	4.88	1.65
AT1G78760	3.95732	0.180515		protein_coding	Putative F-box/FBD/LRR-repeat protein At1g78760 [Source:UniProtKB/Swiss-Prot;Acc:Q9ZV94]	chr1	0	0	0	0	0.4	0.03
AT5G48375	3.9487	0.429312	TGG3	protein_coding	Putative myrosinase 3 [Source:UniProtKB/Swiss-Prot;Acc:Q3E8E5]	chr5	0	0	0	0	0	0
AT1G05753	3.94869	0.0287719		lncRNA		chr1	0	0	0	0.51	1.15	0
AT2G41451	3.94706	0.142831		protein_coding	Glycosyltransferase-like protein (Fragment) [Source:UniProtKB/TrEMBL;Acc:A0A1W6AK35]	chr2	0.06	0	0.06	0.03	1.35	0
AT2G04555	3.94537	0.429893		lncRNA		chr2	0	0	0	0	0	0
AT3G04965	3.94537	0.429893		lncRNA		chr3	0	0	0	0	0	0
AT2G05720	3.94537	0.429893		protein_coding	Putative U4/U6 small nuclear ribonucleoprotein [Source:UniProtKB/TrEMBL;Acc:Q9SIB8]	chr2	0	0	0	0.14	0.13	0
AT4G04730	3.94537	0.429893		protein_coding	Putative uncharacterized protein [Source:UniProtKB/TrEMBL;Acc:Q9M102]	chr4	0	0	0	0.41	0.18	0
AT1G02980	3.94316	4.84074e-05	CUL2	protein_coding	Cullin-2 [Source:UniProtKB/Swiss-Prot;Acc:Q9SRZ0]	chr1	0.14	0.27	0.08	0.7	5.04	0.56
AT5G48920	3.93107	NA	TED7	protein_coding	At5g48920 [Source:UniProtKB/TrEMBL;Acc:Q9FI79]	chr5	0.3	0	0.06	0.06	4.91	0.06
AT4G39345	3.92812	0.431317		tRNA	pre-tRNA [Source:TAIR;Acc:AT4G39345]	chr4	0	0	0	0	0	0
AT4G18900	3.91603	0.458007		protein_coding	Transducin/WD40 repeat-like superfamily protein [Source:UniProtKB/TrEMBL;Acc:F4JSB9]	chr4	0	0	0	0	0.19	0
AT5G09780	3.91603	0.458007	REM23	protein_coding	B3 domain-containing protein REM23 [Source:UniProtKB/Swiss-Prot;Acc:Q9LXE1]	chr5	0	0	0	0	0.19	0.05
AT1G09297	3.91432	0.458313		lncRNA		chr1	0	0	0	0	1.18	0
AT3G02495	3.91432	0.458313		lncRNA		chr3	0	0	0	0.08	0.23	0
AT1G68845	3.91432	0.458313		protein_coding	unknown protein; Has 2 Blast hits to 2 proteins in 1 species: Archae - 0; Bacteria - 0; Metazoa - 0; Fungi - 0; Plants - 2; Viruses - 0; Other Eukaryotes - 0 (source: NCBI BLink). [Source:TAIR;Acc:AT1G68845]	chr1	0	0	0	0.13	0.12	0
AT5G06920	3.91432	0.458313	FLA21	protein_coding	Fasciclin-like arabinogalactan protein 21 [Source:UniProtKB/Swiss-Prot;Acc:Q9FL53]	chr5	0	0	0	0.05	0.28	0
AT5G14300	3.91432	0.458313	PHB5	protein_coding	Prohibitin-5, mitochondrial [Source:UniProtKB/Swiss-Prot;Acc:Q9LY99]	chr5	0	0	0	0	0.22	0
AT1G09193	3.91137	0.0195973		lncRNA		chr1	0.11	0.31	0.06	0.57	1.92	0.29
AT3G02840	3.90835	0.00382418		protein_coding	ARM repeat superfamily protein [Source:UniProtKB/TrEMBL;Acc:Q9M8S5]	chr3	0.16	0.17	0	0.63	3.05	0.27
AT5G08825	3.90404	0.00296184		lncRNA		chr5	0.59	0	0	0	0	0.58
AT3G23920	3.90337	1.52902e-35	BAM1	protein_coding	Beta-amylase [Source:UniProtKB/TrEMBL;Acc:A0A178VNG4]	chr3	31.28	30.47	27.47	416.31	234.67	448.79
AT2G31930	3.89523	0.0359168		protein_coding	unknown protein; Has 35333 Blast hits to 34131 proteins in 2444 species: Archae - 798; Bacteria - 22429; Metazoa - 974; Fungi - 991; Plants - 531; Viruses - 0; Other Eukaryotes - 9610 (source: NCBI BLink). [Source:TAIR;Acc:AT2G31930]	chr2	0	0	0.12	0.61	0.4	0.52
AT4G05760	3.88412	0.166522		lncRNA		chr4	0	0	0	0	3.2	2.29
AT3G21150	3.88366	1.71641e-05	BBX32	protein_coding	B-box zinc finger protein 32 [Source:UniProtKB/Swiss-Prot;Acc:Q9LJB7]	chr3	0.91	0.88	1.06	15.17	1.06	17.18
AT3G09440	3.87909	1.85659e-162	HSP70-3	protein_coding	Heat shock protein 70 (Hsp 70) family protein [Source:UniProtKB/TrEMBL;Acc:A0A178VI76]	chr3	144.89	138.28	137.38	1672.82	1732.66	1812.26
AT3G02015	3.87884	0.598425		lncRNA		chr3	0	0	0	0	0.61	0
AT3G04695	3.87884	0.598425		lncRNA		chr3	0	0	0	0	0	0
AT5G06285	3.87884	0.598425		lncRNA		chr5	0	0	0	0	0.59	0
AT1G03103	3.87884	0.598425		protein_coding	Bifunctional inhibitor/lipid-transfer protein/seed storage 2S albumin superfamily protein [Source:UniProtKB/TrEMBL;Acc:F4HZB9]	chr1	0	0	0	0	0.37	0
AT1G28265	3.87884	0.598425		protein_coding		chr1	0	0	0	0	0	0
AT1G57850	3.87884	0.598425		protein_coding	Toll-Interleukin-Resistance (TIR) domain family protein [Source:TAIR;Acc:AT1G57850]	chr1	0	0	0	0	0.49	0
AT1G71160	3.87884	0.598425	KCS7	protein_coding	3-ketoacyl-CoA synthase [Source:UniProtKB/TrEMBL;Acc:A0A178W4M1]	chr1	0	0	0	0	0.25	0
AT2G38365	3.87884	0.598425		protein_coding	Endonuclease/glycosyl hydrolase [Source:UniProtKB/TrEMBL;Acc:Q84N39]	chr2	0	0	0	0	0.35	0
AT2G46880	3.87884	0.598425	PAP14	protein_coding	Probable inactive purple acid phosphatase 14 [Source:UniProtKB/Swiss-Prot;Acc:Q84LR6]	chr2	0	0	0	0	0.22	0
AT3G50373	3.87884	0.598425		protein_coding	Transcription elongation factor (TFIIS) family protein [Source:UniProtKB/TrEMBL;Acc:F4J0L8]	chr3	0	0	0	0	0.16	0
AT5G48575	3.87884	0.598425		protein_coding	Mediator of RNA polymerase II transcription subunit-like protein, putative (DUF1216) [Source:UniProtKB/TrEMBL;Acc:Q3E8E3]	chr5	0	0	0	0	0	0
AT4G33467	3.87649	8.63861e-10		protein_coding	Putative uncharacterized protein [Source:UniProtKB/TrEMBL;Acc:Q570U1]	chr4	6.69	7.95	10.73	169.93	25.75	106.54
AT3G09400	3.86378	NA	PLL3	protein_coding	Probable protein phosphatase 2C 36 [Source:UniProtKB/Swiss-Prot;Acc:Q9SR24]	chr3	0.49	0.33	0.27	0.27	13.17	0.09
AT1G09823	3.86271	0.264988		lncRNA		chr1	0	0	0	0	0.52	0
AT2G47780	3.85631	9.09988e-10		protein_coding	REF/SRPP-like protein At2g47780 [Source:UniProtKB/Swiss-Prot;Acc:O82246]	chr2	2.72	1.71	2.84	38.29	6.57	42.05
AT1G56240	3.84128	9.10225e-05	PP2B13	protein_coding	F-box protein PP2-B13 [Source:UniProtKB/Swiss-Prot;Acc:Q9C7J9]	chr1	0.64	0.38	0.52	1.48	16.21	1.61
AT1G69260	3.83434	0.00100114	AFP1	protein_coding	Ninja-family protein AFP1 [Source:UniProtKB/Swiss-Prot;Acc:Q9LQ98]	chr1	4.1	5.78	6.41	92.07	7.56	85.95
AT5G01435	3.83105	0.290591		lncRNA		chr5	0	0	0	0.19	0.49	0.18
AT4G12410	3.82917	1.39936e-09		protein_coding	Putative uncharacterized protein AT4g12410 [Source:UniProtKB/TrEMBL;Acc:Q9STH0]	chr4	0.41	0.37	0.06	3.67	3.29	2.84
AT1G18510	3.82427	0.433383	TET16	protein_coding	Tetraspanin-16 [Source:UniProtKB/Swiss-Prot;Acc:Q5BQ04]	chr1	0.08	0	0	0	0.52	0
AT1G51780	3.82427	0.433383	ILL5	protein_coding	IAA-amino acid hydrolase ILR1-like 5 [Source:UniProtKB/Swiss-Prot;Acc:Q9SWX9]	chr1	0.03	0	0	0	0.37	0
AT3G10020	3.81745	9.80103e-62		protein_coding	AT3g10020/T22K18_16 [Source:UniProtKB/TrEMBL;Acc:Q9SR67]	chr3	220.8	137.29	148.29	1560.75	2795.25	2029.5
AT5G41320	3.80979	0.0345856		protein_coding	Putative uncharacterized protein [Source:UniProtKB/TrEMBL;Acc:Q9FN68]	chr5	0.03	0.1	0.06	0	1.71	0
AT2G04525	3.80532	0.114884		lncRNA		chr2	0	0	0	0.3	0	0.29
AT1G68526	3.80092	0.461528		protein_coding	unknown protein; FUNCTIONS IN: molecular_function unknown; INVOLVED IN: biological_process unknown; LOCATED IN: cellular_component unknown; Has 0 Blast hits to 0 proteins in 0 species (source: NCBI BLink). [Source:TAIR;Acc:AT1G68526]	chr1	0	0	0	0	0	0
AT2G17660	3.79661	NA		protein_coding	At2g17660 [Source:UniProtKB/TrEMBL;Acc:Q9SEY4]	chr2	0.24	0.49	0.24	0.36	10.79	0
AT1G04583	3.78863	0.181424		lncRNA		chr1	0	0.11	0	0.11	0.2	0.11
AT3G13500	3.78679	0.392187		protein_coding	unknown protein; BEST Arabidopsis thaliana protein match is: unknown protein (TAIR:AT1G55365.1); Has 2761 Blast hits to 655 proteins in 118 species: Archae - 5; Bacteria - 503; Metazoa - 856; Fungi - 159; Plants - 239; Viruses - 11; Other Eukaryotes /.../ (source: NCBI BLink). [Source:TAIR;Acc:AT3G13500]	chr3	0	0.22	0	0	1.67	0
AT1G09453	3.77992	0.0662461		lncRNA		chr1	0.29	0.2	0	0.1	2.35	0
AT5G61160	3.7785	0.259177	ACT	protein_coding	Agmatine coumaroyltransferase [Source:UniProtKB/Swiss-Prot;Acc:Q9FNP9]	chr5	0	0.09	0.03	0	1.43	0
AT4G31800	3.77765	0.000378644	WRKY18	protein_coding	WRKY like transcription factor [Source:UniProtKB/TrEMBL;Acc:Q0WTZ3]	chr4	5.16	9.17	5.23	27.24	182.91	23.53
AT4G39360	3.77	3.9376e-10		protein_coding	At4g39360 [Source:UniProtKB/TrEMBL;Acc:Q5Q0B1]	chr4	0.4	0.21	0.27	3.34	5.45	3.01
AT1G20070	3.7682	7.49392e-15		protein_coding	Putative uncharacterized protein At1g20070 [Source:UniProtKB/TrEMBL;Acc:Q9LNT3]	chr1	17.11	17.55	15.72	243.94	70.4	249.93
AT1G56250	3.76392	0.00218383	VBF	protein_coding	F-box protein VBF [Source:UniProtKB/Swiss-Prot;Acc:Q9C7K0]	chr1	0.2	0.25	0.12	0.8	5.72	0.31
AT1G70130	3.76166	0.478071	LECRK52	protein_coding	Putative L-type lectin-domain containing receptor kinase V.2 [Source:UniProtKB/Swiss-Prot;Acc:O04533]	chr1	0	0	0	0.04	0.11	0
AT5G03285	3.7584	5.28165e-34		ncRNA	other RNA [Source:TAIR;Acc:AT5G03285]	chr5	43.12	34.88	34.84	510.64	330.87	630.6
AT5G00905	3.74448	0.00018364		lncRNA		chr5	0	0	0	4.63	3.12	8.93
AT3G01035	3.74193	0.136608		lncRNA		chr3	0	0	0	0	0.26	0
AT1G22110	3.74168	1.6578e-06		protein_coding	F2E2.18 [Source:UniProtKB/TrEMBL;Acc:Q9LM48]	chr1	0.11	0.27	0.11	0.92	3.77	0.99
AT1G76650	3.73833	0.0169753	CML38	protein_coding	CML38 [Source:UniProtKB/TrEMBL;Acc:A0A178WMC5]	chr1	5.86	2.37	1.62	9.04	102	4.73
AT4G15700	3.72904	NA	GRXS3	protein_coding	Monothiol glutaredoxin-S3 [Source:UniProtKB/Swiss-Prot;Acc:O23421]	chr4	0.69	0.56	0.23	0.77	16.1	0.52
AT1G59865	3.7289	0.31444		protein_coding	unknown protein; Has 35333 Blast hits to 34131 proteins in 2444 species: Archae - 798; Bacteria - 22429; Metazoa - 974; Fungi - 991; Plants - 531; Viruses - 0; Other Eukaryotes - 9610 (source: NCBI BLink). [Source:TAIR;Acc:AT1G59865]	chr1	0	0	0	0	0.3	0
AT4G09975	3.72854	0.505353		lncRNA		chr4	0	0	0	0	0.57	0.34
AT1G14688	3.72854	0.505353		protein_coding	FUNCTIONS IN: molecular_function unknown; INVOLVED IN: biological_process unknown; LOCATED IN: cellular_component unknown; CONTAINS InterPro DOMAIN/s: E3 Ubiquitin ligase (InterPro:IPR022170); Has 30201 Blast hits to 17322 proteins in 780 species: A /.../- 12; Bacteria - 1396; Metazoa - 17338; Fungi - 3422; Plants - 5037; Viruses - 0; Other Eukaryotes - 2996 (source: NCBI BLink). [Source:TAIR;Acc…	chr1	0	0	0	0	0.09	0
AT2G46270	3.72716	9.359e-14	GBF3	protein_coding	G-box-binding factor 3 [Source:UniProtKB/Swiss-Prot;Acc:P42776]	chr2	13.04	14.94	14.61	191.24	52.14	196.73
AT1G05043	3.72661	0.505631		lncRNA		chr1	0	0	0	0	0.33	0
AT4G08705	3.72661	0.505631		lncRNA		chr4	0	0	0	0	0	0
AT2G31100	3.72661	0.505631		nontranslating_CDS	alpha/beta-Hydrolases superfamily protein [Source:TAIR;Acc:AT2G31100]	chr2	0	0	0	0.04	0.2	0
AT1G29100	3.72661	0.505631		protein_coding	Heavy metal transport/detoxification superfamily protein [Source:TAIR;Acc:AT1G29100]	chr1	0	0	0	0.05	0.5	0
AT1G56040	3.72661	0.505631	PUB58	protein_coding	Putative U-box domain-containing protein 58 [Source:UniProtKB/Swiss-Prot;Acc:Q9SGT2]	chr1	0	0	0	0.04	0.08	0
AT2G45840	3.72661	0.505631		protein_coding	Glycosyltransferase [Source:UniProtKB/TrEMBL;Acc:F4IH52]	chr2	0	0	0	0.02	0.14	0
AT3G12190	3.72661	0.505631		protein_coding	Golgin family A protein [Source:UniProtKB/TrEMBL;Acc:Q9LHI8]	chr3	0	0	0	0.07	0.33	0
AT4G02541	3.72661	0.505631		protein_coding	unknown protein; Has 30201 Blast hits to 17322 proteins in 780 species: Archae - 12; Bacteria - 1396; Metazoa - 17338; Fungi - 3422; Plants - 5037; Viruses - 0; Other Eukaryotes - 2996 (source: NCBI BLink). [Source:TAIR;Acc:AT4G02541]	chr4	0	0	0	0	0	0
AT5G19360	3.72242	0.0677188	CPK34	protein_coding	Calcium-dependent protein kinase 34 [Source:UniProtKB/Swiss-Prot;Acc:Q3E9C0]	chr5	0.07	0	0	0.07	0.49	0.15
AT3G03341	3.71285	0.00697445		protein_coding	Cold-regulated protein [Source:UniProtKB/TrEMBL;Acc:Q1G3B4]	chr3	3.27	4.8	3.54	59.66	2.75	60.04
AT1G15010	3.71139	NA		protein_coding	Mediator of RNA polymerase II transcription subunit [Source:UniProtKB/TrEMBL;Acc:Q8LCU9]	chr1	2.49	2.11	2.64	1.44	85.14	0.94
AT1G78070	3.70361	1.57008e-16		protein_coding	At1g78070/F28K19_28 [Source:UniProtKB/TrEMBL;Acc:Q94JT6]	chr1	14.61	17.08	16.1	222.77	69.71	221.99
AT2G25470	3.70277	0.0535809	AtRLP21	protein_coding	receptor like protein 21 [Source:TAIR;Acc:AT2G25470]	chr2	0.05	0	0.02	0.06	0.66	0.05
AT4G01435	3.69678	0.0496547		protein_coding		chr4	0.37	0	0.09	0.18	5.03	0.62
AT3G56260	3.69381	1.13437e-07		protein_coding	At3g56260 [Source:UniProtKB/TrEMBL;Acc:Q6NLT4]	chr3	1.81	2.01	2.26	32.48	4.4	26.07
AT5G16020	3.69307	0.108045	GEX3	protein_coding	Protein GAMETE EXPRESSED 3 [Source:UniProtKB/Swiss-Prot;Acc:Q9LFS2]	chr5	0.04	0	0	0.07	0.5	0.04
AT2G03160	3.6871	0.625151	ASK19	protein_coding	SKP1-like protein 19 [Source:UniProtKB/Swiss-Prot;Acc:O81058]	chr2	0	0	0	0	0.5	0
AT2G20625	3.6871	0.625151		protein_coding	UPF0725 protein At2g20625 [Source:UniProtKB/Swiss-Prot;Acc:Q8S8D8]	chr2	0	0	0	0	0	0
AT2G26020	3.6871	0.625151	PDF1.2B	protein_coding	PDF1.2b [Source:UniProtKB/TrEMBL;Acc:A0A178VQC3]	chr2	0	0	0	0	0.59	0
AT2G38590	3.6871	0.625151		protein_coding	F-box protein At2g38590 [Source:UniProtKB/Swiss-Prot;Acc:Q9ZVI1]	chr2	0	0	0	0	0.19	0
AT3G28330	3.6871	0.625151		protein_coding	F-box protein At3g28330 [Source:UniProtKB/Swiss-Prot;Acc:Q9LHD3]	chr3	0	0	0	0	0.12	0
AT3G28770	3.6871	0.625151		protein_coding	Transmembrane protein, putative (DUF1216) [Source:UniProtKB/TrEMBL;Acc:Q9LH98]	chr3	0	0	0	0	0.05	0
AT4G05340	3.6871	0.625151		protein_coding	P-loop containing nucleoside triphosphate hydrolases superfamily protein [Source:UniProtKB/TrEMBL;Acc:Q9M0W1]	chr4	0	0	0	0	0	0
AT4G09153	3.6871	0.625151	LCR36	protein_coding	Defensin-like protein 155 [Source:UniProtKB/Swiss-Prot;Acc:P82751]	chr4	0	0	0	0	0.35	0
AT4G17585	3.6871	0.625151	ALMT11	protein_coding	Putative aluminum-activated malate transporter 11 [Source:UniProtKB/Swiss-Prot;Acc:Q3E9Z9]	chr4	0	0	0	0	0	0
AT5G16100	3.6871	0.625151		protein_coding	unknown protein; Has 30201 Blast hits to 17322 proteins in 780 species: Archae - 12; Bacteria - 1396; Metazoa - 17338; Fungi - 3422; Plants - 5037; Viruses - 0; Other Eukaryotes - 2996 (source: NCBI BLink). [Source:TAIR;Acc:AT5G16100]	chr5	0	0	0	0	0.14	0
AT5G47830	3.68661	3.06585e-39		protein_coding	unknown protein; Has 35333 Blast hits to 34131 proteins in 2444 species: Archae - 798; Bacteria - 22429; Metazoa - 974; Fungi - 991; Plants - 531; Viruses - 0; Other Eukaryotes - 9610 (source: NCBI BLink). [Source:TAIR;Acc:AT5G47830]	chr5	10.58	12.94	12.26	94.49	205.46	109.25
AT5G51990	3.68465	0.144272	DREB1D	protein_coding	C-repeat binding factor 4 [Source:UniProtKB/TrEMBL;Acc:B2BJ26]	chr5	0	0	0.05	0.33	0.16	0.16
AT1G54070	3.68402	0.294244		protein_coding	Dormancy-associated protein homolog 4 [Source:UniProtKB/Swiss-Prot;Acc:F4HV65]	chr1	0.08	0	0	0	0.45	0.23
AT5G23480	3.67285	4.27768e-61		protein_coding	SWIB/MDM2 domain;Plus-3;GYF [Source:TAIR;Acc:AT5G23480]	chr5	1.32	1.92	1.64	13.43	21.87	14
AT5G54720	3.67119	NA		protein_coding	Ankyrin repeat family protein [Source:UniProtKB/TrEMBL;Acc:Q9FH33]	chr5	0.56	0.28	0.07	0.26	9.69	0
AT2G22060	3.66991	0.368898		protein_coding	Galactose oxidase/kelch repeat protein [Source:UniProtKB/TrEMBL;Acc:Q9SHZ9]	chr2	0	0	0	0.05	0.04	0.17
AT3G16600	3.66695	0.232963		protein_coding	SNF2 domain-containing protein / helicase domain-containing protein / zinc finger protein-like protein [Source:UniProtKB/TrEMBL;Acc:F4J2R0]	chr3	0	0	0	0	0.12	0.02
AT4G21930	3.66537	0.0125439		protein_coding	Putative uncharacterized protein At4g21930 [Source:UniProtKB/TrEMBL;Acc:Q8L864]	chr4	2.35	2.01	2.83	34.77	1.23	38.12
AT1G09523	3.66421	0.370023		lncRNA		chr1	0	0	0	0	0	0
AT4G38030	3.66414	0.313482		protein_coding	Rhamnogalacturonate lyase family protein [Source:UniProtKB/TrEMBL;Acc:F4JSW8]	chr4	0	0	0.02	0	0.21	0.04
AT5G10040	3.66413	0.313799		protein_coding	At5g10040 [Source:UniProtKB/TrEMBL;Acc:Q9LX24]	chr5	0.19	0	0	0	0.84	0.37
AT1G66500	3.65088	1.1812e-08	PCFS1	protein_coding	Polyadenylation and cleavage factor homolog 1 [Source:UniProtKB/Swiss-Prot;Acc:Q9C710]	chr1	2.47	4.07	3.44	16.05	81.57	13.33
AT4G15690	3.64	0.00429127	GRXS5	protein_coding	Monothiol glutaredoxin-S5 [Source:UniProtKB/Swiss-Prot;Acc:O23420]	chr4	0.56	0.48	0.09	1.69	11.87	0.99
AT3G14620	3.63981	1.52352e-29	CYP72A8	protein_coding	AT3g14620/MIE1_12 [Source:UniProtKB/TrEMBL;Acc:Q9LUD2]	chr3	9.07	8.79	6.48	58	140.77	61.9
AT1G55180	3.63859	0.210408	PLDALPHA4	protein_coding	Phospholipase D alpha 4 [Source:UniProtKB/Swiss-Prot;Acc:Q9C888]	chr1	0.02	0.02	0	0	0.31	0.04
AT5G11050	3.63428	0.148959	MYB64	protein_coding	Transcription factor MYB64 [Source:UniProtKB/Swiss-Prot;Acc:Q9FY60]	chr5	0	0.03	0	0.16	0.19	0.09
AT2G21820	3.63225	1.0202e-06		protein_coding	At2g21820 [Source:UniProtKB/TrEMBL;Acc:Q9SJ17]	chr2	1.98	4.28	1.5	37.43	6.98	32.16
AT3G15340	3.63059	6.48962e-117	PPI2	protein_coding	PPI2 [Source:UniProtKB/TrEMBL;Acc:A0A178VC28]	chr3	3.12	2.74	2.55	26.3	34.8	25.46
AT1G15125	3.62994	NA		protein_coding	F9L1.6 [Source:UniProtKB/TrEMBL;Acc:Q9XI57]	chr1	2.49	1.78	2.07	0.49	71.5	0.57
AT4G09150	3.62667	1.3064e-30		protein_coding	T-complex protein 11 [Source:UniProtKB/TrEMBL;Acc:F4JJB2]	chr4	28.64	26.73	24.59	193.69	470.54	192.55
AT1G78160	3.6185	0.479814	APUM7	protein_coding	pumilio 7 [Source:TAIR;Acc:AT1G78160]	chr1	0.02	0	0	0	0.16	0
AT3G53550	3.6185	0.479909		protein_coding	FBD-like domain family protein [Source:UniProtKB/TrEMBL;Acc:Q9LFG4]	chr3	0	0	0	0	0.07	0
AT5G01100	3.6055	1.26344e-14	FRB1	protein_coding	FRB1 [Source:UniProtKB/TrEMBL;Acc:A0A178U817]	chr5	1.46	2.04	1.6	9.8	32.8	9.73
AT3G12050	3.59685	3.68444e-100		protein_coding	Aha1 domain-containing protein [Source:UniProtKB/TrEMBL;Acc:Q9LHL7]	chr3	51.5	52.42	50.74	444.46	696.92	448.35
AT2G04065	3.59601	0.519104		lncRNA		chr2	0	0	0	0	0.61	0
AT5G09155	3.59601	0.519104		lncRNA		chr5	0	0	0	0	0.12	0.18
ATCG00050	3.59573	0.363182	RPS16	protein_coding	30S ribosomal protein S16, chloroplastic [Source:UniProtKB/Swiss-Prot;Acc:P56806]	chrPt	0	0	0	0	0	0
AT5G43640	3.59379	0.363603	RPS15E	protein_coding	40S ribosomal protein S15-5 [Source:UniProtKB/Swiss-Prot;Acc:Q9FIX6]	chr5	0	0	0	0.12	0.21	0.11
AT5G44065	3.59379	0.363603		protein_coding	unknown protein; Has 30201 Blast hits to 17322 proteins in 780 species: Archae - 12; Bacteria - 1396; Metazoa - 17338; Fungi - 3422; Plants - 5037; Viruses - 0; Other Eukaryotes - 2996 (source: NCBI BLink). [Source:TAIR;Acc:AT5G44065]	chr5	0	0	0	0	0.8	0
AT5G45640	3.58969	0.52074		protein_coding	Subtilisin-like serine endopeptidase family protein [Source:TAIR;Acc:AT5G45640]	chr5	0	0	0	0.04	0.06	0
AT5G26865	3.57475	0.00135272		protein_coding	AGAMOUS-like MADS-box protein [Source:UniProtKB/TrEMBL;Acc:O04632]	chr5	0.11	0.55	0.74	0.74	4.3	2.66
AT5G63350	3.56945	2.61272e-14		protein_coding	Emb [Source:UniProtKB/TrEMBL;Acc:Q9FGW7]	chr5	0.69	0.84	0.61	9.58	4.08	7.29
AT4G20900	3.56586	0.13475	MS5	protein_coding	Tetratricopeptide repeat (TPR)-like superfamily protein [Source:TAIR;Acc:AT4G20900]	chr4	0	0.08	0	0.08	0.56	0.15
AT1G08803	3.55694	0.3943		lncRNA		chr1	0	0	0	0	0	0
AT2G09455	3.55524	0.533689		lncRNA		chr2	0	0	0	0	0	0
AT5G08425	3.55524	0.533689		lncRNA		chr5	0	0	0	0	0.44	0
AT5G09405	3.55524	0.533689		lncRNA		chr5	0	0	0	0	0.09	0
AT5G64750	3.55393	NA	ABR1	protein_coding	Ethylene-responsive transcription factor ABR1 [Source:UniProtKB/Swiss-Prot;Acc:Q9FGF8]	chr5	0.56	0.85	0.41	0.54	19.33	0.46
AT2G05875	3.54877	0.180252		lncRNA		chr2	0	0	0	0.36	3.51	0
AT2G21130	3.54438	2.36667e-56	CYP19-2	protein_coding	Peptidyl-prolyl cis-trans isomerase CYP19-2 [Source:UniProtKB/Swiss-Prot;Acc:Q9SKQ0]	chr2	8.32	10.9	11.05	83.1	134.41	80.92
AT4G14365	3.5441	NA	XBAT34	protein_coding	Putative E3 ubiquitin-protein ligase XBAT34 [Source:UniProtKB/Swiss-Prot;Acc:Q9FPH0]	chr4	1.08	0.44	1.13	1.28	27.57	1.31
AT2G17850	3.5407	0.067297		protein_coding	Rhodanese/Cell cycle control phosphatase superfamily protein [Source:TAIR;Acc:AT2G17850]	chr2	0	0	0.56	0.49	3.01	0.88
AT2G08780	3.53888	0.116373		lncRNA		chr2	0.13	0	0	0.47	0.51	0.06
AT3G02205	3.53854	0.0181064		snoRNA		chr3	0	0	0	0	0	0
AT1G12064	3.5311	0.0070875		protein_coding	Putative uncharacterized protein [Source:UniProtKB/TrEMBL;Acc:Q1G3V1]	chr1	0.11	0.23	0.11	1	2.22	0.85
AT3G28600	3.52786	0.000638018		protein_coding	AAA-ATPase At3g28600 [Source:UniProtKB/Swiss-Prot;Acc:F4J0C0]	chr3	0	0.07	0.13	0.83	0.65	0.62
AT3G23420	3.51839	0.172685		protein_coding	F-box and associated interaction domains-containing protein [Source:TAIR;Acc:AT3G23420]	chr3	0	0	0	0	0.32	0
AT4G14450	3.51839	0.172736		protein_coding	Uncharacterized protein At4g14450, chloroplastic [Source:UniProtKB/Swiss-Prot;Acc:Q6NN02]	chr4	0	0.09	0	0.28	0.34	0.27
AT2G24600	3.51816	NA		protein_coding	Ankyrin repeat family protein [Source:UniProtKB/TrEMBL;Acc:F4IPR3]	chr2	2.05	1.29	1.63	4.03	45.79	2.73
AT4G18450	3.5177	0.0838738	ERF091	protein_coding	Ethylene-responsive transcription factor ERF091 [Source:UniProtKB/Swiss-Prot;Acc:O49515]	chr4	0.05	0.11	0.05	0.37	1.74	0
AT5G62020	3.51662	1.49413e-60	HSFB2A	protein_coding	HSFB2A [Source:UniProtKB/TrEMBL;Acc:A0A178UCK7]	chr5	9.17	8.56	7.94	62.95	111.94	74.53
AT4G25490	3.51467	1.21585e-06	DREB1B	protein_coding	DRE/CRT-binding factor 1 [Source:UniProtKB/TrEMBL;Acc:B6DTR3]	chr4	0.25	0.18	0.17	1.74	3.14	1.06
AT4G07260	3.51286	0.559873		lncRNA		chr4	0	0	0	0	0	0
AT5G01545	3.51286	0.559873		lncRNA		chr5	0	0	0	0	0.71	0
AT4G02655	3.51286	0.559873		protein_coding	unknown protein; FUNCTIONS IN: molecular_function unknown; INVOLVED IN: biological_process unknown; LOCATED IN: endomembrane system; BEST Arabidopsis thaliana protein match is: unknown protein (TAIR:AT1G18486.1); Has 30201 Blast hits to 17322 protei /.../780 species: Archae - 12; Bacteria - 1396; Metazoa - 17338; Fungi - 3422; Plants - 5037; Viruses - 0; Other Eukaryotes - 2996 (source: NCBI BLin…	chr4	0	0	0	0	0.54	0.11
AT2G36815	3.51205	0.133289		protein_coding	FUNCTIONS IN: molecular_function unknown; INVOLVED IN: biological_process unknown; LOCATED IN: cellular_component unknown; CONTAINS InterPro DOMAIN/s: Cactin, central region (InterPro:IPR018816); BEST Arabidopsis thaliana protein match is: unknown p /.../ (TAIR:AT1G03910.2); Has 53 Blast hits to 53 proteins in 24 species: Archae - 0; Bacteria - 0; Metazoa - 6; Fungi - 12; Plants - 32; Viruses - 0…	chr2	0	0.27	0	0.29	0.48	0.37
AT1G04437	3.51062	0.56019		lncRNA		chr1	0	0	0	0	0.58	0
AT2G09430	3.51062	0.56019		lncRNA		chr2	0	0	0	0	0.14	0
AT3G03385	3.51062	0.56019		lncRNA		chr3	0	0	0	0	0.61	0
AT1G51330	3.51062	0.56019		protein_coding	Serine protease inhibitor (SERPIN) family protein [Source:UniProtKB/TrEMBL;Acc:F4I826]	chr1	0	0	0	0	0.11	0
AT5G54560	3.51062	0.56019		protein_coding	Putative uncharacterized protein [Source:UniProtKB/TrEMBL;Acc:Q9FIU8]	chr5	0	0	0	0.03	0.15	0
AT1G73805	3.50667	1.66601e-05	SARD1	protein_coding	Protein SAR DEFICIENT 1 [Source:UniProtKB/Swiss-Prot;Acc:Q9C9T2]	chr1	0.27	0.33	0.35	1.17	8.51	1.29
AT4G05100	3.50577	3.41678e-13	AtMYB74	protein_coding	Transcription factor MYB74 [Source:UniProtKB/Swiss-Prot;Acc:Q9M0Y5]	chr4	2.26	1.74	2.4	28.47	9.48	21.93
AT1G67365	3.50493	1.03158e-16		lncRNA	other RNA [Source:TAIR;Acc:AT1G67365]	chr1	3.46	3.44	4.62	35.83	21.11	51.49
AT4G10265	3.50429	0.206664		protein_coding	At4g10262 [Source:UniProtKB/TrEMBL;Acc:Q8GY66]	chr4	0.19	0.1	0	0	2.63	0.18
AT5G56030	3.49261	4.96274e-181	HSP81-2	protein_coding	Heat shock protein 81-2 [Source:UniProtKB/TrEMBL;Acc:F4K6B6]	chr5	165.51	178.83	172.11	1503.18	1749.47	1673.7
AT1G09157	3.48924	0.0152596	DMP8	protein_coding	Protein DMP8 [Source:UniProtKB/Swiss-Prot;Acc:O80493]	chr1	0.13	0.07	0	0.4	1.49	0.51
AT5G64210	3.48589	0.0489162	AOX2	protein_coding	Ubiquinol oxidase 2, mitochondrial [Source:UniProtKB/Swiss-Prot;Acc:O22049]	chr5	0	0	0.19	0.77	0.18	0.59
AT3G25230	3.47431	5.02919e-284	ROF1	protein_coding	Peptidylprolyl isomerase [Source:UniProtKB/TrEMBL;Acc:B3H746]	chr3	90.22	99.29	91.97	822.41	971.05	804.32
AT1G29680	3.47388	0.0537348	OBAP2C	protein_coding	Oil body-associated protein 2C [Source:UniProtKB/Swiss-Prot;Acc:Q9C7N3]	chr1	0.13	0.14	0	0.27	1.56	0.25
AT4G14368	3.46836	0.00171442		protein_coding	Regulator of chromosome condensation (RCC1) family protein [Source:UniProtKB/TrEMBL;Acc:F4JVE8]	chr4	0.13	0.04	0.04	0.31	1.48	0.17
AT1G07547	3.46589	0.657486		lncRNA		chr1	0	0	0	0	0.62	0
AT1G07813	3.46589	0.657486		lncRNA		chr1	0	0	0	0	0.62	0
AT2G06435	3.46589	0.657486		lncRNA		chr2	0	0	0	0	0.31	0
AT2G09190	3.46589	0.657486		lncRNA		chr2	0	0	0	0	0.18	0
AT3G03095	3.46589	0.657486		lncRNA		chr3	0	0	0	0	0.07	0
AT3G08805	3.46589	0.657486		lncRNA		chr3	0	0	0	0	0	0
AT4G07020	3.46589	0.657486		lncRNA		chr4	0	0	0	0	1.02	0
AT5G03375	3.46589	0.657486		lncRNA		chr5	0	0	0	0	0.43	0
AT5G05725	3.46589	0.657486		lncRNA		chr5	0	0	0	0	0.2	0
AT5G06515	3.46589	0.657486		lncRNA		chr5	0	0	0	0	1.13	0
AT1G13890	3.46589	0.657486	SNAP30	protein_coding	Putative SNAP25 homologous protein SNAP30 [Source:UniProtKB/Swiss-Prot;Acc:Q9LMG8]	chr1	0	0	0	0	0.15	0
AT1G20320	3.46589	0.657486		protein_coding	F14O10.8 protein [Source:UniProtKB/TrEMBL;Acc:Q9LN24]	chr1	0	0	0	0	0.12	0
AT1G20925	3.46589	0.657486	PILS1	protein_coding	Protein PIN-LIKES 1 [Source:UniProtKB/Swiss-Prot;Acc:F4HWB6]	chr1	0	0	0	0	0.1	0
AT3G09990	3.46589	0.657486	ENT2	protein_coding	Equilibrative nucleotide transporter 2 [Source:UniProtKB/Swiss-Prot;Acc:Q9SR64]	chr3	0	0	0	0	0.16	0
AT3G46070	3.46589	0.657486		protein_coding	C2H2-type zinc finger family protein [Source:UniProtKB/TrEMBL;Acc:Q9LX86]	chr3	0	0	0	0	0.51	0
AT4G03495	3.46589	0.657486		protein_coding		chr4	0	0	0	0	0	0
AT5G13295	3.46589	0.657486		protein_coding	Transmembrane protein [Source:UniProtKB/TrEMBL;Acc:A0A1P8BF06]	chr5	0	0	0	0	0.25	0
AT5G44690	3.46589	0.657486		protein_coding	unknown protein; BEST Arabidopsis thaliana protein match is: unknown protein (TAIR:AT4G20160.1); Has 30201 Blast hits to 17322 proteins in 780 species: Archae - 12; Bacteria - 1396; Metazoa - 17338; Fungi - 3422; Plants - 5037; Viruses - 0; Other Eu /.../es - 2996 (source: NCBI BLink). [Source:TAIR;Acc:AT5G44690]	chr5	0	0	0	0	0.1	0
AT4G23220	3.46256	0.000481354	CRK14	protein_coding	Cysteine-rich receptor-like protein kinase 14 [Source:UniProtKB/Swiss-Prot;Acc:Q8H199]	chr4	0.26	0.33	0.31	0.8	7.23	0.6
AT3G53230	3.45946	7.33779e-87	CDC48D	protein_coding	Cell division control protein 48 homolog D [Source:UniProtKB/Swiss-Prot;Acc:Q9SCN8]	chr3	13.55	11.32	10.42	95.94	137.14	95.62
AT4G17250	3.45942	5.19168e-16		protein_coding	AT4g17250/dl4660w [Source:UniProtKB/TrEMBL;Acc:Q93ZA8]	chr4	5.37	4.98	4.45	25.95	86.58	29.48
AT1G66930	3.45084	0.348825	LRK10L-2.7	protein_coding	Protein kinase superfamily protein [Source:TAIR;Acc:AT1G66930]	chr1	0	0.02	0	0.06	0.13	0
AT3G06355	3.44877	0.000216474		lncRNA		chr3	1.18	2.36	1.34	5.61	35.86	5.12
AT3G03930	3.44672	0.578925		protein_coding	F20H23.2 protein [Source:UniProtKB/TrEMBL;Acc:Q9S828]	chr3	0	0	0	0.05	0	0.16
AT2G05365	3.44664	0.0802746		lncRNA		chr2	0	0	0	0.15	1.45	0
AT3G48520	3.44596	5.85971e-50	CYP94B3	protein_coding	CYP94B3 [Source:UniProtKB/TrEMBL;Acc:A0A178V8H3]	chr3	1.93	1.5	1.72	12.83	18.13	16.46
AT1G05033	3.44168	0.567461		lncRNA		chr1	0	0	0	0	0	0
AT5G02490	3.43825	1.48038e-13	MED37D	protein_coding	Probable mediator of RNA polymerase II transcription subunit 37c [Source:UniProtKB/Swiss-Prot;Acc:P22954]	chr5	9.46	8.99	9.6	46.12	169.82	48.96
AT3G53830	3.43628	4.37547e-23		protein_coding	Regulator of chromosome condensation (RCC1) family protein [Source:UniProtKB/TrEMBL;Acc:A0A1I9LSN7]	chr3	8.95	13.36	7.62	95.79	58.02	105.15
AT3G01485	3.43438	0.280733		lncRNA		chr3	0	0	0	0	0	0
AT5G15450	3.43318	9.77454e-82	CLPB3	protein_coding	Chaperone protein ClpB3, chloroplastic [Source:UniProtKB/Swiss-Prot;Acc:Q9LF37]	chr5	39.45	37.02	30.76	262.97	410.9	301.58
AT4G12000	3.4287	4.48039e-25		protein_coding	Putative uncharacterized protein AT4g12000 [Source:UniProtKB/TrEMBL;Acc:Q9SZ65]	chr4	3.21	3.04	3.19	34.2	19.87	31.45
AT1G64380	3.42114	2.34171e-15	ERF061	protein_coding	Ethylene-responsive transcription factor ERF061 [Source:UniProtKB/Swiss-Prot;Acc:Q9C7W2]	chr1	2.01	2.42	2.44	27.16	10.31	23.27
AT5G41761	3.42	0.0165148		protein_coding	Putative uncharacterized protein [Source:UniProtKB/TrEMBL;Acc:Q1G3G9]	chr5	0.1	0.38	0.36	0.31	7.11	0.55
AT5G43650	3.41151	0.150959	BHLH92	protein_coding	Transcription factor bHLH92 [Source:UniProtKB/Swiss-Prot;Acc:Q9FIX5]	chr5	0	0	0.17	0.06	0.72	0.38
AT5G42053	3.40724	0.399187		protein_coding	unknown protein; Has 30201 Blast hits to 17322 proteins in 780 species: Archae - 12; Bacteria - 1396; Metazoa - 17338; Fungi - 3422; Plants - 5037; Viruses - 0; Other Eukaryotes - 2996 (source: NCBI BLink). [Source:TAIR;Acc:AT5G42053]	chr5	0.44	0	0	0	1.04	0
AT3G63052	3.40365	0.58963		protein_coding	unknown protein; Has 30201 Blast hits to 17322 proteins in 780 species: Archae - 12; Bacteria - 1396; Metazoa - 17338; Fungi - 3422; Plants - 5037; Viruses - 0; Other Eukaryotes - 2996 (source: NCBI BLink). [Source:TAIR;Acc:AT3G63052]	chr3	0.23	0	0.24	0	1.44	1.27
AT4G24640	3.40365	0.58963	APPB1	protein_coding	Bnm1 like protein [Source:UniProtKB/TrEMBL;Acc:Q9SB59]	chr4	0	0	0	0	0	0.18
AT3G61890	3.40334	0.000976998	ATHB-12	protein_coding	HB-12 [Source:UniProtKB/TrEMBL;Acc:A0A178VND2]	chr3	17.68	22.46	22.09	272.17	31.07	226.43
AT3G03225	3.39871	0.441515		lncRNA		chr3	0	0	0	0.03	0	0.09
AT3G15359	3.39871	0.441515		protein_coding	unknown protein; Has 30201 Blast hits to 17322 proteins in 780 species: Archae - 12; Bacteria - 1396; Metazoa - 17338; Fungi - 3422; Plants - 5037; Viruses - 0; Other Eukaryotes - 2996 (source: NCBI BLink). [Source:TAIR;Acc:AT3G15359]	chr3	0	0	0	0	0	0
AT5G47330	3.396	4.14828e-26		protein_coding	Alpha/beta-Hydrolases superfamily protein [Source:UniProtKB/TrEMBL;Acc:Q9LVS6]	chr5	1.28	1.19	1.08	12.06	7.28	10.69
AT3G55500	3.39434	4.4189e-11	EXPA16	protein_coding	Expansin-A16 [Source:UniProtKB/Swiss-Prot;Acc:Q9M2S9]	chr3	1.51	0.43	0.93	11.24	6.51	8.33
AT1G21528	3.37835	0.535409		protein_coding	Putative uncharacterized protein [Source:UniProtKB/TrEMBL;Acc:Q1G3U3]	chr1	0.17	0	0	0	0.45	0
AT4G04020	3.37545	1.66466e-17	PAP1	protein_coding	Probable plastid-lipid-associated protein 1, chloroplastic [Source:UniProtKB/Swiss-Prot;Acc:O81439]	chr4	92.48	75	69.85	801.61	344.75	838.88
AT3G43970	3.37544	0.0306916		protein_coding	unknown protein; BEST Arabidopsis thaliana protein match is: Protein of unknown function (DUF295) (TAIR:AT5G53240.1); Has 56 Blast hits to 56 proteins in 2 species: Archae - 0; Bacteria - 0; Metazoa - 0; Fungi - 0; Plants - 56; Viruses - 0; Other Eu /.../es - 0 (source: NCBI BLink). [Source:TAIR;Acc:AT3G43970]	chr3	0	0.41	0	0.63	2.36	0.6
AT4G27410	3.37394	1.68256e-70	RD26	protein_coding	NAC (No Apical Meristem) domain transcriptional regulator superfamily protein [Source:UniProtKB/TrEMBL;Acc:F4JIU9]	chr4	13.23	13.82	9.28	101.34	86.55	99.22
AT2G22760	3.36933	0.148048	BHLH19	protein_coding	Putative uncharacterized protein At2g22760 (Fragment) [Source:UniProtKB/TrEMBL;Acc:C0SV56]	chr2	0	0.11	0.04	0.1	1.21	0.03
AT3G17611	3.36514	3.30834e-57	RBL14	protein_coding	Rhomboid-like protein 14, mitochondrial [Source:UniProtKB/Swiss-Prot;Acc:Q8RXW0]	chr3	5.24	6.65	5.73	47.6	46.91	57.08
AT4G06780	3.36289	0.00942746		lncRNA		chr4	0.35	0.52	0	0.87	3.37	1.18
AT5G08920	3.35976	0.0017515		lncRNA		chr5	0.09	0.13	0.03	0.34	1.39	0.36
AT1G20450	3.35584	2.76647e-25	ERD10	protein_coding	Dehydrin ERD10 [Source:UniProtKB/Swiss-Prot;Acc:P42759]	chr1	105.25	114.69	127.74	1237.01	628.6	1085.67
AT5G66260	3.35246	0.437927		protein_coding	Auxin-induced protein-like [Source:UniProtKB/TrEMBL;Acc:Q9FH62]	chr5	0	0	0	0.49	0	0
AT4G24960	3.35219	1.13706e-09	HVA22D	protein_coding	HVA22-like protein [Source:UniProtKB/TrEMBL;Acc:A0A178V2U5]	chr4	24.91	31.44	37.1	355.03	77.69	317.03
AT5G58050	3.35072	0.0708027	GDPDL6	protein_coding	Glycerophosphodiester phosphodiesterase GDPDL6 [Source:UniProtKB/Swiss-Prot;Acc:Q9FGT9]	chr5	0.04	0.04	0.09	0.02	1.11	0.05
AT2G17860	3.35022	0.254594		protein_coding	Pathogenesis-related thaumatin superfamily protein [Source:TAIR;Acc:AT2G17860]	chr2	0	0	0	0	0.12	0.06
AT5G52310	3.34896	4.63054e-11	RD29A	protein_coding	Low-temperature-induced 78 kDa protein [Source:UniProtKB/Swiss-Prot;Acc:Q06738]	chr5	16.94	27.22	18.59	257.31	65.72	196.95
AT5G02020	3.3421	9.09111e-26	SIS	protein_coding	AT5g02020/T7H20_70 [Source:UniProtKB/TrEMBL;Acc:Q9LZM9]	chr5	10.25	9.65	12.04	119.04	63.76	99.67
AT5G04010	3.34164	0.122374	NSFBX	protein_coding	Probable F-box protein At5g04010 [Source:UniProtKB/Swiss-Prot;Acc:Q5EAF6]	chr5	0	0.11	0	0.22	0.26	0.26
AT5G09590	3.33824	9.172e-144	HSP70-10	protein_coding	Heat shock 70 kDa protein 10, mitochondrial [Source:UniProtKB/Swiss-Prot;Acc:Q9LDZ0]	chr5	55.22	59.27	57.32	428.84	586.35	477.85
AT2G34930	3.33135	NA		protein_coding	Disease resistance family protein / LRR family protein [Source:UniProtKB/TrEMBL;Acc:O64757]	chr2	1.7	0.99	0.66	2.08	26.91	1.65
AT1G64195	3.33011	0.00301443		protein_coding	Defensin-like protein 35 [Source:UniProtKB/Swiss-Prot;Acc:Q2V4F3]	chr1	0	0.42	0.89	1.09	4.3	1.05
AT5G63130	3.32704	1.00321e-12		protein_coding	At5g63130 [Source:UniProtKB/TrEMBL;Acc:Q9FML0]	chr5	1.6	1.11	1.07	12.92	5.44	13.43
AT3G60020	3.32019	0.381206	ASK5	protein_coding	SK5 [Source:UniProtKB/TrEMBL;Acc:A0A178VPE2]	chr3	0.08	0	0	0.24	0.3	0
AT5G15500	3.31694	0.0466886		protein_coding	Ankyrin repeat family protein [Source:UniProtKB/TrEMBL;Acc:Q9LF32]	chr5	3.5	3.81	2.73	39.31	0.87	36.5
AT5G09930	3.31473	0.00014042	ABCF2	protein_coding	ABC transporter F family member 2 [Source:UniProtKB/Swiss-Prot;Acc:Q9FIB4]	chr5	0.28	0.23	0.04	1.78	0.52	1.68
AT4G08985	3.30959	0.463268		lncRNA		chr4	0	0	0	0	0.18	0
AT5G07275	3.30959	0.463268		lncRNA		chr5	0	0	0	0	0	0
AT2G07830	3.30959	0.463268		protein_coding	unknown protein; LOCATED IN: endomembrane system; Has 30201 Blast hits to 17322 proteins in 780 species: Archae - 12; Bacteria - 1396; Metazoa - 17338; Fungi - 3422; Plants - 5037; Viruses - 0; Other Eukaryotes - 2996 (source: NCBI BLink). [Source:TAIR;Acc:AT2G07830]	chr2	0	0	0	0	0	0
AT3G06560	3.30959	0.463268	PAPS3	protein_coding	Nuclear poly(A) polymerase 3 [Source:UniProtKB/Swiss-Prot;Acc:Q56XM9]	chr3	0	0	0	0.03	0.03	0.03
AT5G66370	3.30959	0.463268		protein_coding	unknown protein; BEST Arabidopsis thaliana protein match is: unknown protein (TAIR:AT3G51020.1); Has 1807 Blast hits to 1807 proteins in 277 species: Archae - 0; Bacteria - 0; Metazoa - 736; Fungi - 347; Plants - 385; Viruses - 0; Other Eukaryotes - /.../source: NCBI BLink). [Source:TAIR;Acc:AT5G66370]	chr5	0	0	0	0.36	0.47	0.17
ATMG00120	3.30959	0.463268	ORF143	protein_coding	Uncharacterized mitochondrial protein AtMg00120 [Source:UniProtKB/Swiss-Prot;Acc:P93281]	chrMt	0	0	0	0.19	0	0.19
AT3G49796	3.3089	0.600433		protein_coding	unknown protein; Has 30201 Blast hits to 17322 proteins in 780 species: Archae - 12; Bacteria - 1396; Metazoa - 17338; Fungi - 3422; Plants - 5037; Viruses - 0; Other Eukaryotes - 2996 (source: NCBI BLink). [Source:TAIR;Acc:AT3G49796]	chr3	0	0	0	0	0.46	0.53
AT1G33055	3.30784	0.013127		protein_coding	Putative uncharacterized protein [Source:UniProtKB/TrEMBL;Acc:Q94K21]	chr1	0.64	0.3	0.4	0.48	8.02	0.23
AT1G53023	3.30379	0.601523	UBC39	protein_coding	Putative ubiquitin-conjugating enzyme E2 39 [Source:UniProtKB/Swiss-Prot;Acc:F4HPP7]	chr1	0	0	0	0.06	0.16	0
AT4G00280	3.30379	0.601523		protein_coding	AT4g00280 protein [Source:UniProtKB/TrEMBL;Acc:O23074]	chr4	0	0	0	0	0	0
AT4G16460	3.30215	0.310752		protein_coding	Putative uncharacterized protein [Source:UniProtKB/TrEMBL;Acc:Q1PE76]	chr4	0	0.05	0	0.05	0.3	0.04
AT2G26380	3.30142	0.146431		protein_coding	Leucine-rich repeat (LRR) family protein [Source:UniProtKB/TrEMBL;Acc:O48705]	chr2	0	0	0.06	0.09	0.29	0.14
AT5G37260	3.29804	1.59827e-20	RVE2	protein_coding	Protein REVEILLE 2 [Source:UniProtKB/Swiss-Prot;Acc:F4K5X6]	chr5	8.29	11.18	11.85	56.88	146.76	64.54
AT4G34440	3.29525	0.0334654	PERK5	protein_coding	PERK5 [Source:UniProtKB/TrEMBL;Acc:A0A178V2W8]	chr4	0.04	0.02	0.06	0.06	0.83	0.12
AT3G29575	3.29229	0.00320505	AFP3	protein_coding	Ninja-family protein AFP3 [Source:UniProtKB/Swiss-Prot;Acc:Q94F39]	chr3	17.99	22	23.08	238.6	22.9	220.95
AT1G01560	3.2895	NA	MPK11	protein_coding	Mitogen-activated protein kinase 11 [Source:UniProtKB/Swiss-Prot;Acc:Q9LMM5]	chr1	0.55	0.2	0.24	0.34	7.33	0.29
AT1G55530	3.28891	1.07231e-36		protein_coding	At1g55530/T5A14_7 [Source:UniProtKB/TrEMBL;Acc:Q9ZVU8]	chr1	22.56	20.01	21.8	128.19	265.95	153.89
AT5G41750	3.2848	1.2847e-07		protein_coding	Disease resistance protein (TIR-NBS-LRR class) family [Source:UniProtKB/TrEMBL;Acc:Q9LSX5]	chr5	0.9	0.72	0.52	3.24	12.86	2.39
AT4G11890	3.2792	0.0254187		protein_coding	Protein kinase superfamily protein [Source:UniProtKB/TrEMBL;Acc:F4JPT7]	chr4	0.34	0.13	0.08	0.26	3.82	0.21
AT1G07050	3.27848	NA		protein_coding	CCT motif family protein [Source:TAIR;Acc:AT1G07050]	chr1	0.87	0.78	0.77	0.2	20.69	0.13
AT5G13210	3.27091	5.45209e-39		protein_coding	AT5g13210/T31B5_30 [Source:UniProtKB/TrEMBL;Acc:Q9LYV5]	chr5	1.1	1.12	1.64	11.26	10.98	9.58
AT3G02140	3.26502	7.80515e-36	AFP4	protein_coding	TMAC2 [Source:UniProtKB/TrEMBL;Acc:A0A178VMX2]	chr3	2.51	2.47	2.05	16.11	28.22	14.87
AT1G17940	3.26449	0.00587334		protein_coding	At1g17940 [Source:UniProtKB/TrEMBL;Acc:Q9LMT6]	chr1	8.87	10.5	8.8	101.91	8.89	99.02
AT1G73165	3.26402	0.0177551	CLE1	protein_coding	CLAVATA3/ESR (CLE)-related protein 1 [Source:UniProtKB/Swiss-Prot;Acc:Q3ECD6]	chr1	0.28	0.5	0.34	1.04	8.21	0.27
AT3G06325	3.25923	0.000791051		lncRNA		chr3	1.07	0	0	2.44	12.29	2.61
AT5G03165	3.25894	0.624775		lncRNA		chr5	0	0	0	0	0.21	0
AT2G18025	3.25894	0.624775		protein_coding		chr2	0	0	0	0	0.25	0
AT5G28310	3.25894	0.624775		protein_coding	NAD(P)-binding Rossmann-fold superfamily protein [Source:UniProtKB/TrEMBL;Acc:F4K732]	chr5	0	0.09	0	0	0	0
AT1G04643	3.25629	0.625151		lncRNA		chr1	0	0	0	0.06	0.24	0
AT1G04887	3.25629	0.625151		lncRNA		chr1	0	0	0	0.04	0.15	0.04
AT3G09635	3.25629	0.625151		lncRNA		chr3	0	0	0	0	0	0
AT3G10590	3.25629	0.625151		protein_coding	Duplicated homeodomain-like superfamily protein [Source:UniProtKB/TrEMBL;Acc:Q9SQY9]	chr3	0	0	0	0	0.19	0
AT4G05097	3.25629	0.625151		protein_coding		chr4	0	0	0	0	0	0
AT1G67856	3.24629	2.84697e-09		protein_coding	RING/U-box superfamily protein [Source:UniProtKB/TrEMBL;Acc:B3H543]	chr1	0.28	0.58	0.27	3.85	1.92	2.85
AT1G47510	3.24567	6.71605e-17	IP5P11	protein_coding	Type IV inositol polyphosphate 5-phosphatase 11 [Source:UniProtKB/Swiss-Prot;Acc:Q5EAF2]	chr1	2.04	2.65	2.19	18.86	10.53	23.5
AT3G03535	3.2446	0.00929572		lncRNA		chr3	0	0.45	0	0.67	1.22	1.28
AT5G40645	3.24332	0.2205		protein_coding	At5g40645 [Source:UniProtKB/TrEMBL;Acc:Q8LGF0]	chr5	0	0	0.53	0.35	2.75	0.17
AT5G24110	3.24244	0.00239704	WRKY30	protein_coding	Probable WRKY transcription factor 30 [Source:UniProtKB/Swiss-Prot;Acc:Q9FL62]	chr5	0.43	0.04	0.04	0.91	1.84	1.1
AT3G12545	3.24137	0.566756		protein_coding	Bifunctional inhibitor/lipid-transfer protein/seed storage 2S albumin superfamily protein [Source:UniProtKB/TrEMBL;Acc:F4J9T2]	chr3	0	0	0	0	0.25	0
AT5G00870	3.24038	0.202195		lncRNA		chr5	0	0	0	0	2.44	0
AT5G58080	3.23549	0.0487944	ARR18	protein_coding	Two-component response regulator ARR18 [Source:UniProtKB/Swiss-Prot;Acc:Q9FGT7]	chr5	0.07	0	0.09	0.16	0.93	0.09
AT1G20350	3.23502	0.0254464	TIM17-1	protein_coding	Mitochondrial import inner membrane translocase subunit TIM17-1 [Source:UniProtKB/Swiss-Prot;Acc:Q9LN27]	chr1	0.11	0.35	0.34	0.34	6.4	0.27
AT5G06520	3.23454	0.173596		protein_coding	Gb [Source:UniProtKB/TrEMBL;Acc:Q9FG18]	chr5	0	0	0.02	0.13	0.13	0
AT5G62470	3.23312	5.32985e-11	MYB96	protein_coding	At5g62470 [Source:UniProtKB/TrEMBL;Acc:Q24JK1]	chr5	11.63	7.86	8.51	101.35	28.97	89.24
AT4G36990	3.23203	3.15549e-35	HSFB1	protein_coding	Heat stress transcription factor B-1 [Source:UniProtKB/Swiss-Prot;Acc:Q96320]	chr4	35.39	38.53	33.46	207.14	438.9	225.66
AT5G05530	3.23046	0.255563		protein_coding	Putative uncharacterized protein [Source:UniProtKB/TrEMBL;Acc:Q9FFG2]	chr5	0	0.08	0	0.22	0.27	0.14
AT4G21440	3.22917	4.08861e-11	ATMYB102	protein_coding	Transcription factor MYB102 [Source:UniProtKB/Swiss-Prot;Acc:Q9LDR8]	chr4	1.57	0.99	0.96	11.84	4.98	9.68
AT3G23240	3.22906	0.0500461	ERF1B	protein_coding	Ethylene-responsive transcription factor 1B [Source:UniProtKB/Swiss-Prot;Acc:Q8LDC8]	chr3	0.11	0.06	0.11	0.27	2.38	0.16
AT2G41810	3.21496	0.0199483		protein_coding	Putative uncharacterized protein At2g41810 [Source:UniProtKB/TrEMBL;Acc:O22939]	chr2	0.25	0.19	0.22	0.22	4.78	0.35
AT1G11100	3.21389	1.15176e-25		protein_coding	Putative uncharacterized protein At1g11100 (Fragment) [Source:UniProtKB/TrEMBL;Acc:C0SUU4]	chr1	2.22	1.38	1.71	11.34	19.97	10.44
AT1G04007	3.2045	0.692216		lncRNA		chr1	0	0	0	0	0.6	0
AT1G05083	3.2045	0.692216		lncRNA		chr1	0	0	0	0	0.24	0
AT1G07607	3.2045	0.692216		lncRNA		chr1	0	0	0	0	0.29	0
AT1G08923	3.2045	0.692216		lncRNA		chr1	0	0	0	0	0	0
AT1G53801	3.2045	0.692216		lncRNA	other RNA [Source:TAIR;Acc:AT1G53801]	chr1	0	0	0	0	0.37	0
AT2G08815	3.2045	0.692216		lncRNA		chr2	0	0	0	0	0	0
AT2G09025	3.2045	0.692216		lncRNA		chr2	0	0	0	0	0.36	0
AT2G09370	3.2045	0.692216		lncRNA		chr2	0	0	0	0	0.26	0
AT3G03035	3.2045	0.692216		lncRNA		chr3	0	0	0	0	0.16	0
AT3G04755	3.2045	0.692216		lncRNA		chr3	0	0	0	0	0.3	0
AT4G09225	3.2045	0.692216		lncRNA		chr4	0	0	0	0	1.49	0
AT5G00855	3.2045	0.692216		lncRNA		chr5	0	0	0	0	0	0
AT5G01315	3.2045	0.692216		lncRNA		chr5	0	0	0	0	0.23	0
AT5G03235	3.2045	0.692216		lncRNA		chr5	0	0	0	0	0	0
AT5G08235	3.2045	0.692216		lncRNA		chr5	0	0	0	0	0.28	0
AT2G08745	3.2045	0.692216		ncRNA		chr2	0	0	0	0	0	0
AT5G08615	3.2045	0.692216		ncRNA		chr5	0	0	0	0	0	0
AT1G70400	3.2045	0.692216		protein_coding	CONTAINS InterPro DOMAIN/s: NOSIC (InterPro:IPR012976); BEST Arabidopsis thaliana protein match is: pre-mRNA processing ribonucleoprotein binding region-containing protein (TAIR:AT1G60170.1); Has 479 Blast hits to 479 proteins in 178 species: Archae /.../Bacteria - 0; Metazoa - 125; Fungi - 138; Plants - 124; Viruses - 0; Other Eukaryotes - 92 (source: NCBI BLink). [Source:TAIR;Acc:AT1G70400]	chr1	0	0	0	0	0.14	0
AT2G32820	3.2045	0.692216		protein_coding	Transcription elongation factor (TFIIS) family protein [Source:UniProtKB/TrEMBL;Acc:F4IUQ8]	chr2	0	0	0	0	0.21	0
AT2G36255	3.2045	0.692216		protein_coding	Putative defensin-like protein 203 [Source:UniProtKB/Swiss-Prot;Acc:Q2V424]	chr2	0	0	0	0	0.67	0
AT3G04990	3.2045	0.692216		protein_coding	Intracellular protein transporter [Source:UniProtKB/TrEMBL;Acc:Q9CAW3]	chr3	0	0	0	0	0.31	0
AT3G17370	3.2045	0.692216		protein_coding	Pentatricopeptide repeat (PPR) superfamily protein [Source:UniProtKB/TrEMBL;Acc:F4J555]	chr3	0	0	0	0	0.09	0
AT3G52160	3.2045	0.692216	KCS15	protein_coding	3-ketoacyl-CoA synthase [Source:UniProtKB/TrEMBL;Acc:A0A178VHW8]	chr3	0	0	0	0	0.12	0
AT3G60420	3.2045	0.692216		protein_coding	Phosphoglycerate mutase family protein [Source:UniProtKB/TrEMBL;Acc:F4JBT8]	chr3	0	0	0	0	0.17	0
AT4G00540	3.2045	0.692216	MYB3R2	protein_coding	Transcription factor MYB3R-2 [Source:UniProtKB/Swiss-Prot;Acc:Q9SPN3]	chr4	0	0	0	0	0.06	0
AT4G17580	3.2045	0.692216		protein_coding	Bax inhibitor-1 family protein [Source:UniProtKB/TrEMBL;Acc:F4JP81]	chr4	0	0	0	0	0.22	0
AT4G18110	3.2045	0.692216		protein_coding	Putative uncharacterized protein AT4g18110 [Source:UniProtKB/TrEMBL;Acc:Q9SVW0]	chr4	0	0	0	0	0.46	0
AT4G29658	3.2045	0.692216	PRA1.C	protein_coding	PRA1 family protein [Source:UniProtKB/TrEMBL;Acc:A0A1P8B7W4]	chr4	0	0	0	0	0.26	0
AT4G39000	3.2045	0.692216	AtGH9B17	protein_coding	Endoglucanase 23 [Source:UniProtKB/Swiss-Prot;Acc:Q8GY58]	chr4	0	0	0	0	0.08	0
AT5G36001	3.2045	0.692216		protein_coding	RING/U-box superfamily protein [Source:UniProtKB/TrEMBL;Acc:F4K2W6]	chr5	0	0	0	0	0.09	0.03
ATMG09740	3.2045	0.692216		tRNA		chrMt	0	0	0	0	0	0
AT1G19020	3.20192	9.1061e-10		protein_coding	CDP-diacylglycerol-glycerol-3-phosphate 3-phosphatidyltransferase [Source:UniProtKB/TrEMBL;Acc:Q8VYY6]	chr1	17.98	16.96	13	63.03	254.23	67.14
AT1G04570	3.20012	8.43072e-12		protein_coding	Probable folate-biopterin transporter 8, chloroplastic [Source:UniProtKB/Swiss-Prot;Acc:F4I5Q2]	chr1	0.88	0.77	1.04	6.6	3.9	9.73
AT5G52680	3.19952	0.29609		protein_coding	Copper transport protein family [Source:UniProtKB/TrEMBL;Acc:Q9LTE9]	chr5	0.15	0	0.08	0.08	1.37	0
AT4G27790	3.19863	0.170299		protein_coding	Calcium-binding EF hand family protein [Source:UniProtKB/TrEMBL;Acc:Q9STP7]	chr4	0	0	0.16	0.06	0.56	0.21
AT1G76640	3.19741	0.180737	CML39	protein_coding	Calcium-binding protein CML39 [Source:UniProtKB/Swiss-Prot;Acc:Q9SRE7]	chr1	0.11	0.11	0	0.43	1.07	0
AT2G01150	3.18074	5.74479e-28	RHA2B	protein_coding	RING-H2 finger protein 2B [Source:TAIR;Acc:AT2G01150]	chr2	15.42	15.16	13.75	119.89	80.45	138.1
AT5G00990	3.18051	0.417006		lncRNA		chr5	0	0.12	0	0	0.33	0.12
AT2G40180	3.17814	0.0662227	PP2C5	protein_coding	PP2C-type phosphatase AP2C3 [Source:UniProtKB/TrEMBL;Acc:F6LPR7]	chr2	0.24	0	0.07	0.58	1.3	0.36
AT1G55230	3.17538	0.0533898		protein_coding	Proteinase inhibitor I4, serpin (DUF716) [Source:UniProtKB/TrEMBL;Acc:Q9C893]	chr1	0.04	0	0.08	0.26	0.36	0.37
AT1G73390	3.17498	0.00329665		protein_coding	At1g73390 [Source:UniProtKB/TrEMBL;Acc:Q9FX34]	chr1	22.18	23.57	23.6	233.77	25.75	222.04
AT4G06746	3.16786	5.69485e-06	RAP2-9	protein_coding	Ethylene-responsive transcription factor RAP2-9 [Source:UniProtKB/Swiss-Prot;Acc:Q8W3M3]	chr4	1.26	1.88	0.84	5.23	22	4.35
AT3G57460	3.16575	0.262976		protein_coding	Catalytic/ metal ion binding / metalloendopeptidase/ zinc ion binding protein [Source:UniProtKB/TrEMBL;Acc:F4J3D6]	chr3	0.03	0.07	0	0	0.78	0
AT3G03125	3.16525	3.51258e-05		lncRNA		chr3	0.56	0.23	0.22	2.46	7.63	2.04
AT1G78390	3.16051	4.33844e-05	NCED9	protein_coding	9-cis-epoxycarotenoid dioxygenase NCED9, chloroplastic [Source:UniProtKB/Swiss-Prot;Acc:Q9M9F5]	chr1	0.19	0.23	0.21	1.91	0.54	2.56
AT4G14819	3.15877	2.80501e-05		protein_coding	Putative uncharacterized protein [Source:UniProtKB/TrEMBL;Acc:Q1G3I3]	chr4	2.57	0.55	1.92	14.26	5.5	17.38
AT5G01180	3.15509	0.00343443	NPF8.2	protein_coding	Protein NRT1/ PTR FAMILY 8.2 [Source:UniProtKB/Swiss-Prot;Acc:Q9LFB8]	chr5	0.79	0.61	0.41	0.64	12.77	1.26
AT1G48405	3.1536	0.00178148		protein_coding	Kinase-interacting family protein [Source:UniProtKB/Swiss-Prot;Acc:Q9SX73]	chr1	0.06	0.33	0.12	1.06	4.17	1.02
AT3G15500	3.15311	NA	NAC055	protein_coding	NAC3 [Source:UniProtKB/TrEMBL;Acc:A0A178VLD3]	chr3	1.56	1.59	0.73	2.08	28.76	2.05
AT5G01520	3.1526	0.00738202		protein_coding	AtAIRP2 [Source:UniProtKB/TrEMBL;Acc:A0A178U9T4]	chr5	11.35	12.29	9.25	123.27	10.31	101.74
AT1G52890	3.14856	3.43318e-13	NAC019	protein_coding	NAC domain-containing protein 19 [Source:UniProtKB/Swiss-Prot;Acc:Q9C932]	chr1	0.48	0.47	0.59	4.27	5.02	2.49
AT1G04743	3.14617	0.0744544		lncRNA		chr1	0.06	0.12	0	0.11	0.75	0.33
AT5G46500	3.14541	2.58012e-08		protein_coding	Putative uncharacterized protein [Source:UniProtKB/TrEMBL;Acc:Q9FHF5]	chr5	1.05	0.99	0.76	3.66	14.35	4.04
AT2G14160	3.14365	0.172483		protein_coding	RNA recognition motif-containing protein [Source:UniProtKB/TrEMBL;Acc:Q1PF73]	chr2	0	0	0	0	0.15	0
AT5G62730	3.14332	0.0366329	NPF4.7	protein_coding	Protein NRT1/ PTR FAMILY 4.7 [Source:UniProtKB/Swiss-Prot;Acc:Q9FM20]	chr5	0.02	0.07	0.05	0.16	0.82	0.09
AT4G15420	3.1404	1.79122e-20		protein_coding	Ubiquitin fusion degradation UFD1 family protein [Source:TAIR;Acc:AT4G15420]	chr4	15.12	15.72	16.95	75.52	200.43	89.41
AT5G01732	3.13707	0.341913		lncRNA	other RNA [Source:TAIR;Acc:AT5G01732]	chr5	0.01	0.01	0	0	0.13	0.01
AT3G62260	3.13697	3.09204e-71		protein_coding	Probable protein phosphatase 2C 49 [Source:UniProtKB/Swiss-Prot;Acc:Q3EAF9]	chr3	5.95	5.02	5.18	41.32	38.27	38.35
AT3G28360	3.1288	0.32835	ABCB16	protein_coding	ABC transporter B family member 16 [Source:UniProtKB/Swiss-Prot;Acc:Q9LSJ8]	chr3	0	0	0.01	0.02	0.01	0.06
AT1G02700	3.12869	9.36089e-09		protein_coding	GATA transcription factor-like protein [Source:UniProtKB/TrEMBL;Acc:Q9FWY8]	chr1	0.48	1.1	0.37	3.06	7.6	3.53
AT2G09955	3.12471	0.297482		lncRNA		chr2	0	0	0	0	0.92	0
AT3G08470	3.12439	0.358834		lncRNA		chr3	0	0	0	0	0.58	0
AT5G37300	3.12364	0.00150202	WSD1	protein_coding	O-acyltransferase (WSD1-like) family protein [Source:TAIR;Acc:AT5G37300]	chr5	0.78	0.82	0.61	8.61	0.5	5.18
AT1G09777	3.12307	0.467657		lncRNA		chr1	0	0	0	0	0	0
AT4G26270	3.12248	2.10143e-11	PFK3	protein_coding	ATP-dependent 6-phosphofructokinase 3 [Source:UniProtKB/Swiss-Prot;Acc:Q94AA4]	chr4	6.68	7.21	6.9	25.98	101.95	28.82
AT1G31270	3.12133	0.100923		protein_coding	unknown protein; Has 0 Blast hits to 0 proteins in 0 species (source: NCBI BLink). [Source:TAIR;Acc:AT1G31270]	chr1	0.07	0.15	0	0.21	1.05	0.34
AT1G35660	3.12109	4.38479e-34		protein_coding	unknown protein; FUNCTIONS IN: molecular_function unknown; INVOLVED IN: biological_process unknown; LOCATED IN: plasma membrane; EXPRESSED IN: 19 plant structures; EXPRESSED DURING: 11 growth stages; Has 309 Blast hits to 256 proteins in 99 species: /.../e - 0; Bacteria - 11; Metazoa - 192; Fungi - 12; Plants - 36; Viruses - 0; Other Eukaryotes - 58 (source: NCBI BLink). [Source:TAIR;Acc:AT1G3566…	chr1	4.08	3.67	3.88	22.46	43.91	22.08
AT3G03215	3.11775	0.661226		lncRNA		chr3	0	0	0	0.76	0	0
AT4G09965	3.11775	0.661226		protein_coding	unknown protein; BEST Arabidopsis thaliana protein match is: unknown protein (TAIR:AT2G47010.2); Has 30201 Blast hits to 17322 proteins in 780 species: Archae - 12; Bacteria - 1396; Metazoa - 17338; Fungi - 3422; Plants - 5037; Viruses - 0; Other Eu /.../es - 2996 (source: NCBI BLink). [Source:TAIR;Acc:AT4G09965]	chr4	0	0	0	0	0	0
AT5G05300	3.11657	0.117688		protein_coding	Gb [Source:UniProtKB/TrEMBL;Acc:Q9FLC4]	chr5	0	0.16	0.08	0.31	1.97	0.15
AT1G52415	3.11603	0.70473		protein_coding	Bifunctional inhibitor/lipid-transfer protein/seed storage 2S albumin superfamily protein [Source:UniProtKB/TrEMBL;Acc:Q3ECR8]	chr1	0	0	0	0	0	0
AT5G41900	3.11185	0.0002276	BDG2	protein_coding	Probable lysophospholipase BODYGUARD 2 [Source:UniProtKB/Swiss-Prot;Acc:Q9FJ24]	chr5	1.69	1.55	1.26	15.63	1.35	13.75
AT1G15330	3.1077	4.01145e-09	PV42A	protein_coding	SNF1-related protein kinase regulatory subunit gamma-like PV42a [Source:UniProtKB/Swiss-Prot;Acc:Q9XI37]	chr1	0.32	0.51	1.21	5.05	6.04	3.59
AT1G27730	3.10297	1.24129e-07	ZAT10	protein_coding	Zinc finger protein ZAT10 [Source:UniProtKB/Swiss-Prot;Acc:Q96289]	chr1	4.89	2.59	1.78	13.01	44.29	12.23
AT1G01720	3.09406	1.44963e-25	NAC002	protein_coding	ATAF1 [Source:UniProtKB/TrEMBL;Acc:A0A178W8W1]	chr1	34.27	37.81	32.93	272.19	168.76	300.75
AT4G38870	3.08996	0.602429		protein_coding	Putative F-box protein At4g38870 [Source:UniProtKB/Swiss-Prot;Acc:Q9T0J4]	chr4	0	0.03	0	0	0.18	0
AT3G06260	3.06992	0.672307	GATL4	protein_coding	Probable galacturonosyltransferase-like 4 [Source:UniProtKB/Swiss-Prot;Acc:Q9M8J2]	chr3	0	0	0	0	0.02	0.04
AT3G63040	3.06992	0.672307		protein_coding	At3g63040 [Source:UniProtKB/TrEMBL;Acc:Q9LYB8]	chr3	0	0	0	0	0.09	0.28
AT3G03975	3.06495	0.537227		lncRNA		chr3	0	0	0	0	0	0
AT5G05705	3.06495	0.537227		lncRNA		chr5	0	0	0	0	0	0
AT3G26930	3.06495	0.537227		protein_coding	Protein with RNI-like/FBD-like domain [Source:UniProtKB/TrEMBL;Acc:A0A1I9LSS0]	chr3	0	0	0	0	0.03	0.07
AT4G33970	3.06495	0.537227	PEX4	protein_coding	Pollen-specific leucine-rich repeat extensin-like protein 4 [Source:UniProtKB/Swiss-Prot;Acc:O81765]	chr4	0	0	0	0.01	0.01	0.03
AT4G07270	3.06215	0.537955		lncRNA		chr4	0	0	0	0	0	0
AT5G40070	3.06215	0.537955		protein_coding	MADS-box family protein [Source:UniProtKB/TrEMBL;Acc:F4KFY2]	chr5	0	0	0	0	0	0
AT1G07983	3.06086	0.674821		lncRNA		chr1	0	0	0	0	0	0
AT3G18120	3.06086	0.674821		protein_coding	F-box associated ubiquitination effector family protein [Source:UniProtKB/TrEMBL;Acc:Q9LV29]	chr3	0	0	0	0	0	0
AT3G22100	3.0536	2.5282e-16	BHLH117	protein_coding	Transcription factor bHLH117 [Source:UniProtKB/Swiss-Prot;Acc:Q9LRJ4]	chr3	2.74	3.21	2.4	19.48	13	25.41
AT5G43620	3.05278	1.67274e-07	PCFS5	protein_coding	Polyadenylation and cleavage factor homolog 5 [Source:UniProtKB/Swiss-Prot;Acc:Q9FIX8]	chr5	1.72	1.89	1.84	6.98	26.97	5.74
AT3G26200	3.05229	NA	CYP71B22	protein_coding	Cytochrome P450 71B22 [Source:UniProtKB/Swiss-Prot;Acc:Q9LTM1]	chr3	0.4	0.28	0.26	0	7.17	0.03
AT5G58070	3.04154	1.09858e-81	TIL	protein_coding	TIL [Source:UniProtKB/TrEMBL;Acc:A0A178US04]	chr5	97.85	107.92	104.57	582.71	867.1	710.08
AT4G26740	3.03435	0.562576	PXG1	protein_coding	Peroxygenase 1 [Source:UniProtKB/Swiss-Prot;Acc:O81270]	chr4	0	0.15	0	0	0.27	0
AT2G24100	3.02833	6.97902e-24		protein_coding	ATP-dependent DNA helicase [Source:UniProtKB/TrEMBL;Acc:Q9ZUI1]	chr2	11.56	10.61	11.25	52.95	121.53	57.87
AT2G41160	3.02319	8.29535e-33	RBL18	protein_coding	Rhomboid-like protein 18 [Source:UniProtKB/Swiss-Prot;Acc:Q8RXQ2]	chr2	29.35	31.67	28.78	150.08	315.37	162.14
AT1G04483	3.02194	0.350248		lncRNA		chr1	0	0	0	1.29	0.91	0
AT3G11773	3.02084	0.0223794		protein_coding	Thioredoxin superfamily protein [Source:UniProtKB/TrEMBL;Acc:F4J7G2]	chr3	0.15	0.16	0.1	0.37	2.54	0.53
AT3G17130	3.01627	4.04214e-05		protein_coding	Plant invertase/pectin methylesterase inhibitor superfamily protein [Source:UniProtKB/TrEMBL;Acc:Q9LSN4]	chr3	2.38	1.15	2.37	15.85	3.45	19.6
AT4G33930	3.01288	0.00169469		protein_coding	Cupredoxin superfamily protein [Source:UniProtKB/TrEMBL;Acc:O81761]	chr4	0.36	0.33	0.18	0.91	4.6	0.78
AT3G59790	3.0124	0.0959816	MPK10	protein_coding	Mitogen-activated protein kinase 10 [Source:UniProtKB/Swiss-Prot;Acc:Q9M1Z5]	chr3	0	0.04	0.11	0.25	0.69	0.1
AT2G27120	3.01163	0.279204	POL2B	protein_coding	DNA polymerase epsilon catalytic subunit [Source:TAIR;Acc:AT2G27120]	chr2	0	0.02	0.01	0.02	0.17	0
AT3G08245	3.01131	0.678626		lncRNA		chr3	0	0	0	0	0	0
AT2G30240	3.01131	0.678626	CHX13	protein_coding	Cation/H(+) symporter 13 [Source:UniProtKB/Swiss-Prot;Acc:O22920]	chr2	0	0	0	0	0	0.03
AT5G45450	3.01131	0.678626		protein_coding	Gb [Source:UniProtKB/TrEMBL;Acc:Q9FHJ1]	chr5	0	0	0	0	0.07	0.07
AT5G08810	3.01131	0.678626		snRNA		chr5	0	0	0	2.72	0	0
AT1G05747	3.01014	0.550895		lncRNA		chr1	0	0	0	0	0	0
AT4G05015	3.01014	0.550895		lncRNA		chr4	0	0	0	0	0	0
AT1G05927	3.00506	0.679884		lncRNA		chr1	0.03	0	0.14	0.07	0.57	0
AT5G00960	3.00506	0.679884		lncRNA		chr5	0	0	0	0	0.86	0
AT4G38590	3.00347	0.568988	BGAL14	protein_coding	Beta-galactosidase [Source:UniProtKB/TrEMBL;Acc:F4JUE3]	chr4	0	0	0.02	0	0.14	0
AT5G54710	3.00318	NA		protein_coding	Ankyrin repeat family protein [Source:TAIR;Acc:AT5G54710]	chr5	2.52	1.84	1.59	1.18	41.26	1.2
AT1G04467	2.99531	0.168504		lncRNA		chr1	0	0	0	0.16	0.44	0.63
AT1G73480	2.99349	6.77095e-16		protein_coding	Alpha/beta-Hydrolases superfamily protein [Source:UniProtKB/TrEMBL;Acc:Q94AM5]	chr1	35.1	33.08	37.05	273.1	135.32	295.5
AT4G26260	2.98975	NA	MIOX4	protein_coding	MIOX4 [Source:UniProtKB/TrEMBL;Acc:A0A178V1J3]	chr4	0.42	0.2	0.3	0.19	6.91	0.18
AT3G19085	2.98767	0.478106		protein_coding	F-box/RNI/FBD-like domain protein [Source:UniProtKB/TrEMBL;Acc:A0A178VIK9]	chr3	0	0	0	0.07	0.19	0
AT5G50360	2.98424	0.0120611		protein_coding	Putative uncharacterized protein [Source:UniProtKB/TrEMBL;Acc:Q9FK36]	chr5	0.2	0.64	1.4	8.74	0.42	5.42
AT1G69480	2.98403	0.0295787	PHO1-H10	protein_coding	Phosphate transporter PHO1 homolog 10 [Source:UniProtKB/Swiss-Prot;Acc:Q6R8G0]	chr1	1.55	1.53	1.32	13.64	0.78	12.02
AT4G05690	2.98036	0.349708		ncRNA		chr4	0	0	0	0	0	0
AT3G20160	2.97952	0.287072		protein_coding	Geranylgeranyl pyrophosphate synthase 10, mitochondrial [Source:UniProtKB/Swiss-Prot;Acc:Q9LJY2]	chr3	0.05	0.06	0	0.04	0.56	0.04
AT1G08973	2.97686	1.20634e-14		lncRNA		chr1	3.7	2.07	1.45	8.58	23.3	8.64
AT5G51451	2.97092	0.000914597	RGF5	protein_coding	Root meristem growth factor 5 [Source:UniProtKB/Swiss-Prot;Acc:B3H5J1]	chr5	1.65	1.67	2.04	2.92	22.14	3.17
AT2G07015	2.96538	0.135582		lncRNA		chr2	0.15	0	0.15	0.15	2.22	0.28
AT5G18065	2.96424	4.16782e-17	HTT3	protein_coding	unknown protein; BEST Arabidopsis thaliana protein match is: unknown protein (TAIR:AT4G29760.1); Has 30201 Blast hits to 17322 proteins in 780 species: Archae - 12; Bacteria - 1396; Metazoa - 17338; Fungi - 3422; Plants - 5037; Viruses - 0; Other Eu /.../es - 2996 (source: NCBI BLink). [Source:TAIR;Acc:AT5G18065]	chr5	4.8	6.96	4.84	26.11	58.75	26.45
AT1G05977	2.9591	0.508276		lncRNA		chr1	0	0	0	0	0.29	0
AT3G20810	2.95904	NA	JMJ30	protein_coding	Lysine-specific demethylase JMJ30 [Source:UniProtKB/Swiss-Prot;Acc:Q8RWR1]	chr3	1.75	2.34	2.13	1.56	44.11	2.04
AT5G24080	2.95855	3.30819e-05		protein_coding	G-type lectin S-receptor-like serine/threonine-protein kinase At5g24080 [Source:UniProtKB/Swiss-Prot;Acc:Q9FLV4]	chr5	0.44	0.86	0.55	4.53	0.97	5.69
AT5G27420	2.95832	2.85391e-54	ATL31	protein_coding	E3 ubiquitin-protein ligase ATL31 [Source:UniProtKB/Swiss-Prot;Acc:Q8LGA5]	chr5	2.96	3.04	3.3	17.62	25.49	18.78
AT4G08225	2.95748	0.508672		lncRNA		chr4	0	0	0.11	0.11	0.29	0
AT2G13640	2.95746	0.508967		protein_coding	Putative uncharacterized protein At2g13640 [Source:UniProtKB/TrEMBL;Acc:Q9SIT3]	chr2	0	0.05	0	0.05	0.3	0
AT4G19430	2.95717	0.0269318		protein_coding	At4g19430 [Source:UniProtKB/TrEMBL;Acc:Q67Y03]	chr4	0.28	0.15	0.64	1.35	5.71	0.34
AT1G06073	2.95023	0.69773		lncRNA		chr1	0	0	0	0	0	0
AT3G07045	2.95023	0.69773		lncRNA		chr3	0	0	0	0	0.44	0.16
AT1G04057	2.95023	0.69773		ncRNA		chr1	0	0	0	0	0	0
AT3G14970	2.95023	0.69773		protein_coding	RING/U-box superfamily protein [Source:UniProtKB/TrEMBL;Acc:Q9LKA8]	chr3	0	0	0	0	0.26	0
AT3G17150	2.95023	0.69773		protein_coding	Plant invertase/pectin methylesterase inhibitor superfamily protein [Source:UniProtKB/TrEMBL;Acc:Q0WR80]	chr3	0	0	0	0	0.09	0.1
AT5G43695	2.95023	0.69773		protein_coding	unknown protein; FUNCTIONS IN: molecular_function unknown; INVOLVED IN: biological_process unknown; LOCATED IN: endomembrane system; BEST Arabidopsis thaliana protein match is: unknown protein (TAIR:AT3G03826.1); Has 30201 Blast hits to 17322 protei /.../780 species: Archae - 12; Bacteria - 1396; Metazoa - 17338; Fungi - 3422; Plants - 5037; Viruses - 0; Other Eukaryotes - 2996 (source: NCBI BLin…	chr5	0	0	0	0	0.25	0
AT5G36925	2.95018	0.00838224		protein_coding	Putative uncharacterized protein [Source:UniProtKB/TrEMBL;Acc:Q9FIW0]	chr5	0.45	0.66	0.57	1.47	11.28	0.86
AT3G60415	2.94928	0.000243687		protein_coding	At3g60420 [Source:UniProtKB/TrEMBL;Acc:Q9M217]	chr3	4.4	3.58	4.56	8.8	71.85	9.65
AT1G04973	2.94698	0.697915		lncRNA		chr1	0	0	0	0	0.15	0
AT2G09225	2.94698	0.697915		lncRNA		chr2	0	0	0	0	0.1	0
AT3G08815	2.94698	0.697915		lncRNA		chr3	0	0	0	0	0.64	0
AT5G02555	2.94698	0.697915		lncRNA		chr5	0	0	0	0.19	0	0
AT1G09935	2.94698	0.697915		protein_coding	Phosphoglycerate mutase family protein [Source:UniProtKB/TrEMBL;Acc:F4I2N3]	chr1	0	0	0	0.07	0	0
AT1G61475	2.94698	0.697915		protein_coding	ATP binding / protein kinase [Source:UniProtKB/TrEMBL;Acc:F4HVB3]	chr1	0	0	0	0	0	0
AT2G31720	2.94698	0.697915	ARF70	protein_coding	B3 domain-containing protein At2g31720 [Source:UniProtKB/Swiss-Prot;Acc:Q8RV83]	chr2	0	0	0	0.06	0.11	0
AT3G25550	2.94698	0.697915		protein_coding	Probable F-box protein At3g25550 [Source:UniProtKB/Swiss-Prot;Acc:Q9LSU8]	chr3	0	0	0	0	0	0
AT3G46050	2.94698	0.697915		protein_coding	Putative F-box/kelch-repeat protein At3g46050 [Source:UniProtKB/Swiss-Prot;Acc:Q9LX87]	chr3	0	0	0	0.05	0.04	0
AT4G14225	2.94698	0.697915	SAP8	protein_coding	Putative zinc finger A20 and AN1 domain-containing stress-associated protein 8 [Source:UniProtKB/Swiss-Prot;Acc:Q3EA33]	chr4	0	0	0	0	0.44	0
AT5G22670	2.94698	0.697915		protein_coding	Putative F-box/FBD/LRR-repeat protein At5g22670 [Source:UniProtKB/Swiss-Prot;Acc:Q9FNJ4]	chr5	0	0	0	0.04	0.11	0
ATMG00710	2.94698	0.697915	ORF120	protein_coding	Uncharacterized mitochondrial protein AtMg00710 [Source:UniProtKB/Swiss-Prot;Acc:P92512]	chrMt	0	0	0	0	0.71	0
AT1G72060	2.9465	NA		protein_coding	Putative uncharacterized protein At1g72060 [Source:UniProtKB/TrEMBL;Acc:Q9C7G9]	chr1	1.64	1.78	1.97	2.06	33.27	2.37
AT3G56600	2.94627	0.000983652		protein_coding	Phosphatidylinositol 4-kinase gamma-like protein [Source:UniProtKB/TrEMBL;Acc:A0A1I9LRU9]	chr3	0.09	0.04	0.14	0.38	0.86	0.34
AT1G51090	2.94483	4.69173e-22		protein_coding	Heavy metal transport/detoxification superfamily protein [Source:UniProtKB/TrEMBL;Acc:Q9C684]	chr1	1.34	1.03	1.28	8.07	9.33	6.19
AT5G07430	2.93411	0.326097	PME50	protein_coding	Probable pectinesterase 50 [Source:UniProtKB/Swiss-Prot;Acc:Q9LY17]	chr5	0.03	0	0	0	0.29	0.16
AT3G57880	2.9311	3.54469e-33		protein_coding	Anthranilate phosphoribosyltransferase-like protein [Source:UniProtKB/TrEMBL;Acc:Q9M2R0]	chr3	14.7	14.13	13.69	68.92	136.05	73.61
AT3G14630	2.92678	0.213988	CYP72A9	protein_coding	Cytochrome P450, family 72, subfamily A, polypeptide 9 [Source:UniProtKB/TrEMBL;Acc:A0A1I9LTL1]	chr3	0.03	0	0.03	0.05	0.14	0.03
AT1G79920	2.92371	1.00367e-55		protein_coding	Heat shock protein 70 (Hsp 70) family protein [Source:TAIR;Acc:AT1G79920]	chr1	64.76	59.32	53.67	309.78	552.04	324.25
AT3G04195	2.92074	0.641165		ncRNA		chr3	0	0	0	0	0	0
AT1G20520	2.92074	0.641165		protein_coding	DUF241 domain protein, putative (DUF241) [Source:UniProtKB/TrEMBL;Acc:Q9LMV9]	chr1	0.09	0	0	0	0.57	0
AT3G45670	2.92074	0.641165		protein_coding	Protein kinase superfamily protein [Source:UniProtKB/TrEMBL;Acc:Q9M1E0]	chr3	0.05	0	0	0	0.35	0
AT5G60060	2.92074	0.641165		protein_coding	Putative F-box protein At5g60060 [Source:UniProtKB/Swiss-Prot;Acc:Q9LVG8]	chr5	0.04	0	0	0	0.27	0
AT4G30490	2.92068	4.16539e-78		protein_coding	AFG1-like ATPase family protein [Source:UniProtKB/TrEMBL;Acc:Q8L517]	chr4	19.81	21.08	16.78	125.1	118.83	123.4
AT2G24850	2.91934	NA	TAT3	protein_coding	Probable aminotransferase TAT3 [Source:UniProtKB/Swiss-Prot;Acc:Q9SK47]	chr2	0.17	0.1	0.12	0.04	3.15	0.06
AT4G31950	2.91894	0.251393	CYP82C3	protein_coding	CYP82C3 [Source:UniProtKB/TrEMBL;Acc:A0A178UT04]	chr4	0.03	0.03	0	0.03	0.23	0.03
AT3G05640	2.91737	0.0038984		protein_coding	Probable protein phosphatase 2C 34 [Source:UniProtKB/Swiss-Prot;Acc:Q9M9W9]	chr3	15.35	14.05	11.52	132.72	16.02	96.07
AT2G19890	2.91571	0.0642157		protein_coding	BEST Arabidopsis thaliana protein match is: Putative endonuclease or glycosyl hydrolase (TAIR:AT3G62210.1); Has 66 Blast hits to 66 proteins in 10 species: Archae - 0; Bacteria - 0; Metazoa - 0; Fungi - 0; Plants - 66; Viruses - 0; Other Eukaryotes /.../ource: NCBI BLink). [Source:TAIR;Acc:AT2G19890]	chr2	0	0	0	0	0.39	0.13
AT5G13200	2.91341	5.51964e-44		protein_coding	GEM-like protein 5 [Source:UniProtKB/Swiss-Prot;Acc:Q9LYV6]	chr5	5.06	4.59	5.64	25.97	40.1	30.84
AT4G37220	2.9114	9.72505e-05		protein_coding	Cold-regulated 413 plasma membrane protein 4 [Source:UniProtKB/Swiss-Prot;Acc:O23164]	chr4	3.18	2.85	1.56	21.27	3.36	17.7
AT1G57670	2.91111	0.252906		protein_coding	Disease resistance protein RPS4, putative [Source:UniProtKB/TrEMBL;Acc:Q9FVT6]	chr1	0	0	0.04	0.04	0.08	0.04
AT5G05415	2.90769	0.426494		lncRNA		chr5	0	0	0	0.61	1.38	0
AT1G56410	2.90118	0.363411	HSP70-18	protein_coding	Heat shock 70 kDa protein 18 [Source:UniProtKB/Swiss-Prot;Acc:Q9C7X7]	chr1	0	0	0	0	0.02	0
AT5G52570	2.89207	0.0108818	BETA-OHASE 2	protein_coding	Beta-carotene 3-hydroxylase 2, chloroplastic [Source:UniProtKB/Swiss-Prot;Acc:Q9LTG0]	chr5	9.82	9.83	10.97	75.56	9.05	81.99
AT1G05553	2.88495	0.736023		lncRNA		chr1	0	0	0	0	0.14	0
AT1G08667	2.88495	0.736023		lncRNA		chr1	0	0	0	0	0	0
AT2G07213	2.88495	0.736023		lncRNA	other RNA [Source:TAIR;Acc:AT2G07213]	chr2	0	0	0	0	0.11	0
AT2G09050	2.88495	0.736023		lncRNA		chr2	0	0	0	0	0	0
AT2G09220	2.88495	0.736023		lncRNA		chr2	0	0	0	0	0	0
AT3G02035	2.88495	0.736023		lncRNA		chr3	0	0	0	0	0	0
AT3G03055	2.88495	0.736023		lncRNA		chr3	0	0	0	0	0.25	0
AT3G04035	2.88495	0.736023		lncRNA		chr3	0	0	0	0	0.9	0
AT3G07225	2.88495	0.736023		lncRNA		chr3	0	0	0	0	2.14	0
AT3G09445	2.88495	0.736023		lncRNA		chr3	0	0	0	0	0	0
AT3G09525	2.88495	0.736023		lncRNA		chr3	0	0	0	0	0	0
AT4G04305	2.88495	0.736023		lncRNA		chr4	0	0	0	0	0	0
AT4G04355	2.88495	0.736023		lncRNA		chr4	0	0	0	0	0.46	0
AT4G05135	2.88495	0.736023		lncRNA		chr4	0	0	0	0	0.31	0
AT4G07735	2.88495	0.736023		lncRNA		chr4	0	0	0	0	0	0
AT5G02905	2.88495	0.736023		lncRNA		chr5	0	0	0	0	0.42	0
AT1G43171	2.88495	0.736023		protein_coding	B3 domain-containing protein At1g43171 [Source:UniProtKB/Swiss-Prot;Acc:Q1G3Z6]	chr1	0	0	0	0	0.07	0
AT1G77980	2.88495	0.736023	AGL66	protein_coding	Agamous-like MADS-box protein AGL66 [Source:UniProtKB/Swiss-Prot;Acc:Q1PFC2]	chr1	0	0	0	0	0.1	0
AT1G78635	2.88495	0.736023		protein_coding	B3 domain protein [Source:UniProtKB/TrEMBL;Acc:A0A1P8AVS8]	chr1	0	0	0	0	0.25	0
AT2G11522	2.88495	0.736023		protein_coding	unknown protein; LOCATED IN: endomembrane system; Has 30201 Blast hits to 17322 proteins in 780 species: Archae - 12; Bacteria - 1396; Metazoa - 17338; Fungi - 3422; Plants - 5037; Viruses - 0; Other Eukaryotes - 2996 (source: NCBI BLink). [Source:TAIR;Acc:AT2G11522]	chr2	0	0	0	0	0.37	0
AT2G21010	2.88495	0.736023		protein_coding	Calcium-dependent lipid-binding (CaLB domain) family protein [Source:UniProtKB/TrEMBL;Acc:F4IFM9]	chr2	0	0	0	0	0.07	0
AT2G33270	2.88495	0.736023	ACHT3	protein_coding	Thioredoxin-like 1-3, chloroplastic [Source:UniProtKB/Swiss-Prot;Acc:O22779]	chr2	0	0	0	0	0.11	0
AT2G42475	2.88495	0.736023		protein_coding	MATH domain and coiled-coil domain-containing protein At2g42475 [Source:UniProtKB/Swiss-Prot;Acc:P0DKG6]	chr2	0	0	0	0	0.12	0
AT3G15860	2.88495	0.736023		protein_coding	Plant self-incompatibility protein S1 family protein [Source:UniProtKB/TrEMBL;Acc:Q5XVB9]	chr3	0	0	0	0	0.38	0
AT3G53640	2.88495	0.736023		protein_coding	Protein kinase superfamily protein [Source:UniProtKB/TrEMBL;Acc:Q9LFF7]	chr3	0	0	0	0	0.07	0
AT4G01260	2.88495	0.736023		protein_coding	Probable transcription factor At4g01260 [Source:UniProtKB/Swiss-Prot;Acc:O04608]	chr4	0	0	0	0	0.1	0
AT4G13300	2.88495	0.736023	TPS13	protein_coding	(Z)-gamma-bisabolene synthase 2 [Source:UniProtKB/Swiss-Prot;Acc:Q9T0K1]	chr4	0	0	0	0	0.05	0
AT5G03710	2.88495	0.736023		protein_coding	Putative uncharacterized protein F17C15_130 [Source:UniProtKB/TrEMBL;Acc:Q9LZR7]	chr5	0	0	0	0	0.34	0
AT5G06890	2.88495	0.736023		protein_coding	Gb [Source:UniProtKB/TrEMBL;Acc:Q9FL57]	chr5	0	0	0	0	0	0
AT5G33355	2.88495	0.736023		protein_coding	Defensin-like protein 207 [Source:UniProtKB/Swiss-Prot;Acc:Q3E8R5]	chr5	0	0	0	0	0.5	0
AT5G45770	2.88495	0.736023	RLP55	protein_coding	Receptor-like protein 55 [Source:UniProtKB/Swiss-Prot;Acc:Q9FK66]	chr5	0	0	0	0	0.03	0
AT5G49180	2.88495	0.736023	PME58	protein_coding	Pectinesterase [Source:UniProtKB/TrEMBL;Acc:A0A178UKT8]	chr5	0	0	0	0	0.06	0
AT5G53840	2.88495	0.736023		protein_coding	F-box/FBD/LRR-repeat protein At5g53840 [Source:UniProtKB/Swiss-Prot;Acc:Q9FGQ3]	chr5	0	0	0	0	0.07	0
AT5G62970	2.88495	0.736023		protein_coding	Putative F-box/FBD/LRR-repeat protein At5g62970 [Source:UniProtKB/Swiss-Prot;Acc:Q9FM55]	chr5	0	0	0	0	0.14	0
AT4G05055	2.88495	0.736023		snoRNA		chr4	0	0	0	0	0	0
AT1G07330	2.87452	0.0171299		protein_coding	Dentin sialophosphoprotein [Source:UniProtKB/TrEMBL;Acc:Q9LNV2]	chr1	0.14	0.15	0.09	0.22	1.99	0.13
ATMG00180	2.87414	0.501086	CCB452	protein_coding	CcmFC [Source:UniProtKB/TrEMBL;Acc:G1C2X7]	chrMt	0.11	0.86	0.73	0.33	1.77	0.32
AT4G39675	2.8733	3.50639e-13		protein_coding	At4g39675 [Source:UniProtKB/TrEMBL;Acc:Q8LEP7]	chr4	4.71	5.69	9.07	47.38	44.22	23.73
AT3G08225	2.87192	0.369019		lncRNA		chr3	0.35	0	0.18	0	0.31	0.17
AT3G63320	2.8687	0.0225909		protein_coding	Putative protein phosphatase 2C 50 [Source:UniProtKB/Swiss-Prot;Acc:Q9M1V8]	chr3	0.04	0.08	0.06	0.12	0.27	0.15
AT3G16530	2.86416	NA		protein_coding	Lectin-like protein At3g16530 [Source:UniProtKB/Swiss-Prot;Acc:Q9LK72]	chr3	12.56	7.06	8.85	10.64	173.3	10.02
AT1G80840	2.86095	NA	WRKY40	protein_coding	Probable WRKY transcription factor 40 [Source:UniProtKB/Swiss-Prot;Acc:Q9SAH7]	chr1	5.18	2.01	1.63	2.83	57.98	3.23
AT1G64340	2.85936	0.0784598		protein_coding	unknown protein; BEST Arabidopsis thaliana protein match is: unknown protein (TAIR:AT5G41810.1); Has 30201 Blast hits to 17322 proteins in 780 species: Archae - 12; Bacteria - 1396; Metazoa - 17338; Fungi - 3422; Plants - 5037; Viruses - 0; Other Eu /.../es - 2996 (source: NCBI BLink). [Source:TAIR;Acc:AT1G64340]	chr1	0.08	0.09	0	0.16	0.46	0.32
AT3G30210	2.85595	0.00969024	ATMYB121	protein_coding	MYB transcription factor [Source:UniProtKB/TrEMBL;Acc:Q9LRU5]	chr3	0.17	0.04	0.21	1.01	0.36	1.29
AT1G73066	2.8547	1.0353e-05		protein_coding	Highly similar to receptor-like protein kinase [Source:UniProtKB/TrEMBL;Acc:Q9SSM0]	chr1	0.43	0.35	0.32	1.33	5.04	1.33
AT1G11362	2.85382	0.408735		protein_coding	Plant invertase/pectin methylesterase inhibitor superfamily protein [Source:UniProtKB/TrEMBL;Acc:Q1G3V3]	chr1	0	0.09	0.08	0	1.01	0.08
AT1G47600	2.85335	0.509689	TGG4	protein_coding	Myrosinase 4 [Source:UniProtKB/Swiss-Prot;Acc:Q8GRX1]	chr1	0.25	0.36	0	0.27	3.54	0.03
AT5G52300	2.84706	0.0974345	LTI65	protein_coding	Low-temperature-induced 65 kDa protein [Source:UniProtKB/Swiss-Prot;Acc:Q04980]	chr5	4.15	10.09	4.03	62.61	1.5	36.88
AT1G64065	2.84537	1.18656e-12		protein_coding	Late embryogenesis abundant protein At1g64065 [Source:UniProtKB/Swiss-Prot;Acc:Q6DST1]	chr1	0.96	0.88	1.15	5.49	9.23	3.92
AT3G09405	2.84477	NA	PAE4	protein_coding	Pectin acetylesterase 4 [Source:UniProtKB/Swiss-Prot;Acc:Q9SR23]	chr3	1.44	1.82	0.93	1.42	19.98	1.25
AT1G48020	2.84385	0.156404	PMEI1	protein_coding	Pectinesterase inhibitor 1 [Source:UniProtKB/Swiss-Prot;Acc:Q9LNF2]	chr1	0.23	0.16	0	0.23	1.67	0.15
AT1G66040	2.84287	0.399349	ORTH4	protein_coding	Putative E3 ubiquitin-protein ligase ORTHRUS 4 [Source:UniProtKB/Swiss-Prot;Acc:Q9C8E1]	chr1	0.24	0	0	0.23	0.29	0.11
AT5G40680	2.84287	0.399491		protein_coding	Galactose oxidase/kelch repeat superfamily protein [Source:UniProtKB/TrEMBL;Acc:Q9FM30]	chr5	0	0.04	0	0	0.12	0.04
AT1G28370	2.84285	0.000138655	ERF11	protein_coding	ERF domain protein 11 [Source:TAIR;Acc:AT1G28370]	chr1	0.85	0.75	0.62	2.64	9.68	1.71
AT3G07615	2.8413	0.399666		lncRNA		chr3	0.06	0	0	0.06	0.23	0.06
AT3G63310	2.83755	1.084e-62	BIL4	protein_coding	Protein LIFEGUARD 2 [Source:UniProtKB/Swiss-Prot;Acc:Q9M1V9]	chr3	46.01	51.46	45.89	221.92	359.87	260.43
AT5G59570	2.83624	5.71559e-05	BOA	protein_coding	Transcription factor BOA [Source:UniProtKB/Swiss-Prot;Acc:Q9LTH4]	chr5	0.83	1.09	1.51	3	15.89	3.15
AT4G01026	2.83577	5.59941e-82	PYL7	protein_coding	RCAR2 [Source:UniProtKB/TrEMBL;Acc:A0A178UTD1]	chr4	16.82	17.77	19.86	112.6	113.74	99.2
AT1G75860	2.83547	0.0177551		protein_coding	unknown protein; BEST Arabidopsis thaliana protein match is: unknown protein (TAIR:AT1G20100.1); Has 258 Blast hits to 235 proteins in 58 species: Archae - 0; Bacteria - 4; Metazoa - 59; Fungi - 16; Plants - 90; Viruses - 0; Other Eukaryotes - 89 (s /.../ NCBI BLink). [Source:TAIR;Acc:AT1G75860]	chr1	17.19	24.58	22.05	41.76	329.05	35.31
AT4G27654	2.83505	0.118913		protein_coding	At4g27654 [Source:UniProtKB/TrEMBL;Acc:Q3E9V5]	chr4	0.42	0	0.14	0.42	2.15	1.09
AT1G48220	2.8322	0.273087		protein_coding	F11A17.22 protein [Source:UniProtKB/TrEMBL;Acc:Q9SX57]	chr1	0.13	0	0	0.04	0.3	0.09
AT5G41740	2.83015	NA		protein_coding	Disease resistance protein (TIR-NBS-LRR class) family [Source:UniProtKB/TrEMBL;Acc:F4JYI4]	chr5	2.39	1.64	1.54	1.5	32.73	1.09
AT5G59170	2.82735	0.00922124		protein_coding	Proline-rich extensin-like family protein [Source:UniProtKB/TrEMBL;Acc:Q84JV0]	chr5	0.09	0.24	0.05	0.65	0.88	0.53
AT5G66620	2.82716	3.43822e-22	DAR6	protein_coding	Protein DA1-related 6 [Source:UniProtKB/Swiss-Prot;Acc:Q9FJX8]	chr5	2.34	2.02	1.54	9.93	13.85	7.51
AT2G46830	2.82602	9.98956e-08	CCA1	protein_coding	Protein CCA1 [Source:UniProtKB/Swiss-Prot;Acc:P92973]	chr2	19.65	25.67	21.37	144.44	39.83	174.77
AT4G27580	2.82469	0.0354862		protein_coding	At4g27580 [Source:UniProtKB/TrEMBL;Acc:Q8L9A7]	chr4	0.07	0.08	0.23	0.3	1.12	0.72
AT4G28110	2.82285	0.000153949	AtMYB41	protein_coding	MYB41 [Source:UniProtKB/TrEMBL;Acc:A0A178V452]	chr4	1.12	1.18	0.97	5.84	1.79	11
AT1G07160	2.82111	0.00908498		protein_coding	PP2C-type phosphatase AP2C2 [Source:UniProtKB/TrEMBL;Acc:F6LPR6]	chr1	0.32	0.1	0.06	0.48	1.9	0.46
AT2G38470	2.81866	1.42611e-12	WRKY33	protein_coding	WRKY33 [Source:UniProtKB/TrEMBL;Acc:A0A178VLS4]	chr2	19.37	12.97	13.6	61.28	167.98	62.41
AT5G41030	2.80894	0.310378	TCP6	protein_coding	Transcription factor TCP6 [Source:UniProtKB/Swiss-Prot;Acc:Q9FLM6]	chr5	0.11	0	0	0.39	0.05	0.16
AT4G05755	2.80864	0.0587038		lncRNA		chr4	0.05	0.8	0	1.03	1.09	0.26
AT5G37340	2.80842	7.77979e-15		protein_coding	ZPR1 zinc-finger domain protein [Source:UniProtKB/TrEMBL;Acc:F4K746]	chr5	5.34	6.81	5.61	22.2	58.23	22.07
AT3G17980	2.8046	0.045431	CAR4	protein_coding	Protein C2-DOMAIN ABA-RELATED 4 [Source:UniProtKB/Swiss-Prot;Acc:Q9LVH4]	chr3	0	0.1	0.13	0.3	0.91	0.28
AT3G22090	2.80454	5.39185e-10		protein_coding	unknown protein; BEST Arabidopsis thaliana protein match is: unknown protein (TAIR:AT1G71470.2); Has 12 Blast hits to 12 proteins in 2 species: Archae - 0; Bacteria - 0; Metazoa - 0; Fungi - 0; Plants - 12; Viruses - 0; Other Eukaryotes - 0 (source: /.../BLink). [Source:TAIR;Acc:AT3G22090]	chr3	1.29	1.69	1.3	7.73	7.33	9.29
AT3G08895	2.80386	0.241727		ncRNA		chr3	0	0	0	0	4.92	0
AT3G08215	2.80266	0.0555767		lncRNA		chr3	0	0	0	0	0	1.07
AT1G05047	2.80245	0.123004		lncRNA		chr1	0	0	0	0.18	0.8	0
AT5G44568	2.80122	0.0213161		protein_coding	Putative uncharacterized protein [Source:UniProtKB/TrEMBL;Acc:Q570K8]	chr5	1.43	0.87	1.01	1.27	11.49	0.16
AT5G66052	2.80105	1.19729e-73		protein_coding	Putative uncharacterized protein At5g66052 [Source:UniProtKB/TrEMBL;Acc:Q8GW83]	chr5	29.82	32.82	32.51	176.93	184.22	194.88
AT4G33660	2.7983	3.81701e-27		protein_coding	Adhesive/proline-rich-like protein [Source:UniProtKB/TrEMBL;Acc:Q8LG30]	chr4	8.32	10.76	8.54	35.02	69.53	52.66
AT3G14440	2.79715	8.16311e-07	NCED3	protein_coding	9-cis-epoxycarotenoid dioxygenase NCED3, chloroplastic [Source:UniProtKB/Swiss-Prot;Acc:Q9LRR7]	chr3	7.06	4.38	4.18	39.13	10.62	39.52
AT1G59218	2.79588	0.00536223	RF9	protein_coding	Probable disease resistance protein RDL6 [Source:UniProtKB/Swiss-Prot;Acc:P0DI18]	chr1	11.72	13.71	7.48	7.46	21.07	6.58
AT4G12720	2.79505	0.00422272	AtNUDT7	protein_coding	MutT/nudix family protein [Source:UniProtKB/TrEMBL;Acc:F4JRE7]	chr4	22.48	26.83	24.3	63.08	368.8	54.35
AT2G35950	2.79261	0.0014672	EDA12	protein_coding	embryo sac development arrest 12 [Source:TAIR;Acc:AT2G35950]	chr2	0.98	1.66	1.58	12.81	1.04	12.85
AT5G67310	2.78978	0.13127	CYP81G1	protein_coding	At5g67310 [Source:UniProtKB/TrEMBL;Acc:Q8GZ20]	chr5	0.03	0.03	0.03	0.05	0.26	0.1
AT2G41190	2.78735	0.0238145	AVT1A	protein_coding	Amino acid transporter AVT1A [Source:UniProtKB/Swiss-Prot;Acc:O80668]	chr2	7.08	9.24	6.88	62.79	5.11	53.7
AT5G35688	2.77454	0.279796		protein_coding	unknown protein; Has 30201 Blast hits to 17322 proteins in 780 species: Archae - 12; Bacteria - 1396; Metazoa - 17338; Fungi - 3422; Plants - 5037; Viruses - 0; Other Eukaryotes - 2996 (source: NCBI BLink). [Source:TAIR;Acc:AT5G35688]	chr5	0	0.15	0	0	0.87	0.54
AT2G36460	2.77451	1.17436e-71	FBA6	protein_coding	Fructose-bisphosphate aldolase 6, cytosolic [Source:UniProtKB/Swiss-Prot;Acc:Q9SJQ9]	chr2	101.11	103.4	96.4	488.66	735.21	526.48
AT5G53100	2.77451	0.0338496		protein_coding	NAD(P)-binding Rossmann-fold superfamily protein [Source:UniProtKB/TrEMBL;Acc:Q9FGM6]	chr5	0.19	0.1	0.19	0.19	1.46	0.32
AT5G65300	2.77234	0.000213384		protein_coding	Putative uncharacterized protein [Source:UniProtKB/TrEMBL;Acc:Q9FKQ7]	chr5	2.46	3.4	2.12	5.78	34.53	6.18
AT1G12490	2.77204	0.554836		protein_coding	F-box associated ubiquitination effector family protein [Source:UniProtKB/TrEMBL;Acc:F4IDS9]	chr1	0	0	0.05	0	0.14	0.05
AT1G20150	2.77202	0.555293	SBT5.1	protein_coding	Subtilisin-like protease SBT5.1 [Source:UniProtKB/Swiss-Prot;Acc:F4HSQ2]	chr1	0.02	0.02	0	0	0.09	0
AT3G19020	2.77159	0.194405	PEX1	protein_coding	Pollen-specific leucine-rich repeat extensin-like protein 1 [Source:UniProtKB/Swiss-Prot;Acc:Q9LJ64]	chr3	0.07	0.1	0.03	0	1.11	0.07
AT1G06313	2.7702	0.555774		lncRNA		chr1	0	0	0	0	0.26	0
AT5G58680	2.76892	0.20862		protein_coding	ARM repeat superfamily protein [Source:UniProtKB/TrEMBL;Acc:Q8LGC7]	chr5	0.04	0.07	0	0.07	0.47	0.1
AT4G12005	2.76203	6.63677e-09		protein_coding	At4g12005 [Source:UniProtKB/TrEMBL;Acc:Q0V817]	chr4	0.49	0.84	0.49	4.69	4.98	4.64
AT2G22240	2.76176	5.51818e-22	IPS2	protein_coding	Inositol-3-phosphate synthase isozyme 2 [Source:UniProtKB/Swiss-Prot;Acc:Q38862]	chr2	16.74	17.72	17.27	96.55	67.74	118.56
AT2G28400	2.74141	4.29558e-58		protein_coding	Putative uncharacterized protein At2g28400 [Source:UniProtKB/TrEMBL;Acc:Q9SKN0]	chr2	4.9	4.8	4.66	27.68	26.89	25.12
AT4G17160	2.74054	0.0787475	RABB1A	protein_coding	RABB1a [Source:UniProtKB/TrEMBL;Acc:A0A178UXW9]	chr4	0	0.06	0	0.12	1	0.11
AT1G24520	2.74033	0.542058	BCP1	protein_coding	BCP1 [Source:UniProtKB/TrEMBL;Acc:A0A178W8R9]	chr1	0	0	0.09	0	0	0.25
AT4G25810	2.74029	0.0193507	XTH23	protein_coding	Probable xyloglucan endotransglucosylase/hydrolase protein 23 [Source:UniProtKB/Swiss-Prot;Acc:Q38910]	chr4	10	9.97	9.55	17.59	144.69	16.97
AT3G48510	2.73809	1.25018e-06		protein_coding	At3g48510 [Source:UniProtKB/TrEMBL;Acc:Q9SMP6]	chr3	1.32	1.79	2.63	13.19	4.66	13.7
AT2G22880	2.73657	NA		protein_coding	At2g22880 [Source:UniProtKB/TrEMBL;Acc:O81005]	chr2	4.16	3.3	1.33	6.08	48.63	1.55
AT1G07135	2.73607	NA		protein_coding	At1g07135 [Source:UniProtKB/TrEMBL;Acc:Q9LMK6]	chr1	12.63	5.36	2.74	6.19	115.02	4.64
AT1G17380	2.73588	0.00145855	TIFY11A	protein_coding	Protein TIFY 11A [Source:UniProtKB/Swiss-Prot;Acc:Q9LDU5]	chr1	1.34	1.55	0.81	2.45	17.33	2.35
AT1G05213	2.72894	0.683862		lncRNA		chr1	0	0	0	0	0.16	0
AT5G15060	2.72894	0.683862	LBD34	protein_coding	LOB domain-containing protein 34 [Source:UniProtKB/Swiss-Prot;Acc:P59469]	chr5	0.04	0	0	0	0.25	0
AT4G07365	2.72893	0.683993		lncRNA		chr4	0	0	0	0	0	0
AT3G03025	2.72842	0.0496993		lncRNA		chr3	0	0	0	0.16	0.56	0
AT2G27580	2.72574	4.44333e-56	SAP3	protein_coding	Zinc finger A20 and AN1 domain-containing stress-associated protein 3 [Source:UniProtKB/Swiss-Prot;Acc:Q9ZNU9]	chr2	24.75	28.61	26.36	121.88	170.71	151.28
AT1G29640	2.72546	4.20029e-17		protein_coding	At1g29640 [Source:UniProtKB/TrEMBL;Acc:Q9C7N7]	chr1	5.5	5.46	3.49	28.99	19.37	30.11
AT1G08860	2.72475	0.0718603	BON3	protein_coding	Protein BONZAI 3 [Source:UniProtKB/Swiss-Prot;Acc:Q5XQC7]	chr1	0.13	0.12	0.13	0.09	2.11	0.08
AT2G38905	2.71723	0.393258		protein_coding	At2g38901/At2g38901 [Source:UniProtKB/TrEMBL;Acc:Q941D7]	chr2	0	0.49	0.26	1.77	0	0.98
AT5G05490	2.71208	3.7929e-07	SYN1	protein_coding	Sister chromatid cohesion 1 protein 1 [Source:UniProtKB/Swiss-Prot;Acc:Q9S7T7]	chr5	0.16	0.35	0.16	1.17	1.8	1.1
AT1G08387	2.71108	0.75753		lncRNA		chr1	0	0	0	0	0	0.09
AT4G05815	2.71108	0.75753		lncRNA		chr4	0	0	0	0	0	0.48
AT1G35490	2.71108	0.75753		protein_coding	BZIP family transcription factor (Fragment) [Source:UniProtKB/TrEMBL;Acc:C0SUZ3]	chr1	0	0	0	0	0	0.11
AT3G01230	2.71108	0.75753		protein_coding	Putative uncharacterized protein At3g01230 [Source:UniProtKB/TrEMBL;Acc:Q9MAD2]	chr3	0	0	0	0	0	0.22
AT3G28810	2.71108	0.75753		protein_coding	Mediator of RNA polymerase II transcription subunit-like protein, putative (DUF1216) [Source:UniProtKB/TrEMBL;Acc:Q9LH93]	chr3	0	0	0	0	0	0.11
AT4G31196	2.71108	0.75753		protein_coding	Oxidoreductase [Source:UniProtKB/TrEMBL;Acc:B3H6B7]	chr4	0	0	0	0	0	0
AT5G39400	2.71108	0.75753	PTEN1	protein_coding	Phosphatidylinositol 3,4,5-trisphosphate 3-phosphatase and protein-tyrosine-phosphatase PTEN1 [Source:UniProtKB/Swiss-Prot;Acc:Q9FLZ5]	chr5	0	0	0	0	0	0.08
AT1G18330	2.70845	9.45004e-78	RVE7	protein_coding	Protein REVEILLE 7 [Source:UniProtKB/Swiss-Prot;Acc:B3H5A8]	chr1	45.24	45.81	39.26	227.96	241.17	241.87
AT2G07515	2.70682	0.749174		lncRNA		chr2	0	0	0	0.07	0	0.14
AT2G41473	2.70682	0.749174		protein_coding	F-box family protein [Source:UniProtKB/TrEMBL;Acc:F4IKW4]	chr2	0	0	0	0	0	0
AT3G01961	2.70682	0.749174		protein_coding	unknown protein; Has 30201 Blast hits to 17322 proteins in 780 species: Archae - 12; Bacteria - 1396; Metazoa - 17338; Fungi - 3422; Plants - 5037; Viruses - 0; Other Eukaryotes - 2996 (source: NCBI BLink). [Source:TAIR;Acc:AT3G01961]	chr3	0	0	0	0	0	0
AT4G16030	2.70682	0.749174		protein_coding	Probable ribosomal protein [Source:UniProtKB/TrEMBL;Acc:Q680Q9]	chr4	0	0	0	0.05	0	0.1
AT5G24370	2.70682	0.749174		protein_coding	Emb [Source:UniProtKB/TrEMBL;Acc:Q9FIN5]	chr5	0	0	0	0.12	0	0.23
AT2G20970	2.70469	0.638223		protein_coding	unknown protein; Has 204 Blast hits to 188 proteins in 80 species: Archae - 7; Bacteria - 37; Metazoa - 56; Fungi - 18; Plants - 9; Viruses - 2; Other Eukaryotes - 75 (source: NCBI BLink). [Source:TAIR;Acc:AT2G20970]	chr2	0	0	0.1	0	0.29	0
AT1G07410	2.70438	0.000246576	RABA2B	protein_coding	RABA2b [Source:UniProtKB/TrEMBL;Acc:A0A178WHD5]	chr1	4.62	5.25	5.59	7.7	55.97	9.64
AT3G18360	2.70297	0.74982	VQ20	protein_coding	VQ motif-containing protein 20 [Source:UniProtKB/Swiss-Prot;Acc:Q9LS54]	chr3	0	0	0	0.09	0	0.04
AT4G23900	2.70297	0.74982	NDK4	protein_coding	Nucleoside diphosphate kinase IV, chloroplastic/mitochondrial [Source:UniProtKB/Swiss-Prot;Acc:Q8LAH8]	chr4	8.57	9.8	12.27	9.72	15.63	12.21
AT5G52400	2.70297	0.74982	CYP715A1	protein_coding	Cytochrome P450, family 715, subfamily A, polypeptide 1 [Source:UniProtKB/TrEMBL;Acc:F4KG63]	chr5	0	0	0	0	0	0.02
AT3G13525	2.70297	0.74982		snoRNA	snoRNA [Source:TAIR;Acc:AT3G13525]	chr3	0	0	0	0	0	0
AT2G07727	2.70087	0.446145		protein_coding	Di-haem cytochrome, transmembrane;Cytochrome b/b6, C-terminal [Source:TAIR;Acc:AT2G07727]	chr2	0.14	0.22	0.33	0.2	0.45	0.2
AT5G54940	2.69963	2.77397e-10		protein_coding	AT5g54940/MBG8_21 [Source:UniProtKB/TrEMBL;Acc:Q9FFT6]	chr5	309.07	346.94	313.7	1089.85	3134.85	1038.49
AT5G13220	2.69741	NA	JAZ10	protein_coding	jasmonate-zim-domain protein 10 [Source:TAIR;Acc:AT5G13220]	chr5	2.05	2.04	2.49	0.89	35.47	1.52
AT4G24110	2.69518	0.00280011		protein_coding	NADP-specific glutamate dehydrogenase [Source:UniProtKB/TrEMBL;Acc:O22980]	chr4	1.14	1.37	0.98	3.23	16.65	1.52
AT1G58520	2.69419	0.0313311	RXW8	protein_coding	CSC1-like protein RXW8 [Source:UniProtKB/Swiss-Prot;Acc:F4IBD7]	chr1	9.79	12.85	8.24	75.97	6.18	76.72
AT3G49620	2.69139	NA	DIN11	protein_coding	Probable 2-oxoglutarate-dependent dioxygenase DIN11 [Source:UniProtKB/Swiss-Prot;Acc:Q8H113]	chr3	0.58	0.2	0.67	0.13	7.46	0.12
AT1G56440	2.69078	1.05751e-54	TPR5	protein_coding	TPR5 [Source:UniProtKB/TrEMBL;Acc:A0A178WG02]	chr1	8.88	10.47	8.25	43.15	63.7	41.99
AT3G50260	2.69046	2.86941e-31	ERF011	protein_coding	Ethylene-responsive transcription factor ERF011 [Source:UniProtKB/Swiss-Prot;Acc:Q9SNE1]	chr3	11.49	10.23	9.34	45.59	77.28	48.42
AT1G80110	2.68722	0.000159167	PP2B11	protein_coding	F-box protein PP2-B11 [Source:UniProtKB/Swiss-Prot;Acc:Q949S5]	chr1	3.48	4.33	3.92	28.87	4.16	25.88
AT3G11325	2.67521	0.276262		protein_coding	Phospholipid/glycerol acyltransferase family protein [Source:UniProtKB/TrEMBL;Acc:A0A1I9LTN3]	chr3	0	0.03	0	0.11	0.03	0.07
AT2G34030	2.67414	0.125882		protein_coding	Calcium-binding EF-hand family protein [Source:UniProtKB/TrEMBL;Acc:F4IGU5]	chr2	0.06	0.03	0	0.08	0.64	0.05
AT3G29000	2.67404	1.88249e-15	CML30	protein_coding	Probable calcium-binding protein CML30 [Source:UniProtKB/Swiss-Prot;Acc:Q9MBG5]	chr3	2.49	2.47	1.4	10.52	14.98	8.86
AT2G05400	2.66847	0.437643		protein_coding	Putative uncharacterized protein At2g05400 [Source:UniProtKB/TrEMBL;Acc:Q9SHT4]	chr2	0.04	0	0	0.08	0.08	0.08
AT3G02970	2.66846	0.437347	EXL6	protein_coding	Protein EXORDIUM-like 6 [Source:UniProtKB/Swiss-Prot;Acc:Q9M8T8]	chr3	0	0	0.04	0.08	0.04	0.08
AT1G53170	2.65025	3.62274e-08	ERF8	protein_coding	Ethylene-responsive transcription factor 8 [Source:UniProtKB/Swiss-Prot;Acc:Q9MAI5]	chr1	6.83	6.08	8.35	47.76	17.44	47.42
AT4G09845	2.64449	0.000416769		snoRNA		chr4	0	0	0	0	0	0
AT1G67460	2.64263	0.00209344		protein_coding		chr1	0.21	0.11	0.25	0.6	1.58	0.4
AT4G32208	2.64244	0.0013889		protein_coding	Heat shock protein 70 (Hsp 70) family protein [Source:UniProtKB/TrEMBL;Acc:B3H683]	chr4	0	0.47	0.12	1.14	3.96	2.53
AT4G07130	2.63945	0.0813993		lncRNA		chr4	0	0.24	0.12	0.72	0.99	0.7
AT1G28040	2.6382	0.334632	ATL20	protein_coding	RING-H2 finger protein ATL20 [Source:UniProtKB/Swiss-Prot;Acc:Q9C7E9]	chr1	0	0	0.07	0.03	0.45	0.03
AT1G34480	2.63727	0.312108		protein_coding	Cysteine/Histidine-rich C1 domain family protein [Source:UniProtKB/TrEMBL;Acc:Q9LNK8]	chr1	0.03	0.05	0.03	0	0.54	0.05
AT4G30430	2.63613	0.175578	TET9	protein_coding	Tetraspanin-9 [Source:UniProtKB/Swiss-Prot;Acc:Q9M0B7]	chr4	0	0	0.09	0.42	0.71	0.9
AT1G29965	2.63591	0.461528	RPL18AA	protein_coding	60S ribosomal protein L18a-1 [Source:UniProtKB/Swiss-Prot;Acc:Q8L7K0]	chr1	71.46	79.07	79.24	39.88	37.21	41.69
AT1G05333	2.63544	0.762986		lncRNA		chr1	7.73	0	1.27	3.1	0.16	0.77
AT2G08830	2.63544	0.762986		lncRNA		chr2	0	0	0	0	0	0.87
AT3G07975	2.63544	0.762986		lncRNA		chr3	0	0	0	0	0	0
AT3G08765	2.63544	0.762986		lncRNA		chr3	0	0	0	0	0.08	0
AT1G52495	2.63544	0.762986		protein_coding		chr1	0	0	0	0	0	0
AT2G39790	2.63544	0.762986		protein_coding	Uncharacterized protein At2g39790, mitochondrial [Source:UniProtKB/Swiss-Prot;Acc:O22288]	chr2	0	0	0	0	0	0
AT1G10155	2.63536	0.134946	ATPP2-A10	protein_coding	Phloem protein 2-A10 [Source:UniProtKB/TrEMBL;Acc:F4I2R3]	chr1	0.06	0.15	0.06	0.04	1.26	0.02
AT1G64820	2.63149	0.341216	DTX7	protein_coding	Protein DETOXIFICATION 7 [Source:UniProtKB/Swiss-Prot;Acc:Q1PFG9]	chr1	0	0.07	0	0.03	0.22	0.13
AT1G05575	2.631	0.000512317		protein_coding	Putative uncharacterized protein [Source:UniProtKB/TrEMBL;Acc:Q8LC91]	chr1	1.88	1.5	2.14	4.46	20.8	4.85
AT1G04577	2.63078	0.665442		lncRNA		chr1	0	0	0	0	0	0
AT2G09175	2.63078	0.665442		lncRNA		chr2	0	0	0	0	0	0
AT1G71290	2.63078	0.665442		protein_coding	F-box associated ubiquitination effector family protein [Source:UniProtKB/TrEMBL;Acc:Q9FVV5]	chr1	0	0	0	0.11	0	0.11
AT4G10740	2.63078	0.665442		protein_coding	Putative F-box protein At4g10740 [Source:UniProtKB/Swiss-Prot;Acc:O82488]	chr4	0	0	0	0	0.04	0.04
AT4G09695	2.62976	0.569253		lncRNA		chr4	0.03	0	0	0.09	0.09	0
AT1G08077	2.62736	0.764312		lncRNA		chr1	0	0	0	0	0.43	0
AT3G02585	2.62736	0.764312		ncRNA		chr3	0	0	0	0	0	0
AT1G64795	2.62736	0.764312		protein_coding		chr1	0	0	0	0	0	0
AT2G37810	2.62736	0.764312		protein_coding	Cysteine/Histidine-rich C1 domain family protein [Source:UniProtKB/TrEMBL;Acc:Q4PSR5]	chr2	0	0	0	0.17	0.08	0
AT3G08790	2.62736	0.764312	TOL8	protein_coding	TOM1-like protein 8 [Source:UniProtKB/Swiss-Prot;Acc:Q9C9Y1]	chr3	0	0	0	0.02	0	0
AT3G09620	2.62736	0.764312		protein_coding	P-loop containing nucleoside triphosphate hydrolases superfamily protein [Source:UniProtKB/TrEMBL;Acc:A0A1I9LRR1]	chr3	0	0	0	0	0.01	0
AT3G25080	2.62736	0.764312		protein_coding	UPF0725 protein At3g25080 [Source:UniProtKB/Swiss-Prot;Acc:Q6E244]	chr3	0	0	0	0	0.05	0
AT5G38580	2.62736	0.764312		protein_coding	FBD-like domain family protein [Source:UniProtKB/TrEMBL;Acc:Q9FFW3]	chr5	0	0	0	0.29	0.13	0
AT3G02385	2.62736	0.764312		snoRNA		chr3	0	0	0	0	0	0
AT1G78840	2.62598	0.371049		protein_coding	Putative F-box/FBD/LRR-repeat protein At1g78840 [Source:UniProtKB/Swiss-Prot;Acc:Q9ZVA3]	chr1	0	0.08	0.08	0.04	0.73	0
AT2G32190	2.6236	0.00774491		protein_coding	Cysteine-rich/transmembrane domain A-like protein [Source:UniProtKB/TrEMBL;Acc:Q9SKY1]	chr2	1.89	2.81	3.04	3.03	31.15	4.25
AT5G03990	2.62244	4.94369e-20		protein_coding	FK506-binding-like protein [Source:UniProtKB/TrEMBL;Acc:Q93XY4]	chr5	4.37	4.62	4.45	18.12	35.61	18.06
AT1G20080	2.62236	0.276278	SYT2	protein_coding	Synaptotagmin-2 [Source:UniProtKB/Swiss-Prot;Acc:B6ETT4]	chr1	0	0	0	0	0.1	0.07
AT4G25470	2.62174	4.13513e-05	DREB1C	protein_coding	C-repeat binding factor 2 [Source:UniProtKB/TrEMBL;Acc:B2BIW9]	chr4	2.58	0.86	1.7	11.19	4.1	11.09
AT1G09783	2.62104	0.000125934		lncRNA		chr1	0.23	0.1	0.1	0.63	0.92	0.6
AT1G19610	2.61935	0.0478263	PDF1.4	protein_coding	Defensin-like protein 19 [Source:UniProtKB/Swiss-Prot;Acc:P82787]	chr1	0.94	1.18	0.21	1.68	9.97	0.8
AT1G24600	2.61758	3.29744e-05		protein_coding	At1g24600 [Source:UniProtKB/TrEMBL;Acc:Q9FYK4]	chr1	2.56	1.87	1.96	11.51	5.51	13.8
AT3G57540	2.61686	0.000102017		protein_coding	Putative uncharacterized protein At3g57540 [Source:UniProtKB/TrEMBL;Acc:Q93YN8]	chr3	4.48	4.82	5.74	32.73	6.21	34.32
AT1G78410	2.61553	0.0186712	VQ10	protein_coding	VQ motif-containing protein 10 [Source:UniProtKB/Swiss-Prot;Acc:Q8VYI5]	chr1	0.4	0.21	0.74	0.61	5.26	1.23
AT2G44840	2.61552	0.0423811	ERF13	protein_coding	Ethylene-responsive transcription factor 13 [Source:UniProtKB/Swiss-Prot;Acc:Q8L9K1]	chr2	1.04	0.35	0.47	0.57	9.1	0.86
AT1G20030	2.61422	0.00905041		protein_coding	Pathogenesis-related thaumatin superfamily protein [Source:UniProtKB/TrEMBL;Acc:Q9LNT0]	chr1	9.67	9.51	11.33	68.02	11	75.22
AT3G45660	2.61412	0.0106161		protein_coding	Major facilitator superfamily protein [Source:UniProtKB/TrEMBL;Acc:A0A1I9LN67]	chr3	0.54	0.6	0.56	0.98	7.61	0.66
AT4G03940	2.60744	6.92151e-09		protein_coding	Putative uncharacterized protein AT4g03940 [Source:UniProtKB/TrEMBL;Acc:O81515]	chr4	0.33	0.59	0.62	1.11	1.56	0.71
AT3G13470	2.60642	4.16252e-73	CPN60B2	protein_coding	Chaperonin 60 subunit beta 2, chloroplastic [Source:UniProtKB/Swiss-Prot;Acc:Q9LJE4]	chr3	100.26	117.46	91.97	458.68	647.69	471.52
AT4G05735	2.59967	0.49123		lncRNA		chr4	0	0	0	0	0	1.31
AT4G05091	2.59965	0.491492		protein_coding	unknown protein; Has 30201 Blast hits to 17322 proteins in 780 species: Archae - 12; Bacteria - 1396; Metazoa - 17338; Fungi - 3422; Plants - 5037; Viruses - 0; Other Eukaryotes - 2996 (source: NCBI BLink). [Source:TAIR;Acc:AT4G05091]	chr4	0	0	0	0.44	0	0.43
AT2G21237	2.59964	0.491566		protein_coding	At2g21237 [Source:UniProtKB/TrEMBL;Acc:Q8L8K9]	chr2	0	0	0	0.09	0.25	0.09
AT2G42540	2.59835	0.051737	COR15A	protein_coding	Protein COLD-REGULATED 15A, chloroplastic [Source:UniProtKB/Swiss-Prot;Acc:Q42512]	chr2	114.98	131.12	186.87	1012.48	73.71	917.87
AT1G72000	2.5972	0.58196	INVF	protein_coding	Probable alkaline/neutral invertase F [Source:UniProtKB/Swiss-Prot;Acc:Q9C560]	chr1	0	0.03	0	0	0.06	0.06
AT1G52827	2.59636	4.84844e-07	CDT1	protein_coding	At1g52827 [Source:UniProtKB/TrEMBL;Acc:Q3ECR7]	chr1	6.34	7.29	4.02	40.76	13.48	33.29
AT1G19380	2.59516	0.00248738		protein_coding	At1g19380 [Source:UniProtKB/TrEMBL;Acc:Q9LN60]	chr1	5.91	4.03	4.16	7.56	62.85	8.08
AT5G15950	2.59448	0.0218572	SAMDC2	protein_coding	S-adenosylmethionine decarboxylase proenzyme 2 [Source:UniProtKB/Swiss-Prot;Acc:Q9S7T9]	chr5	22.85	25.21	26.28	163.55	18.88	176.5
AT4G25433	2.59367	0.0116686		protein_coding	At4g25433 [Source:UniProtKB/TrEMBL;Acc:Q6NLQ4]	chr4	0.16	0.33	0.87	2.77	0.88	2.89
AT1G72770	2.59344	4.25938e-05	HAB1	protein_coding	Protein phosphatase 2C 16 [Source:UniProtKB/Swiss-Prot;Acc:Q9CAJ0]	chr1	20.58	21.6	16.18	129.66	22.69	118.09
AT5G05425	2.59319	0.58233		lncRNA		chr5	0	0	0.49	0.46	0	0
AT1G75945	2.59317	0.582951		protein_coding		chr1	0	0.17	0	0.69	0.61	0
AT1G12805	2.59085	0.201987		protein_coding	Nucleotide binding protein [Source:UniProtKB/TrEMBL;Acc:Q3EDD5]	chr1	0.37	0.25	0.37	0.25	5.68	0.12
AT1G25400	2.58372	NA		protein_coding	At1g25400 [Source:UniProtKB/TrEMBL;Acc:Q9C6L0]	chr1	4.09	4.11	2.61	4.94	47.48	4.25
AT1G22890	2.58194	0.0549448		protein_coding	AT1G22890 protein [Source:UniProtKB/TrEMBL;Acc:A0JQ18]	chr1	12.77	6.86	5.8	12.48	99.22	11.31
AT5G59820	2.58108	6.98907e-12	ZAT12	protein_coding	Zinc finger protein ZAT12 [Source:UniProtKB/Swiss-Prot;Acc:Q42410]	chr5	9.99	7.81	4.84	26.74	57.66	30.18
AT4G24170	2.57641	0.0527033	KIN7I	protein_coding	Kinesin-like protein KIN-7I [Source:UniProtKB/Swiss-Prot;Acc:F4JQ51]	chr4	0.07	0.03	0.04	0.12	0.48	0.08
AT1G69840	2.57324	0.0311129	HIR2	protein_coding	Hypersensitive-induced response protein 2 [Source:UniProtKB/Swiss-Prot;Acc:Q9CAR7]	chr1	27.21	25.11	22.45	43.95	319.12	34.85
AT5G58120	2.57187	NA		protein_coding	Disease resistance protein (TIR-NBS-LRR class) family [Source:UniProtKB/TrEMBL;Acc:Q9FGT2]	chr5	1.87	2	1.1	1.68	23.65	2.13
AT4G35690	2.57179	0.000173919		protein_coding	Putative uncharacterized protein [Source:UniProtKB/TrEMBL;Acc:O81800]	chr4	0.31	0.66	0.84	3.54	1.53	3.64
AT3G15800	2.56597	0.0333124		protein_coding	Glycosyl hydrolase superfamily protein [Source:UniProtKB/TrEMBL;Acc:F4J030]	chr3	0.56	0.15	0.66	0.6	5.95	0.81
AT4G02690	2.56357	0.0143307	LFG3	protein_coding	Protein LIFEGUARD 3 [Source:UniProtKB/Swiss-Prot;Acc:Q9ZQX7]	chr4	0.09	0.23	0.09	0.39	1	0.75
AT2G02497	2.56247	0.359244		protein_coding		chr2	0	0	0.31	0	0.25	0
AT4G34400	2.56209	0.00544152		protein_coding	B3 domain-containing protein At4g34400 [Source:UniProtKB/Swiss-Prot;Acc:Q9SZ05]	chr4	0.83	1.09	1	1.71	12.09	1.27
AT1G62760	2.56177	0.00101199	PMEI10	protein_coding	Pectinesterase inhibitor 10 [Source:UniProtKB/Swiss-Prot;Acc:Q9SI74]	chr1	0.24	0.46	0.2	0.88	2.71	1.04
AT1G63870	2.56106	0.409387		protein_coding	Disease resistance protein (TIR-NBS-LRR class) family [Source:UniProtKB/TrEMBL;Acc:Q9CAK0]	chr1	0	0.02	0.04	0.03	0.25	0
AT1G08630	2.56098	7.91933e-05	THA1	protein_coding	Probable low-specificity L-threonine aldolase 1 [Source:UniProtKB/Swiss-Prot;Acc:Q8RXU4]	chr1	0.45	0.8	0.41	1.47	4.4	1.67
AT4G29980	2.55677	0.611613		protein_coding	At4g29980 [Source:UniProtKB/TrEMBL;Acc:Q9SZV1]	chr4	0.1	0	0	0	0.46	0.1
AT1G53542	2.55676	0.611694		protein_coding	At1g53545 [Source:UniProtKB/TrEMBL;Acc:Q84WL5]	chr1	0	2.64	4.16	3.53	14.02	6.79
AT5G19720	2.55676	0.611694		protein_coding	Ribosomal protein L25/Gln-tRNA synthetase, anti-codon-binding domain-containing protein [Source:UniProtKB/TrEMBL;Acc:F4K2L4]	chr5	0	0	0	0	0.19	0.1
AT1G04607	2.55643	0.777028		lncRNA		chr1	0	0	0	0	0.18	0.2
AT1G04763	2.55643	0.777028		lncRNA		chr1	0	0	0	0	0	0
AT2G32179	2.55643	0.777028		lncRNA	other RNA [Source:TAIR;Acc:AT2G32179]	chr2	0	0	0	0	0.1	0.05
AT3G09305	2.55643	0.777028		lncRNA		chr3	0	0	0	0	0.52	0
AT4G07805	2.55643	0.777028		lncRNA		chr4	0	0	0	0	0.2	0
AT4G09315	2.55643	0.777028		lncRNA		chr4	0	0	0	0	0	0
AT5G01095	2.55643	0.777028		lncRNA		chr5	0	0	0	0	0	0
AT1G34390	2.55643	0.777028	ARF22	protein_coding	Auxin response factor 22 [Source:UniProtKB/Swiss-Prot;Acc:Q9C8N7]	chr1	0	0	0	0	0	0
AT1G51030	2.55643	0.777028		protein_coding	unknown protein; BEST Arabidopsis thaliana protein match is: unknown protein (TAIR:AT1G51020.1); Has 39 Blast hits to 36 proteins in 13 species: Archae - 5; Bacteria - 2; Metazoa - 1; Fungi - 2; Plants - 21; Viruses - 0; Other Eukaryotes - 8 (source /.../ BLink). [Source:TAIR;Acc:AT1G51030]	chr1	0	0	0	0	0.3	0
AT2G14830	2.55643	0.777028		protein_coding	Regulator of Vps4 activity in the MVB pathway protein [Source:TAIR;Acc:AT2G14830]	chr2	0	0	0	0	0.08	0.04
AT2G25360	2.55643	0.777028		protein_coding	Putative uncharacterized protein At2g25360 [Source:UniProtKB/TrEMBL;Acc:Q9SKL2]	chr2	0	0	0	0	0	0.04
AT2G31981	2.55643	0.777028		protein_coding	unknown protein; Has 30201 Blast hits to 17322 proteins in 780 species: Archae - 12; Bacteria - 1396; Metazoa - 17338; Fungi - 3422; Plants - 5037; Viruses - 0; Other Eukaryotes - 2996 (source: NCBI BLink). [Source:TAIR;Acc:AT2G31981]	chr2	0	0	0	0	0	0
AT3G22510	2.55643	0.777028		protein_coding	At3g22510 [Source:UniProtKB/TrEMBL;Acc:Q6AWV8]	chr3	0	0	0	0	0.06	0.07
AT3G57370	2.55643	0.777028		protein_coding	Cyclin family protein [Source:UniProtKB/TrEMBL;Acc:Q1PEE4]	chr3	0	0	0	0	0.08	0.04
AT4G10613	2.55643	0.777028		protein_coding	Putative uncharacterized protein [Source:UniProtKB/TrEMBL;Acc:Q2V3J8]	chr4	0	0	0	0	0.07	0.04
AT4G21213	2.55643	0.777028		protein_coding	unknown protein; Has 30201 Blast hits to 17322 proteins in 780 species: Archae - 12; Bacteria - 1396; Metazoa - 17338; Fungi - 3422; Plants - 5037; Viruses - 0; Other Eukaryotes - 2996 (source: NCBI BLink). [Source:TAIR;Acc:AT4G21213]	chr4	0	0	0	0	0.37	0.21
AT4G38005	2.55643	0.777028		protein_coding	Uncharacterized protein (Fragment) [Source:UniProtKB/TrEMBL;Acc:A0A1P8B682]	chr4	0	0	0	0	0	0
AT5G04640	2.55643	0.777028	AGL99	protein_coding	AGAMOUS-like 99 [Source:UniProtKB/TrEMBL;Acc:Q9LZ61]	chr5	0	0	0	0	0.08	0.04
AT5G39930	2.55643	0.777028	CLPS5	protein_coding	Protein CLP1 homolog 5 [Source:UniProtKB/Swiss-Prot;Acc:Q9FLE2]	chr5	0	0	0	0	0.06	0.03
AT1G60970	2.55542	0.158754		protein_coding	Coatomer subunit zeta-1 [Source:UniProtKB/Swiss-Prot;Acc:Q940S5]	chr1	0	0.4	0.06	0.19	1.2	0.43
AT4G36950	2.55483	0.105634	MAPKKK21	protein_coding	Mitogen-activated protein kinase kinase kinase 21 [Source:UniProtKB/TrEMBL;Acc:Q6K1M3]	chr4	0.04	0.26	0.07	0.35	1.38	0.1
AT2G09560	2.5522	0.777333		lncRNA		chr2	0	0	0	0	0	0
AT4G07165	2.5522	0.777333		lncRNA		chr4	0	0	0	0	0.15	0
AT1G06260	2.5522	0.777333		protein_coding	Cysteine proteinases superfamily protein [Source:UniProtKB/TrEMBL;Acc:Q9LNC1]	chr1	0	0	0	0.05	0	0
AT1G17615	2.5522	0.777333		protein_coding	Disease resistance protein (TIR-NBS class) [Source:UniProtKB/TrEMBL;Acc:Q4PT31]	chr1	0	0	0	0.04	0.03	0
AT1G24380	2.5522	0.777333		protein_coding	F21J9.4 [Source:UniProtKB/TrEMBL;Acc:Q9FYM4]	chr1	0	0	0	0.03	0.06	0
AT2G19893	2.5522	0.777333		protein_coding	Putative defensin-like protein 12 [Source:UniProtKB/Swiss-Prot;Acc:Q2V477]	chr2	0	0	0	0	0	0
AT3G10845	2.5522	0.777333		protein_coding	RNA-binding (RRM/RBD/RNP motifs) family protein [Source:UniProtKB/TrEMBL;Acc:F4J4Y8]	chr3	0	0	0	0	0	0
AT3G19700	2.5522	0.777333	IKU2	protein_coding	Receptor-like protein kinase HAIKU2 [Source:UniProtKB/Swiss-Prot;Acc:Q9LJM4]	chr3	0	0	0	0	0.03	0
AT3G23970	2.5522	0.777333		protein_coding	Putative F-box protein At3g23970 [Source:UniProtKB/Swiss-Prot;Acc:Q9LIR0]	chr3	0	0	0	0.04	0.08	0
AT3G42160	2.5522	0.777333		protein_coding	Pectinesterase [Source:UniProtKB/TrEMBL;Acc:Q9M2N6]	chr3	0	0	0	0	0	0
AT3G52350	2.5522	0.777333		protein_coding	D111/G-patch domain-containing protein [Source:UniProtKB/TrEMBL;Acc:Q9FT47]	chr3	0	0	0	0.13	0.23	0
AT4G26080	2.54633	7.86151e-08	ABI1	protein_coding	Protein phosphatase 2C 56 [Source:UniProtKB/Swiss-Prot;Acc:P49597]	chr4	40.08	34.49	33.15	224.05	73.55	213.34
AT4G29340	2.54361	3.97136e-06	PRO3	protein_coding	Profilin-3 [Source:UniProtKB/Swiss-Prot;Acc:Q38904]	chr4	1.32	1.39	1.53	3.66	11.62	3.96
AT3G44110	2.54229	6.46904e-68	ATJ3	protein_coding	DnaJ protein homolog atj3 [Source:UniProtKB/TrEMBL;Acc:Q0WW92]	chr3	187	190.54	183.67	789.53	1167.26	828.95
AT1G66060	2.53968	0.153743		protein_coding	Putative uncharacterized protein [Source:UniProtKB/TrEMBL;Acc:Q9C8D9]	chr1	0.24	0.1	0.06	0.06	1.64	0.14
AT2G46720	2.53946	0.000853252	HIC	protein_coding	3-ketoacyl-CoA synthase 13 [Source:UniProtKB/Swiss-Prot;Acc:Q9ZUZ0]	chr2	0.8	0.48	0.14	1.56	4.17	1.5
AT5G65130	2.53913	0.119667		protein_coding	Integrase-type DNA-binding superfamily protein [Source:TAIR;Acc:AT5G65130]	chr5	0.12	0.05	0.12	0.23	0.93	0.22
AT4G02650	2.53493	0.0619757		protein_coding	Putative clathrin assembly protein At4g02650 [Source:UniProtKB/Swiss-Prot;Acc:Q8GX47]	chr4	0.13	0.02	0.06	0.13	0.77	0.2
AT5G56010	2.53482	1.03246e-49	HSP90-3	protein_coding	Heat shock protein 90-3 [Source:UniProtKB/Swiss-Prot;Acc:P51818]	chr5	140.62	141.76	144.86	658.43	658.55	758.66
AT5G57050	2.52819	0.000113263	ABI2	protein_coding	AtABI2 [Source:UniProtKB/TrEMBL;Acc:A0A178UGB7]	chr5	7.03	6.08	5.94	39.8	7.27	40.78
AT1G31280	2.52814	1.16777e-55	AGO2	protein_coding	Protein argonaute 2 [Source:UniProtKB/Swiss-Prot;Acc:Q9SHF3]	chr1	7.4	5.94	6.32	29.8	35.17	31.32
AT5G17300	2.525	1.58627e-75	RVE1	protein_coding	Protein REVEILLE 1 [Source:UniProtKB/Swiss-Prot;Acc:F4KGY6]	chr5	10.76	11.78	10.44	46.38	54.29	50.94
AT4G00210	2.51785	0.307724	LBD31	protein_coding	LOB domain-containing protein 31 [Source:UniProtKB/Swiss-Prot;Acc:O81322]	chr4	0.1	0	0.1	0.1	0.75	0.05
AT2G47730	2.51622	2.79153e-40	GSTF8	protein_coding	Glutathione S-transferase F8, chloroplastic [Source:UniProtKB/Swiss-Prot;Acc:Q96266]	chr2	320.77	280.43	296.2	1166.12	1909.42	1293.75
AT2G26530	2.51483	0.0492137	AR781	protein_coding	AR781 [Source:UniProtKB/TrEMBL;Acc:A0A178VPT1]	chr2	10.18	7.45	5.42	10.24	96.61	11.72
AT4G14370	2.51204	0.000240685		protein_coding	Disease resistance protein (TIR-NBS-LRR class) family [Source:TAIR;Acc:AT4G14370]	chr4	1.67	1.71	1.32	3.36	17.42	2.75
ATMG00690	2.50986	0.0276815	ORF240A	protein_coding	hypothetical protein [Source:TAIR;Acc:ATMG00690]	chrMt	0.42	0.26	0.67	0.33	3.87	0.88
AT5G04410	2.5088	1.60788e-88	NAC078	protein_coding	NAC domain-containing protein 78 [Source:UniProtKB/Swiss-Prot;Acc:Q84K00]	chr5	38.85	42.33	36.98	183.56	193.45	191.14
AT3G08900	2.50759	0.729843	RGP3	protein_coding	Glycosyltransferase (Fragment) [Source:UniProtKB/TrEMBL;Acc:W8Q6U1]	chr3	0	0	0.03	0	0.15	0
AT3G12833	2.50757	0.730057		protein_coding		chr3	0.05	0	0	0	0.25	0
AT2G33590	2.50719	2.77953e-46		protein_coding	CRL1 [Source:UniProtKB/TrEMBL;Acc:A0A178VRE7]	chr2	30.65	36.98	35.58	139.1	215.08	140.75
AT1G05147	2.5058	0.0433169		lncRNA		chr1	0.25	0.13	0	0.5	0.45	0.6
AT3G44860	2.50162	0.0029731	FAMT	protein_coding	Farnesoic acid carboxyl-O-methyltransferase [Source:UniProtKB/Swiss-Prot;Acc:Q9FYC4]	chr3	1.73	2.27	1.54	3.83	22.93	2.17
AT1G21530	2.50153	0.0218572	AEE10	protein_coding	Probable acyl-activating enzyme 10 [Source:UniProtKB/Swiss-Prot;Acc:Q9LPK7]	chr1	0.09	0.16	0.06	0.4	1.12	0.19
AT2G20150	2.49598	0.68668		protein_coding	Putative uncharacterized protein At2g20150/T2G17.5 [Source:UniProtKB/TrEMBL;Acc:Q84X45]	chr2	0	0	0	0	0.11	0
AT2G24450	2.4874	0.735476	FLA3	protein_coding	FLA3 [Source:UniProtKB/TrEMBL;Acc:A0A178W0S4]	chr2	0.04	0	0	0	0	0.21
AT5G34780	2.48739	0.735178	KPR	protein_coding	Putative 2-dehydropantoate 2-reductase [Source:UniProtKB/Swiss-Prot;Acc:F4KIN4]	chr5	0.05	0	0	0	0	0
AT1G20120	2.48332	0.0524118		protein_coding	GDSL esterase/lipase At1g20120 [Source:UniProtKB/Swiss-Prot;Acc:P0DKJ6]	chr1	0.16	0.07	0.03	0.33	0.78	0.22
AT3G04135	2.48053	0.632981		lncRNA		chr3	0	0	0	0	0	0
AT1G32375	2.47903	0.00622012		protein_coding	Probable FBD-associated F-box protein At1g32375 [Source:UniProtKB/Swiss-Prot;Acc:Q9LQM1]	chr1	0.19	0.16	0.08	0.43	0.79	0.34
AT1G08570	2.47828	1.03386e-44	ACHT4	protein_coding	Thioredoxin-like 1-1, chloroplastic [Source:UniProtKB/Swiss-Prot;Acc:O64654]	chr1	69.64	72.38	69.85	345.36	299.17	356.41
AT2G39320	2.47753	0.619409		protein_coding	Cysteine proteinases superfamily protein [Source:UniProtKB/TrEMBL;Acc:O80949]	chr2	0	0.19	0	0.18	0	0.17
AT4G32105	2.47751	0.618929		protein_coding	Beta-1,3-N-Acetylglucosaminyltransferase family protein [Source:UniProtKB/TrEMBL;Acc:Q8LCV8]	chr4	0	0	0.1	0.2	0	0.29
AT4G24380	2.47674	0.0458057		protein_coding	INVOLVED IN: 10-formyltetrahydrofolate biosynthetic process, folic acid and derivative biosynthetic process; EXPRESSED IN: 24 plant structures; EXPRESSED DURING: 15 growth stages; CONTAINS InterPro DOMAIN/s: Serine hydrolase (InterPro:IPR005645); BE /.../bidopsis thaliana protein match is: alpha/beta-Hydrolases superfamily protein (TAIR:AT5G65400.1); Has 30201 Blast hits to 17322 proteins in 780 …	chr4	16.95	14.58	11.28	21.39	175.13	20.63
AT5G00765	2.4753	0.335504		snoRNA		chr5	0	0	0	0	0	0
AT5G66430	2.47385	0.634486		protein_coding	S-adenosyl-L-methionine-dependent methyltransferases superfamily protein [Source:UniProtKB/TrEMBL;Acc:Q9FJZ6]	chr5	0	0	0	0.15	0	0.05
AT2G36590	2.47385	4.48533e-05	PROT3	protein_coding	Proline transporter 3 [Source:UniProtKB/Swiss-Prot;Acc:Q9SJP9]	chr2	1.08	0.94	0.59	4.87	1.64	4.05
AT1G04343	2.47371	0.786194		lncRNA		chr1	0	0	0	0	0	0
AT1G05327	2.47371	0.786194		lncRNA		chr1	0	0	0	0	0.23	0
AT1G05467	2.47371	0.786194		lncRNA		chr1	0	0	0	0	0	0
AT1G08207	2.47371	0.786194		lncRNA		chr1	0	0	0	0	0.14	0
AT1G09637	2.47371	0.786194		lncRNA		chr1	0	0	0	0	0.68	0
AT2G03885	2.47371	0.786194		lncRNA		chr2	0	0	0	0	0.27	0
AT2G09495	2.47371	0.786194		lncRNA		chr2	0	0	0	0	0.82	0
AT3G07665	2.47371	0.786194		lncRNA		chr3	0	0	0	0	0	0
AT3G08525	2.47371	0.786194		lncRNA		chr3	0	0	0	0	0	0
AT3G09945	2.47371	0.786194		lncRNA		chr3	0	0	0	0	0.2	0
AT4G07865	2.47371	0.786194		lncRNA		chr4	0	0	0	0	0	0
AT4G08635	2.47371	0.786194		lncRNA		chr4	0	0	0	0	0	0
AT4G08925	2.47371	0.786194		lncRNA		chr4	0	0	0	0	0	0
AT4G09375	2.47371	0.786194		lncRNA		chr4	0	0	0	0	0.15	0
AT5G00985	2.47371	0.786194		lncRNA		chr5	0	0	0	0	0	0
AT5G03325	2.47371	0.786194		lncRNA		chr5	0	0	0	0	0	0
AT5G06875	2.47371	0.786194		lncRNA		chr5	0	0	0	0	0	0
AT5G07575	2.47371	0.786194		lncRNA		chr5	0	0	0	0	0.27	0
AT5G08755	2.47371	0.786194		lncRNA		chr5	0	0	0	0	0	0
AT5G08830	2.47371	0.786194		lncRNA		chr5	0	0	0	0	0	0
AT5G09925	2.47371	0.786194		lncRNA		chr5	0	0	0	0	0.44	0
AT1G09837	2.47371	0.786194		ncRNA		chr1	0	0	0	0	0	0
AT1G03395	2.47371	0.786194		protein_coding		chr1	0	0	0	0	0	0
AT1G26976	2.47371	0.786194		protein_coding	unknown protein; FUNCTIONS IN: molecular_function unknown; INVOLVED IN: biological_process unknown; LOCATED IN: cellular_component unknown; Has 0 Blast hits to 0 proteins in 0 species (source: NCBI BLink). [Source:TAIR;Acc:AT1G26976]	chr1	0	0	0	0	0	0
AT1G28500	2.47371	0.786194		protein_coding	Putative UPF0725 protein At1g28500 [Source:UniProtKB/Swiss-Prot;Acc:Q9SGP8]	chr1	0	0	0	0	0.09	0
AT1G29570	2.47371	0.786194		protein_coding	Putative zinc finger CCCH domain-containing protein 9 [Source:UniProtKB/Swiss-Prot;Acc:Q9C7P4]	chr1	0	0	0	0	0	0
AT1G30710	2.47371	0.786194		protein_coding	Berberine bridge enzyme-like 9 [Source:UniProtKB/Swiss-Prot;Acc:Q9SA86]	chr1	0	0	0	0	0.05	0
AT1G32320	2.47371	0.786194	MKK10	protein_coding	Mitogen-activated protein kinase kinase 10 [Source:UniProtKB/Swiss-Prot;Acc:Q9LQM8]	chr1	0	0	0	0	0	0
AT1G61540	2.47371	0.786194		protein_coding	Putative F-box/kelch-repeat protein At1g61540 [Source:UniProtKB/Swiss-Prot;Acc:Q9SY96]	chr1	0	0	0	0	0.12	0
AT1G62080	2.47371	0.786194		protein_coding	UPF0540 protein At1g62080 [Source:UniProtKB/Swiss-Prot;Acc:O04575]	chr1	0	0	0	0	0.08	0
AT1G63070	2.47371	0.786194		protein_coding	Pentatricopeptide repeat-containing protein At1g63070, mitochondrial [Source:UniProtKB/Swiss-Prot;Acc:Q9CAN6]	chr1	0	0	0	0	0.05	0
AT1G77150	2.47371	0.786194		protein_coding	Pentatricopeptide repeat (PPR) superfamily protein [Source:UniProtKB/TrEMBL;Acc:F4I5L3]	chr1	0	0	0	0	0	0
AT2G07779	2.47371	0.786194		protein_coding	unknown protein; Has 35333 Blast hits to 34131 proteins in 2444 species: Archae - 798; Bacteria - 22429; Metazoa - 974; Fungi - 991; Plants - 531; Viruses - 0; Other Eukaryotes - 9610 (source: NCBI BLink). [Source:TAIR;Acc:AT2G07779]	chr2	0.03	0	0.03	0.17	0.43	0.1
AT2G20921	2.47371	0.786194		protein_coding	unknown protein; Has 30201 Blast hits to 17322 proteins in 780 species: Archae - 12; Bacteria - 1396; Metazoa - 17338; Fungi - 3422; Plants - 5037; Viruses - 0; Other Eukaryotes - 2996 (source: NCBI BLink). [Source:TAIR;Acc:AT2G20921]	chr2	0	0	0	0	2.9	0
AT2G25305	2.47371	0.786194		protein_coding	Putative defensin-like protein 67 [Source:UniProtKB/Swiss-Prot;Acc:Q3EBU2]	chr2	0	0	0	0	0	0
AT2G34890	2.47371	0.786194		protein_coding	CTP synthase [Source:UniProtKB/TrEMBL;Acc:O64753]	chr2	0	0	0	0	0.05	0
AT2G35420	2.47371	0.786194	ATL28	protein_coding	RING-H2 finger protein ATL28 [Source:UniProtKB/Swiss-Prot;Acc:Q6NKR1]	chr2	0	0	0	0	0.16	0
AT2G46460	2.47371	0.786194		protein_coding	Polynucleotidyl transferase, ribonuclease H-like superfamily protein [Source:UniProtKB/TrEMBL;Acc:Q9SKD4]	chr2	0	0	0	0	0.42	0
AT3G05960	2.47371	0.786194	STP6	protein_coding	Sugar transport protein 6 [Source:UniProtKB/Swiss-Prot;Acc:Q9SFG0]	chr3	0	0	0	0	0.05	0
AT3G15604	2.47371	0.786194		protein_coding	unknown protein; Has 30201 Blast hits to 17322 proteins in 780 species: Archae - 12; Bacteria - 1396; Metazoa - 17338; Fungi - 3422; Plants - 5037; Viruses - 0; Other Eukaryotes - 2996 (source: NCBI BLink). [Source:TAIR;Acc:AT3G15604]	chr3	0	0	0	0	0	0
AT3G21850	2.47371	0.786194	ASK9	protein_coding	SKP1-like protein 9 [Source:UniProtKB/Swiss-Prot;Acc:Q9LSX9]	chr3	0	0	0	0	0.31	0
AT3G23123	2.47371	0.786194		protein_coding	Transmembrane protein [Source:UniProtKB/TrEMBL;Acc:A0A1I9LM80]	chr3	0	0	0	0	0	0
AT3G23680	2.47371	0.786194		protein_coding	F-box associated ubiquitination effector family protein [Source:UniProtKB/TrEMBL;Acc:F4J465]	chr3	0	0	0	0	0.08	0
AT3G27415	2.47371	0.786194		protein_coding	Putative uncharacterized protein [Source:UniProtKB/TrEMBL;Acc:Q9LTY8]	chr3	0	0	0	0	0.17	0
AT3G29340	2.47371	0.786194		protein_coding	Zinc finger (C2H2 type) family protein [Source:UniProtKB/TrEMBL;Acc:F4J311]	chr3	0	0	0	0	0.05	0
AT3G53060	2.47371	0.786194	ASK6	protein_coding	SKP1-like protein 6 [Source:UniProtKB/Swiss-Prot;Acc:Q1PEF6]	chr3	0	0	0	0	0	0
AT4G01180	2.47371	0.786194		protein_coding	Putative uncharacterized protein AT4g01180 [Source:UniProtKB/TrEMBL;Acc:Q9M150]	chr4	0	0	0	0	0.03	0
AT4G22700	2.47371	0.786194	LBD32	protein_coding	LOB domain-containing protein 32 [Source:UniProtKB/Swiss-Prot;Acc:O49651]	chr4	0	0	0	0	0.21	0
AT5G13620	2.47371	0.786194		protein_coding	Gb [Source:UniProtKB/TrEMBL;Acc:Q9FNB1]	chr5	0	0	0	0	0.11	0
AT5G24050	2.47371	0.786194		protein_coding	B3 domain-containing protein At5g24050 [Source:UniProtKB/Swiss-Prot;Acc:Q9FLV7]	chr5	0	0	0	0	0.05	0
AT5G41109	2.47371	0.786194		protein_coding	unknown protein; LOCATED IN: endomembrane system; Has 30201 Blast hits to 17322 proteins in 780 species: Archae - 12; Bacteria - 1396; Metazoa - 17338; Fungi - 3422; Plants - 5037; Viruses - 0; Other Eukaryotes - 2996 (source: NCBI BLink). [Source:TAIR;Acc:AT5G41109]	chr5	0	0	0	0	0	0
AT5G41310	2.47371	0.786194		protein_coding	P-loop nucleoside triphosphate hydrolases superfamily protein with CH (Calponin Homology) domain [Source:TAIR;Acc:AT5G41310]	chr5	0	0	0	0	0.04	0
AT5G42170	2.47371	0.786194		protein_coding	GDSL esterase/lipase At5g42170 [Source:UniProtKB/Swiss-Prot;Acc:Q9FHW9]	chr5	0	0	0	0	0.08	0
ATMG00980	2.47371	0.786194	RPSL2	protein_coding	Ribosomal protein S12/S23 family protein [Source:TAIR;Acc:ATMG00980]	chrMt	0.9	0.49	0.53	0.77	0.87	0.62
ATMG01390	2.47371	0.786194	RRN18	rRNA	Mitochondrial 18S ribosomal RNA, which is a component of the 30S small subunit of mitochondrial ribosome. The rRNA is degraded by a polynucleotide phosphorylase-like protein (AtmtPNPase). [Source:TAIR;Acc:ATMG01390]	chrMt	0	0	0	0	0	0
AT4G05048	2.47371	0.786194	U49.1	snoRNA	U49.1; snoRNA [Source:TAIR;Acc:AT4G05048]	chr4	0	0	0	0	0	0
AT3G56825	2.47371	0.786194	U2.4	snRNA	U2.4; snRNA [Source:TAIR;Acc:AT3G56825]	chr3	0.13	0.43	0.07	0.2	0.45	0.44
ATCG00010	2.47371	0.786194	TRNH	tRNA	A chloroplast gene encoding a histidine-accepting tRNA. [Source:TAIR;Acc:ATCG00010]	chrPt	0	0	0	0	0	0
AT5G48390	2.47337	2.9561e-06	ZIP4	protein_coding	TPR repeat-containing protein ZIP4 [Source:UniProtKB/Swiss-Prot;Acc:B0M1H3]	chr5	0.24	0.32	0.36	1.24	2.6	0.9
AT4G38213	2.47328	0.0769454		protein_coding	Tubulin-tyrosine ligase [Source:UniProtKB/TrEMBL;Acc:A0A1P8B6C8]	chr4	0.17	0	0.25	0.25	0.54	0.8
AT2G26610	2.47326	0.178351		protein_coding	Transducin family protein / WD-40 repeat family protein [Source:TAIR;Acc:AT2G26610]	chr2	0.01	0.04	0	0.01	0.13	0.03
AT5G65140	2.47302	0.000114924	TPPJ	protein_coding	Probable trehalose-phosphate phosphatase J [Source:UniProtKB/Swiss-Prot;Acc:Q5HZ05]	chr5	4.1	3.96	3.72	25.31	4.43	22.53
AT5G26190	2.47203	0.443993		protein_coding	Cysteine/Histidine-rich C1 domain family protein [Source:UniProtKB/TrEMBL;Acc:Q3E937]	chr5	0.05	0	0.03	0.05	0.36	0
AT5G28630	2.4712	0.185407		protein_coding	Glycine-rich protein [Source:UniProtKB/TrEMBL;Acc:Q8VXY1]	chr5	0.91	0.24	0.08	0.38	5.38	0.22
AT3G05660	2.46744	8.44123e-08	AtRLP33	protein_coding	Receptor like protein 33 [Source:UniProtKB/TrEMBL;Acc:F4J8G2]	chr3	0.47	0.35	0.38	2.27	1.2	2.19
AT1G64618	2.4645	0.296212		ncRNA	other RNA [Source:TAIR;Acc:AT1G64618]	chr1	0	0	0.31	0.15	0.54	0.73
AT2G32210	2.46168	NA		protein_coding	Cysteine-rich/transmembrane domain A-like protein [Source:UniProtKB/TrEMBL;Acc:Q9SKX9]	chr2	3.09	3.33	3.04	2.56	38.22	2.11
AT5G22060	2.45843	5.33762e-22	ATJ2	protein_coding	At5g22060 [Source:UniProtKB/TrEMBL;Acc:Q0V7U1]	chr5	65.36	65.07	65.67	230.22	459.82	237.39
AT3G03270	2.45744	1.93899e-07		protein_coding	AT3G03270 protein [Source:UniProtKB/TrEMBL;Acc:Q8LFK2]	chr3	9.23	11.37	13.99	28.36	99.97	27.88
AT5G09430	2.45556	1.75069e-06		protein_coding	Alpha/beta-Hydrolases superfamily protein [Source:UniProtKB/TrEMBL;Acc:Q4PSG2]	chr5	0.6	0.68	0.86	2.38	4.57	2.07
AT5G06760	2.45536	0.0927065	LEA46	protein_coding	LEA4-5 [Source:UniProtKB/TrEMBL;Acc:A0A178UIZ0]	chr5	5.28	12.65	8.77	55.51	3.48	54.26
AT3G48460	2.45074	1.24146e-05		protein_coding	GDSL esterase/lipase At3g48460 [Source:UniProtKB/Swiss-Prot;Acc:Q9STM6]	chr3	12.19	9.45	11.02	66.46	16.54	61.08
AT5G45690	2.4501	0.483582	OBAP2A	protein_coding	Oil body-associated protein 2A [Source:UniProtKB/Swiss-Prot;Acc:Q941A4]	chr5	0	0.37	0	0.7	0	0.62
AT1G66510	2.44946	2.02267e-07		protein_coding	AAR2 protein family [Source:UniProtKB/TrEMBL;Acc:Q9C711]	chr1	8.95	11.34	10.73	27.51	90.63	25.78
AT5G15850	2.44445	1.5712e-05	COL1	protein_coding	Zinc finger protein CONSTANS-LIKE 1 [Source:UniProtKB/Swiss-Prot;Acc:O50055]	chr5	14.31	15.84	14.92	88.98	21.7	88.68
AT1G06717	2.44435	0.401283		lncRNA		chr1	0	0	0	0	0.28	0
AT5G57100	2.44282	5.60767e-32		protein_coding	Nucleotide-sugar uncharacterized transporter 1 [Source:UniProtKB/Swiss-Prot;Acc:Q9LU76]	chr5	11.32	13.35	13.29	59.1	49.04	59.3
AT1G77680	2.44241	9.60401e-59	SOV	protein_coding	Inactive exonuclease DIS3L2 [Source:UniProtKB/Swiss-Prot;Acc:Q0WPN0]	chr1	11.16	10.69	9.76	49.31	47.12	48.05
AT2G22860	2.44061	5.46361e-05	PSK2	protein_coding	Phytosulfokines 2 [Source:UniProtKB/Swiss-Prot;Acc:O81003]	chr2	0.58	1.29	0.87	3.67	6.85	2.78
AT1G05187	2.43485	0.290651		lncRNA		chr1	0	0.04	0.08	0.08	0.32	0.08
AT5G08875	2.43449	0.562325		ncRNA		chr5	4.88	0	0	0	0	2.47
AT4G23230	2.43377	0.447515	CRK15	protein_coding	Cysteine-rich receptor-like protein kinase 15 [Source:UniProtKB/Swiss-Prot;Acc:Q8W4G6]	chr4	0.05	0	0	0	0.56	0
AT4G23210	2.43355	0.317205	CRK13	protein_coding	Cysteine-rich receptor-like protein kinase 13 [Source:UniProtKB/Swiss-Prot;Acc:Q0PW40]	chr4	0.14	0.1	0.02	0.06	1.39	0
AT1G68180	2.43215	0.460964		protein_coding	RING/U-box superfamily protein [Source:TAIR;Acc:AT1G68180]	chr1	0.08	0	0	0.04	0.23	0.04
AT1G67328	2.42864	8.54549e-09		lncRNA	other RNA [Source:TAIR;Acc:AT1G67328]	chr1	0.55	0.7	0.86	3.93	2.65	2.73
AT1G09140	2.42844	3.16861e-21	SR30	protein_coding	Serine/arginine-rich splicing factor SR30 [Source:UniProtKB/Swiss-Prot;Acc:Q9XFR5]	chr1	53.81	81.89	44.82	231.6	355.86	255.13
AT1G07943	2.42778	0.0123427		lncRNA		chr1	0	0.22	0.47	1.84	2.56	0.22
AT1G19490	2.42708	4.2352e-05		protein_coding	Basic-leucine zipper (BZIP) transcription factor family protein [Source:UniProtKB/TrEMBL;Acc:Q8L5Y2]	chr1	3.92	3.58	4.06	22.65	5.66	23.97
AT2G27690	2.4261	NA	CYP94C1	protein_coding	Cytochrome P450 94C1 [Source:UniProtKB/Swiss-Prot;Acc:Q9ZUX1]	chr2	0.9	1.08	1.29	0.67	14.81	0.8
AT1G24260	2.42434	0.146607	2003-09-01	protein_coding	At1g24260 [Source:UniProtKB/TrEMBL;Acc:B4F7R9]	chr1	0.4	0	0.13	0.39	2.41	0.12
AT4G01120	2.4182	1.21483e-19	GBF2	protein_coding	G-box-binding factor 2 [Source:UniProtKB/Swiss-Prot;Acc:P42775]	chr4	21.48	23.38	22.76	109.86	73.77	112.75
AT3G07795	2.41653	0.133834		lncRNA		chr3	0	0	0	0	1.03	0
AT1G05170	2.41493	3.57823e-27	B3GALT2	protein_coding	Hexosyltransferase (Fragment) [Source:UniProtKB/TrEMBL;Acc:W8Q3U9]	chr1	9.45	8.38	8.28	40.93	32.68	40.13
AT3G17790	2.41306	1.41391e-15	PAP17	protein_coding	Purple acid phosphatase 17 [Source:UniProtKB/Swiss-Prot;Acc:Q9SCX8]	chr3	9.17	12.67	9.72	46.39	34.16	57.11
AT4G14270	2.41159	7.15326e-46	CID2	protein_coding	Polyadenylate-binding protein-interacting protein 2 [Source:UniProtKB/Swiss-Prot;Acc:Q94AR4]	chr4	101.53	103.1	118.35	485.04	473.02	502.92
AT3G57700	2.40716	0.0527893		protein_coding	Protein kinase superfamily protein [Source:UniProtKB/TrEMBL;Acc:Q9SVY4]	chr3	0.1	0.05	0.26	0.37	1.04	0.35
AT3G04710	2.40489	7.41888e-47	TPR10	protein_coding	Ankyrin repeat family protein [Source:UniProtKB/TrEMBL;Acc:F4J4V1]	chr3	15.15	16.51	15.86	57.89	87.6	61.38
AT5G22545	2.40092	0.283403		protein_coding	Putative uncharacterized protein At5g22545 [Source:UniProtKB/TrEMBL;Acc:Q8GWC9]	chr5	0	0.09	0.26	0.26	0.16	0.92
AT2G46400	2.40058	2.12407e-08	WRKY46	protein_coding	Probable WRKY transcription factor 46 [Source:UniProtKB/Swiss-Prot;Acc:Q9SKD9]	chr2	1.71	1.61	1.48	6.42	11.66	4.14
AT4G34470	2.39847	0.244792	ASK12	protein_coding	SKP1-like protein 12 [Source:UniProtKB/Swiss-Prot;Acc:O65674]	chr4	0.11	0.59	0.26	0.32	2.14	0.12
AT4G00940	2.39206	5.58788e-30	DOF4.1	protein_coding	Dof zinc finger protein DOF4.1 [Source:UniProtKB/Swiss-Prot;Acc:Q9M161]	chr4	5.04	7	5.85	23.47	27.85	29.2
AT1G16022	2.39132	NA		protein_coding	T24D18.13 [Source:UniProtKB/TrEMBL;Acc:Q9S9N2]	chr1	1.43	1.24	2	0.54	13.22	0.86
AT5G02195	2.39126	0.539191		lncRNA		chr5	0.1	0	0	0.1	0.18	0.09
AT1G67920	2.38856	6.17357e-20		protein_coding	At1g67920 [Source:UniProtKB/TrEMBL;Acc:Q9C9V8]	chr1	8.85	10.17	8.69	42.2	30.08	41.82
AT1G05005	2.38833	0.64104		protein_coding	PPR containing protein [Source:UniProtKB/TrEMBL;Acc:A0A1P8AMD1]	chr1	0	0	0	0	0.17	0
AT1G24140	2.38774	0.00275435	3MMP	protein_coding	Metalloendoproteinase 3-MMP [Source:UniProtKB/Swiss-Prot;Acc:Q5XF51]	chr1	0.62	0.14	0.19	0.92	2.16	1.22
AT3G02085	2.38744	0.584669		lncRNA		chr3	0	0	0	0	0	0
AT1G52855	2.3857	0.0274097		protein_coding	At1g52855 [Source:UniProtKB/TrEMBL;Acc:Q8LC41]	chr1	0.44	0.68	1.32	6.61	0.68	3.38
AT5G52750	2.38405	0.00042583	HIPP13	protein_coding	Heavy metal-associated isoprenylated plant protein 13 [Source:UniProtKB/Swiss-Prot;Acc:Q9LTE2]	chr5	4.29	2.26	2.19	7.1	26.33	6.69
AT1G51470	2.38398	0.114802	TGG5	protein_coding	Myrosinase 5 [Source:UniProtKB/Swiss-Prot;Acc:Q3ECS3]	chr1	0.54	0.37	0.05	0.44	3.92	0.15
AT5G15970	2.38256	3.03018e-13	KIN2	protein_coding	KIN2 [Source:UniProtKB/TrEMBL;Acc:A0A178UTE3]	chr5	123.74	141.69	185.15	673.51	435.18	748.27
AT3G49130	2.38219	0.000211819		protein_coding	Putative uncharacterized protein T2J13.30 [Source:UniProtKB/TrEMBL;Acc:Q9SMU9]	chr3	0.18	0	0.06	0.66	0.9	0.52
AT1G06970	2.38054	0.053821	CHX14	protein_coding	CHX14 [Source:UniProtKB/TrEMBL;Acc:A0A178WC73]	chr1	0.03	0.03	0.05	0.1	0.28	0.12
AT1G33960	2.37797	0.358025	AIG1	protein_coding	P-loop containing nucleoside triphosphate hydrolases superfamily protein [Source:TAIR;Acc:AT1G33960]	chr1	0.03	0.11	0.11	0.03	1.34	0
AT4G15975	2.37665	0.021938		protein_coding	RING/U-box superfamily protein [Source:TAIR;Acc:AT4G15975]	chr4	0.26	0.23	0.25	0.48	1.96	0.18
AT4G38560	2.37236	0.329903		protein_coding	Phospholipase like protein [Source:UniProtKB/TrEMBL;Acc:Q0WV01]	chr4	0.22	0	0.13	0.08	1.5	0
AT4G30470	2.36942	5.19687e-09		protein_coding	Cinnamoyl-CoA reductase-like protein [Source:UniProtKB/TrEMBL;Acc:Q9M0B3]	chr4	21.53	17.95	20.38	104.37	45.14	99.03
AT5G47640	2.3677	0.00010966	NFYB2	protein_coding	Nuclear transcription factor Y subunit B-2 [Source:UniProtKB/Swiss-Prot;Acc:Q9FGJ3]	chr5	36.83	36.14	35.04	220.52	41.17	190.27
AT2G45760	2.36543	0.00956154	BAP2	protein_coding	BON1-associated protein 2 [Source:UniProtKB/Swiss-Prot;Acc:Q58FX0]	chr2	0.12	0.46	0.62	1.95	2.94	1.02
AT4G36900	2.36411	1.90007e-17	RAP2-10	protein_coding	Ethylene-responsive transcription factor RAP2-10 [Source:UniProtKB/Swiss-Prot;Acc:Q9SW63]	chr4	6.94	5.76	5.26	21.49	38.35	20.08
AT2G18550	2.36299	2.90486e-10	ATHB-21	protein_coding	Homeobox-leucine zipper protein ATHB-21 [Source:UniProtKB/Swiss-Prot;Acc:Q9ZU70]	chr2	1.35	1.37	1.8	3.98	8.05	5.79
AT5G46200	2.3591	0.715999		protein_coding	Carboxyl-terminal proteinase-like protein (DUF239) [Source:UniProtKB/TrEMBL;Acc:Q9FGP1]	chr5	0	0.07	0	0	0.27	0
AT1G62333	2.35178	0.563023		protein_coding	F24O1.6 [Source:UniProtKB/TrEMBL;Acc:Q9MAV4]	chr1	0	0	0	0.12	0.33	0.12
AT2G32510	2.35131	2.63944e-06	MAPKKK17	protein_coding	Mitogen-activated protein kinase kinase kinase 17 [Source:UniProtKB/Swiss-Prot;Acc:O80888]	chr2	2.75	3.69	4	13.91	7.49	22.18
AT2G42480	2.35033	0.650639		protein_coding	MATH domain and coiled-coil domain-containing protein At2g42480 [Source:UniProtKB/Swiss-Prot;Acc:P0DKG7]	chr2	0.04	0	0	0	0.11	0.04
AT3G09870	2.34965	0.48793		protein_coding	F8A24.8 protein [Source:UniProtKB/TrEMBL;Acc:Q9SF89]	chr3	0.79	0	0.13	0.13	3.9	0
AT1G02660	2.34827	7.68057e-12		protein_coding	Alpha/beta-Hydrolases superfamily protein [Source:UniProtKB/TrEMBL;Acc:F4HXL0]	chr1	7.27	5.27	3.78	18.28	35.24	18.06
AT1G51410	2.34636	0.23759		protein_coding	NAD(P)-binding Rossmann-fold superfamily protein [Source:UniProtKB/TrEMBL;Acc:Q4PSZ5]	chr1	0.03	0	0.07	0	0.43	0.07
AT4G24420	2.33665	0.0110021		protein_coding	Putative uncharacterized protein AT4g24420 [Source:UniProtKB/TrEMBL;Acc:Q9STV2]	chr4	0.06	1.32	1.19	1.43	4.44	2.32
AT2G25780	2.33568	0.608367		protein_coding	Putative uncharacterized protein At2g25780 [Source:UniProtKB/TrEMBL;Acc:O82319]	chr2	0.1	0	0.19	0	1.23	0
AT2G01008	2.33543	0.0206371		protein_coding	FUNCTIONS IN: molecular_function unknown; INVOLVED IN: biological_process unknown; LOCATED IN: cellular_component unknown; BEST Arabidopsis thaliana protein match is: maternal effect embryo arrest 38 (TAIR:AT3G43160.1). [Source:TAIR;Acc:AT2G01008]	chr2	0.32	0.48	0.49	1.49	6.64	2.29
AT5G24150	2.33435	0.0274276	SQE5	protein_coding	Squalene epoxidase 5 [Source:UniProtKB/Swiss-Prot;Acc:O65404]	chr5	13.3	15.96	13.44	78.67	11.44	80.49
AT5G03340	2.33354	1.88027e-15	CDC48E	protein_coding	Cell division control protein 48 homolog E [Source:UniProtKB/Swiss-Prot;Acc:Q9LZF6]	chr5	21.06	17.61	17.46	59.21	127.65	60.93
AT1G67370	2.33343	0.00396513	ASY1	protein_coding	Meiosis-specific protein ASY1 [Source:UniProtKB/Swiss-Prot;Acc:F4HRV8]	chr1	0.66	0.79	0.52	1.01	6.19	1.05
AT3G10113	2.32701	0.290651	RVE7L	protein_coding	Protein REVEILLE 7-like [Source:UniProtKB/Swiss-Prot;Acc:F4J2J6]	chr3	0.07	0	0	0.34	0	0.35
AT1G16515	2.32622	0.0067404		protein_coding	unknown protein; Has 35333 Blast hits to 34131 proteins in 2444 species: Archae - 798; Bacteria - 22429; Metazoa - 974; Fungi - 991; Plants - 531; Viruses - 0; Other Eukaryotes - 9610 (source: NCBI BLink). [Source:TAIR;Acc:AT1G16515]	chr1	2.37	1.88	2.28	10.31	1.6	8.86
AT4G19570	2.32481	0.3632		protein_coding	Chaperone DnaJ-domain superfamily protein [Source:UniProtKB/TrEMBL;Acc:Q84TH2]	chr4	0.03	0	0.03	0.08	0.24	0.02
AT5G13080	2.32476	3.85411e-14	WRKY75	protein_coding	WRKY75 [Source:UniProtKB/TrEMBL;Acc:A0A178UJF4]	chr5	7.81	6.06	5.47	24.77	41.31	19.3
AT2G31210	2.32366	0.373626	BHLH91	protein_coding	Transcription factor bHLH91 [Source:UniProtKB/Swiss-Prot;Acc:Q8GX46]	chr2	0.09	0.03	0	0.06	0.44	0.03
AT2G34555	2.31948	0.414708	GA2OX3	protein_coding	Gibberellin 2-beta-dioxygenase 3 [Source:UniProtKB/Swiss-Prot;Acc:O64692]	chr2	0.04	0.04	0	0.04	0.19	0.11
ATMG00630	2.31105	0.179341	ORF110B	protein_coding	Uncharacterized mitochondrial protein AtMg00630 [Source:UniProtKB/Swiss-Prot;Acc:P93317]	chrMt	0	0	0	0	1.71	0.68
AT5G22530	2.31022	0.0641182		protein_coding	Putative uncharacterized protein [Source:UniProtKB/TrEMBL;Acc:Q9FK86]	chr5	0.07	0.3	0.51	2.42	0.89	0.63
AT5G53400	2.30907	2.4487e-36	BOB1	protein_coding	Protein BOBBER 1 [Source:UniProtKB/Swiss-Prot;Acc:Q9LV09]	chr5	32.35	40.3	43.17	139.7	202.66	143.56
AT2G25460	2.30689	0.00105069		protein_coding	CONTAINS InterPro DOMAIN/s: C2 calcium-dependent membrane targeting (InterPro:IPR000008); BEST Arabidopsis thaliana protein match is: unknown protein (TAIR:AT5G04860.1); Has 108 Blast hits to 69 proteins in 11 species: Archae - 0; Bacteria - 0; Meta /.../0; Fungi - 0; Plants - 108; Viruses - 0; Other Eukaryotes - 0 (source: NCBI BLink). [Source:TAIR;Acc:AT2G25460]	chr2	0.59	0.73	0.5	1.33	5.63	1.09
AT1G02390	2.30551	2.16978e-07	GPAT2	protein_coding	Probable glycerol-3-phosphate acyltransferase 2 [Source:UniProtKB/Swiss-Prot;Acc:Q9FZ22]	chr1	2.27	1.82	1.24	8.74	4.35	8.58
AT3G10820	2.30433	2.8781e-24	MED26A	protein_coding	Probable mediator of RNA polymerase II transcription subunit 26a [Source:UniProtKB/Swiss-Prot;Acc:F4J4Y5]	chr3	5.12	5.84	4.72	16.13	27.9	17.68
AT1G11960	2.30378	1.42139e-05		protein_coding	Hyperosmolality-gated Ca2+ permeable channel 1.3 [Source:UniProtKB/TrEMBL;Acc:A0A097NUP7]	chr1	4.5	4.64	4.18	9.74	37.67	9.34
AT2G01280	2.30329	0.674963	MEE65	protein_coding	Cyclin/Brf1-like TBP-binding protein [Source:UniProtKB/TrEMBL;Acc:F4IN86]	chr2	0	0	0	0.03	0.02	0
AT4G10440	2.30329	0.674963		protein_coding	Probable methyltransferase PMT17 [Source:UniProtKB/Swiss-Prot;Acc:Q9SZX8]	chr4	0	0	0	0	0.04	0.02
AT5G06395	2.30327	0.675304		lncRNA		chr5	0.06	0	0	0	0.24	0.06
AT1G30473	2.30327	0.675304		protein_coding	Heavy metal transport/detoxification superfamily protein [Source:UniProtKB/TrEMBL;Acc:Q1G3T0]	chr1	0.03	0	0	0	0.09	0
AT3G13280	2.30327	0.675304		protein_coding	Putative endonuclease or glycosyl hydrolase [Source:UniProtKB/TrEMBL;Acc:F4JC91]	chr3	0.09	0	0	0	0	0
AT4G38065	2.30326	0.675482		protein_coding	Uncharacterized protein At4g38065 [Source:UniProtKB/Swiss-Prot;Acc:P0CB24]	chr4	0	0.12	0	0	0.21	0.11
AT2G21940	2.30306	2.88388e-33	SK1	protein_coding	Shikimate kinase 1 [Source:UniProtKB/TrEMBL;Acc:F4IIJ2]	chr2	15.28	16.74	13.72	44.21	76.44	48.24
AT5G04840	2.30209	8.60534e-23		protein_coding	At5g04840 [Source:UniProtKB/TrEMBL;Acc:Q8L5X9]	chr5	3.45	3.34	3.56	12.13	20.52	12.53
AT1G05920	2.30085	0.675513		protein_coding	B3 domain-containing protein At1g05920 [Source:UniProtKB/Swiss-Prot;Acc:Q5RM09]	chr1	0	0	0.03	0.03	0.13	0
AT1G44318	2.30082	0.675858	HEMB2	protein_coding	Probable delta-aminolevulinic acid dehydratase 2, chloroplastic [Source:UniProtKB/Swiss-Prot;Acc:Q94LA4]	chr1	0	0	0	0.04	0.15	0
AT1G61680	2.30082	0.675858	TPS14	protein_coding	S-(+)-linalool synthase, chloroplastic [Source:UniProtKB/Swiss-Prot;Acc:Q84UV0]	chr1	0.03	0	0	0.03	0.08	0
AT1G14205	2.30053	4.36386e-08		protein_coding	Ribosomal L18p/L5e family protein [Source:TAIR;Acc:AT1G14205]	chr1	9.3	11.61	8.48	26.82	70.59	23.95
AT5G35735	2.29957	NA		protein_coding	Cytochrome b561 and DOMON domain-containing protein At5g35735 [Source:UniProtKB/Swiss-Prot;Acc:Q9FKH6]	chr5	21.16	21.99	18	24.29	231.48	22.15
AT5G22520	2.29926	0.21051		protein_coding	At5g22520 [Source:UniProtKB/TrEMBL;Acc:Q9FK87]	chr5	0.18	0.09	0.36	0	2	0.69
AT3G01070	2.29843	0.00264393	ENODL16	protein_coding	At3g01070 [Source:UniProtKB/TrEMBL;Acc:Q9MAC1]	chr3	1.92	2.42	2.01	3.68	22.07	3.39
AT2G17900	2.2942	3.36262e-06	SDG37	protein_coding	SET domain group 37 [Source:TAIR;Acc:AT2G17900]	chr2	4.82	6.92	4.6	12.94	41.88	10
AT3G15210	2.29256	9.57133e-32	ERF4	protein_coding	Ethylene-responsive transcription factor 4 [Source:UniProtKB/Swiss-Prot;Acc:O80340]	chr3	21.4	16.02	15.82	66.03	83.08	70.12
AT1G02400	2.29066	1.1913e-13	GA2OX6	protein_coding	Gibberellin 2-beta-dioxygenase 6 [Source:UniProtKB/Swiss-Prot;Acc:Q9FZ21]	chr1	5.84	5.24	6.26	19.28	36.86	16.84
AT2G05155	2.28994	0.51706		lncRNA		chr2	0	0	0	0	0.39	0
AT4G11000	2.28881	0.0923088		protein_coding	Ankyrin repeat family protein [Source:TAIR;Acc:AT4G11000]	chr4	0.32	0.14	0.16	0.19	2.27	0.34
AT4G26200	2.28842	0.000208386	ACS7	protein_coding	1-aminocyclopropane-1-carboxylate synthase 7 [Source:UniProtKB/Swiss-Prot;Acc:Q9STR4]	chr4	2.55	2.19	1.39	3.91	17.44	5.09
AT3G55840	2.28792	0.00175001	HSPRO1	protein_coding	Nematode resistance protein-like HSPRO1 [Source:UniProtKB/Swiss-Prot;Acc:Q9LY61]	chr3	1.5	1.49	1.47	2.52	14.33	2.68
AT4G05010	2.28643	4.77172e-32		protein_coding	F-box protein At4g05010 [Source:UniProtKB/Swiss-Prot;Acc:Q9S9T6]	chr4	6.2	5.94	6.47	27.53	25.36	25.26
AT4G03450	2.28552	0.511002		protein_coding	Ankyrin repeat family protein [Source:UniProtKB/TrEMBL;Acc:Q9ZT73]	chr4	0.06	0	0.02	0.02	0.35	0
AT1G10010	2.28523	0.437927	AAP8	protein_coding	amino acid permease 8 [Source:TAIR;Acc:AT1G10010]	chr1	0.03	0	0.03	0.07	0.13	0.03
AT2G17040	2.27784	0.0154948	anac036	protein_coding	NAC domain containing protein 36 [Source:UniProtKB/TrEMBL;Acc:F4IME8]	chr2	1.57	1.18	1.34	2.05	15.22	1.52
AT5G60310	2.27724	9.7401e-05	LECRK110	protein_coding	Putative L-type lectin-domain containing receptor kinase I.10 [Source:UniProtKB/Swiss-Prot;Acc:Q3E884]	chr5	0.26	0.33	0.44	0.75	2.3	0.78
AT2G46790	2.27568	0.0554713	APRR9	protein_coding	Two-component response regulator-like APRR9 [Source:UniProtKB/Swiss-Prot;Acc:Q8L500]	chr2	29.81	31.56	26.53	165.93	17.34	160.64
AT1G02820	2.27561	0.000226315	LEA2	protein_coding	LEA3 [Source:UniProtKB/TrEMBL;Acc:A0A178WJ88]	chr1	2.46	2.27	1.13	11.38	4.36	8.87
AT5G32460	2.27471	0.36694		protein_coding	B3 domain-containing protein REM-like 3 [Source:UniProtKB/Swiss-Prot;Acc:F4KFT6]	chr5	0.03	0.03	0	0.09	0.12	0
AT3G19580	2.27337	2.45631e-12	AZF2	protein_coding	ZF2 [Source:UniProtKB/TrEMBL;Acc:A0A178VJ97]	chr3	8.08	5.95	6.03	33.27	19.71	34.16
AT1G04977	2.27249	0.183889		lncRNA		chr1	0.2	0.21	0.1	0.1	0.83	0.29
AT2G18690	2.26871	6.71078e-06		protein_coding	Expressed protein [Source:UniProtKB/TrEMBL;Acc:Q9ZV49]	chr2	3.75	2.87	2.43	8.99	21.46	6.13
AT1G35210	2.26632	0.0510787		protein_coding	Putative uncharacterized protein T32G9.25 [Source:UniProtKB/TrEMBL;Acc:Q9C6F2]	chr1	1.25	0.46	0.29	0.73	6.13	1.25
AT1G15520	2.2653	NA	ABCG40	protein_coding	ABC transporter G family member 40 [Source:UniProtKB/Swiss-Prot;Acc:Q9M9E1]	chr1	0.22	0.11	0.11	0.04	1.89	0.01
AT1G20440	2.26049	2.00502e-133	COR47	protein_coding	Dehydrin COR47 [Source:UniProtKB/Swiss-Prot;Acc:P31168]	chr1	129.36	131.54	126.46	514.05	566.81	485.97
AT3G22275	2.25857	0.282223	JAZ13	protein_coding	Protein JAZ13 [Source:UniProtKB/Swiss-Prot;Acc:F4J078]	chr3	0.34	0.21	0	0.14	1.92	0.2
AT5G66700	2.25837	0.000308881	ATHB-53	protein_coding	Homeobox-leucine zipper protein ATHB-53 [Source:UniProtKB/Swiss-Prot;Acc:Q9LVR0]	chr5	1.69	1.28	1.16	3.63	11.01	3.14
AT1G49450	2.25551	0.000604855		protein_coding	F13F21.11 protein [Source:UniProtKB/TrEMBL;Acc:Q9XIB2]	chr1	3.65	2.83	3.54	18.47	3.68	16.76
AT1G80390	2.25028	0.546005	IAA15	protein_coding	indole-3-acetic acid inducible 15 [Source:TAIR;Acc:AT1G80390]	chr1	0.06	0	0	0.26	0	0.12
AT5G58160	2.24931	1.89447e-06	FH13	protein_coding	Formin-like protein 13 [Source:UniProtKB/Swiss-Prot;Acc:Q9LVN1]	chr5	4.59	4.46	3.26	19.47	6.93	19.72
AT1G12940	2.24588	0.776783	NRT2.5	protein_coding	High affinity nitrate transporter 2.5 [Source:UniProtKB/Swiss-Prot;Acc:Q9LPV5]	chr1	0	0	0.03	0	0.12	0
AT1G43680	2.24588	0.776783		protein_coding	BEST Arabidopsis thaliana protein match is: nucleic acid binding;zinc ion binding (TAIR:AT5G36228.1); Has 59 Blast hits to 57 proteins in 2 species: Archae - 0; Bacteria - 0; Metazoa - 0; Fungi - 0; Plants - 59; Viruses - 0; Other Eukaryotes - 0 (so /.../NCBI BLink). [Source:TAIR;Acc:AT1G43680]	chr1	0	0	0.07	0	0.13	0
AT3G15960	2.24588	0.776783		protein_coding	NAI2-like protein [Source:UniProtKB/Swiss-Prot;Acc:F4J1D9]	chr3	0	0	0.03	0	0.13	0
AT1G09437	2.24584	0.777028		lncRNA		chr1	0	0	0	0	0	0
AT3G59960	2.24584	0.777028	ASHH4	protein_coding	histone-lysine N-methyltransferase ASHH4 [Source:TAIR;Acc:AT3G59960]	chr3	0	0	0	0	0.1	0
AT4G10410	2.24584	0.777028		protein_coding	Leucine-rich repeat (LRR) family protein [Source:UniProtKB/TrEMBL;Acc:Q9SV81]	chr4	0	0	0	0	0.07	0
AT5G14980	2.24584	0.777028		protein_coding	Alpha/beta-Hydrolases superfamily protein [Source:UniProtKB/TrEMBL;Acc:Q9LFQ7]	chr5	0	0.06	0	0	0.26	0
AT3G28890	2.24584	0.187482	AtRLP43	protein_coding	Disease resistance protein-like [Source:UniProtKB/TrEMBL;Acc:Q9LJW7]	chr3	0.02	0.1	0	0.08	0.32	0.16
AT3G11690	2.24286	0.000269587		protein_coding	At3g11690 [Source:UniProtKB/TrEMBL;Acc:Q9SRM8]	chr3	9.1	9.62	7.18	43.74	9.89	46.6
AT5G55970	2.2385	4.72908e-20		protein_coding	Putative uncharacterized protein [Source:UniProtKB/TrEMBL;Acc:Q8LES9]	chr5	13.25	12.98	9.78	37.15	66.54	42.15
AT4G36010	2.23754	6.35138e-10		protein_coding	Pathogenesis-related thaumatin superfamily protein [Source:UniProtKB/TrEMBL;Acc:O65638]	chr4	11.87	11.04	13.07	33.83	79.67	33.09
AT1G19180	2.237	0.000266444	TIFY10A	protein_coding	TIFY10A [Source:UniProtKB/TrEMBL;Acc:A0A178W7G1]	chr1	17.41	20.31	17.92	35.05	165.41	32.04
AT5G11650	2.23347	1.30753e-66		protein_coding	Alpha/beta-Hydrolases superfamily protein [Source:UniProtKB/TrEMBL;Acc:Q9LYG5]	chr5	9.25	9.77	10.12	37.76	41.15	35.33
AT1G54470	2.2302	0.57108	RPP27	protein_coding	Resistance to peronospora parasitica protein [Source:UniProtKB/TrEMBL;Acc:Q3ECQ0]	chr1	0	0.02	0.02	0.02	0.17	0
AT1G61290	2.22609	0.275403	SYP124	protein_coding	Syntaxin-124 [Source:UniProtKB/Swiss-Prot;Acc:O64791]	chr1	0.05	0.11	0.05	0.05	0.46	0.23
AT2G30480	2.22586	1.12466e-06		protein_coding	unknown protein; Has 35333 Blast hits to 34131 proteins in 2444 species: Archae - 798; Bacteria - 22429; Metazoa - 974; Fungi - 991; Plants - 531; Viruses - 0; Other Eukaryotes - 9610 (source: NCBI BLink). [Source:TAIR;Acc:AT2G30480]	chr2	5.39	6.93	3.85	13.8	38.56	12.28
AT4G38060	2.21894	2.67391e-53		protein_coding	AT4G38060 protein [Source:UniProtKB/TrEMBL;Acc:Q93VQ7]	chr4	16.91	21.96	16.83	67.05	87.67	66.02
AT1G74930	2.21625	NA	ERF018	protein_coding	Ethylene-responsive transcription factor ERF018 [Source:UniProtKB/Swiss-Prot;Acc:Q9S7L5]	chr1	2.34	1.66	0.93	1.28	18.86	1.27
AT1G64200	2.21149	2.06043e-06	VHA-E3	protein_coding	vacuolar H+-ATPase subunit E isoform 3 [Source:TAIR;Acc:AT1G64200]	chr1	42.44	49.2	36.68	91.78	314.58	94.45
AT1G56540	2.2089	0.00542205		protein_coding	Disease resistance protein (TIR-NBS-LRR class) family [Source:UniProtKB/TrEMBL;Acc:Q9FXA6]	chr1	0.73	0.62	0.51	1.19	5.96	0.82
AT1G18050	2.20783	0.744507		protein_coding	SWAP (Suppressor-of-White-APricot)/surp RNA-binding domain-containing protein [Source:TAIR;Acc:AT1G18050]	chr1	0	0	0	0	0.18	0
AT2G40050	2.20783	0.744507		protein_coding	Cysteine/Histidine-rich C1 domain family protein [Source:UniProtKB/TrEMBL;Acc:O04208]	chr2	0	0.06	0	0	0.22	0
AT5G24155	2.20607	5.10228e-06		protein_coding	At5g24155 [Source:UniProtKB/TrEMBL;Acc:Q6ID26]	chr5	2.82	3.08	3.61	12.66	5.52	12.99
AT3G22840	2.20353	3.67074e-16	ELIP1	protein_coding	ELIP1 [Source:UniProtKB/TrEMBL;Acc:A0A178VCA8]	chr3	16.13	31.09	22.66	72.25	106.79	90.38
AT2G38340	2.2028	0.00868303	DREB2E	protein_coding	Dehydration-responsive element-binding protein 2E [Source:UniProtKB/Swiss-Prot;Acc:O80917]	chr2	0.37	0.49	0.55	1.35	3.12	0.71
AT1G71520	2.20105	0.0489337	ERF020	protein_coding	Ethylene-responsive transcription factor ERF020 [Source:UniProtKB/Swiss-Prot;Acc:Q9C9I8]	chr1	0.31	0.58	0.37	0.5	3.67	0.83
AT5G01540	2.19772	0.0239326	LECRK62	protein_coding	L-type lectin-domain containing receptor kinase VI.2 [Source:UniProtKB/Swiss-Prot;Acc:Q9M021]	chr5	0.3	0.24	0.33	0.39	2.81	0.46
AT1G19530	2.19304	0.000192283		protein_coding	DNA polymerase epsilon catalytic subunit A [Source:UniProtKB/TrEMBL;Acc:Q93WK6]	chr1	6.36	6.68	10.83	16.98	59.41	17.7
AT4G29330	2.19051	4.65516e-37	DER1	protein_coding	Derlin-1 [Source:UniProtKB/Swiss-Prot;Acc:Q8VZU9]	chr4	29.52	31.92	28.82	93.95	146.62	111.28
AT3G07255	2.18981	0.0473646		protein_coding	Nuclear transport factor 2/RNA recognition motif protein [Source:UniProtKB/TrEMBL;Acc:A0A1I9LNF2]	chr3	0.04	0.18	0.38	0.51	0.92	1.01
AT5G11680	2.18965	0.000142403		protein_coding	Classical AGP protein [Source:UniProtKB/TrEMBL;Acc:Q9LYG2]	chr5	34.94	35.31	30.25	60.64	263.79	59.93
AT2G30360	2.18932	2.67305e-17	CIPK11	protein_coding	CBL-interacting serine/threonine-protein kinase 11 [Source:UniProtKB/Swiss-Prot;Acc:O22932]	chr2	9.72	7.54	6.88	30.95	26.48	34.42
AT3G24520	2.18929	0.000484296	HSFC1	protein_coding	Heat stress transcription factor C-1 [Source:UniProtKB/Swiss-Prot;Acc:Q9LV52]	chr3	9.91	9.52	9.9	52.67	10.39	45.93
AT3G01175	2.1861	3.0968e-05		protein_coding	Transmembrane protein [Source:UniProtKB/TrEMBL;Acc:F4J4Q8]	chr3	0.61	0.67	0.6	1.5	4.45	1.9
AT3G25760	2.18321	NA	AOC1	protein_coding	At3g25760 [Source:UniProtKB/TrEMBL;Acc:Q2HIV2]	chr3	33.04	28.33	20.7	22.26	298.07	17.93
AT1G30190	2.18177	8.68295e-05		protein_coding	Cotton fiber protein [Source:UniProtKB/TrEMBL;Acc:Q9C6Z9]	chr1	1.36	0.37	1.1	3.41	3.57	4.45
AT1G01360	2.17771	1.56905e-59	PYL9	protein_coding	RCAR1 [Source:UniProtKB/TrEMBL;Acc:A0A178W4H4]	chr1	10.52	10.87	10.52	40.57	44.26	38.79
AT5G64870	2.17312	3.90545e-06	FLOT3	protein_coding	Flotillin-like protein 3 [Source:UniProtKB/Swiss-Prot;Acc:Q9LV90]	chr5	0.95	0.74	0.36	2.12	3.55	2.13
AT4G27530	2.17292	0.0205464		protein_coding	At4g27530 [Source:UniProtKB/TrEMBL;Acc:Q9T077]	chr4	0.53	1.07	0.27	4.64	0.84	2.8
AT5G47160	2.17025	4.62014e-08		protein_coding	YDG domain-containing protein At5g47160 [Source:UniProtKB/Swiss-Prot;Acc:Q9LVU3]	chr5	1.26	1.24	1.44	3.8	8.42	3.75
AT2G25735	2.16972	NA		protein_coding	Expressed protein [Source:UniProtKB/TrEMBL;Acc:Q8RUI1]	chr2	2.5	1.24	1.17	0.45	19.57	0.47
AT3G05650	2.16724	6.57536e-27	AtRLP32	protein_coding	Putative disease resistance protein [Source:UniProtKB/TrEMBL;Acc:Q9M9X0]	chr3	0.93	1.12	0.88	3.64	3.94	3.68
AT5G04405	2.16458	0.790283		lncRNA		chr5	0	0.15	0	0	0	0.56
AT1G57780	2.16457	0.790283	HIPP17	protein_coding	Heavy metal-associated isoprenylated plant protein 17 [Source:UniProtKB/Swiss-Prot;Acc:Q9FVS0]	chr1	0	0	0	0	0	0.12
AT1G04033	2.16456	0.790116		lncRNA		chr1	0	0	0	0	0	0
AT1G13640	2.16318	6.44564e-56	PI4KG6	protein_coding	Phosphatidylinositol 4-kinase gamma 6 [Source:UniProtKB/Swiss-Prot;Acc:Q8W4R8]	chr1	19.27	20.07	18.88	64.18	91.06	67.7
AT5G19110	2.15748	0.0437596		protein_coding	Eukaryotic aspartyl protease family protein [Source:TAIR;Acc:AT5G19110]	chr5	2.65	2.18	1.38	1.6	21.48	2.33
AT3G07705	2.15653	0.314534		lncRNA		chr3	0	0	0	0.7	0.52	0
AT1G22760	2.15644	0.712026	PAB3	protein_coding	Polyadenylate-binding protein 3 [Source:UniProtKB/Swiss-Prot;Acc:O64380]	chr1	0	0	0	0.02	0.02	0.04
AT3G51238	2.15556	0.234325		lncRNA	other RNA [Source:TAIR;Acc:AT3G51238]	chr3	0.09	0.03	0.12	0.47	0.03	0.31
AT1G61720	2.15508	0.467817	BAN	protein_coding	Anthocyanidin reductase [Source:UniProtKB/Swiss-Prot;Acc:Q9SEV0]	chr1	0	0.04	0.03	0.04	0.13	0.03
AT4G08775	2.15442	0.454087		lncRNA		chr4	0.24	0	0	0.98	0.83	0.47
AT1G55440	2.15291	0.262254		protein_coding	Cysteine/Histidine-rich C1 domain family protein [Source:UniProtKB/TrEMBL;Acc:Q1PFK2]	chr1	0.04	0.07	0.07	0.09	0.56	0.02
AT4G18920	2.15102	0.713856	OBAP2B	protein_coding	Oil body-associated protein 2B [Source:UniProtKB/Swiss-Prot;Acc:Q1PE68]	chr4	0.06	0	0	0.06	0	0.05
AT1G76600	2.15093	NA		protein_coding	Poly polymerase [Source:UniProtKB/TrEMBL;Acc:Q9C9J8]	chr1	8.97	6.43	5.05	5.2	73.3	4.37
AT5G54230	2.14987	1.00527e-05	MYB49	protein_coding	Myb domain protein 49 [Source:UniProtKB/TrEMBL;Acc:Q9SPG6]	chr5	3.38	3.47	3.15	12.3	5.52	15.65
AT1G04130	2.14897	5.60626e-25	TPR2	protein_coding	Tetratricopeptide repeat (TPR)-like superfamily protein [Source:UniProtKB/TrEMBL;Acc:F4I456]	chr1	10.61	14.65	13.78	39.19	62.36	40.3
AT5G25180	2.14863	0.366575	CYP71B14	protein_coding	Cytochrome P450 71B14 [Source:UniProtKB/Swiss-Prot;Acc:P58051]	chr5	0.03	0	0.06	0.06	0.06	0.12
AT2G41230	2.14584	0.00295868	ORS1	protein_coding	Protein ORGAN SIZE RELATED 1 [Source:UniProtKB/Swiss-Prot;Acc:Q8RWS1]	chr2	0.23	0.36	0.52	1.21	1.85	1.22
AT2G44578	2.14547	0.1993		protein_coding	RING/U-box domain-containing protein [Source:UniProtKB/TrEMBL;Acc:A8MS73]	chr2	0.26	0.09	0.09	0.35	0.9	0.34
AT1G62740	2.14416	6.81178e-39	HOP2	protein_coding	Hsp70-Hsp90 organizing protein 2 [Source:UniProtKB/Swiss-Prot;Acc:Q5XEP2]	chr1	42.91	44.08	43.99	143.62	213.23	137.34
AT1G65490	2.14106	5.47886e-06		protein_coding	unknown protein; FUNCTIONS IN: molecular_function unknown; INVOLVED IN: biological_process unknown; LOCATED IN: endomembrane system; EXPRESSED IN: 22 plant structures; EXPRESSED DURING: 13 growth stages; BEST Arabidopsis thaliana protein match is: u /.../ protein (TAIR:AT1G65486.1); Has 23 Blast hits to 23 proteins in 2 species: Archae - 0; Bacteria - 0; Metazoa - 0; Fungi - 0; Plants - 23; Virus…	chr1	37.62	30.48	40.86	82.07	261.84	93.15
AT4G34150	2.14074	0.00167918		protein_coding	AT4g34150/F28A23_90 [Source:UniProtKB/TrEMBL;Acc:Q945K9]	chr4	28.46	20.65	24.72	40.34	231.72	42.56
AT2G24540	2.13984	0.100286	AFR	protein_coding	F-box protein AFR [Source:UniProtKB/Swiss-Prot;Acc:Q8LAW2]	chr2	8.96	9.21	9.62	49.27	4.17	45.34
AT5G54170	2.13841	0.0436058		protein_coding	Polyketide cyclase/dehydrase and lipid transport superfamily protein [Source:UniProtKB/TrEMBL;Acc:F4JYV3]	chr5	30.21	29.88	26.67	42.65	249.15	36.98
AT3G48640	2.13604	0.551775		protein_coding	Putative uncharacterized protein T8P19.150 [Source:UniProtKB/TrEMBL;Acc:Q9SMN5]	chr3	0.18	0.09	0	0	1.02	0.05
AT1G22985	2.13329	1.48622e-06	ERF069	protein_coding	CRF7 [Source:UniProtKB/TrEMBL;Acc:A0A178W874]	chr1	4.56	4	4.75	12.01	28.58	10.31
AT3G50560	2.13326	0.00389821		protein_coding	AT3g50560/T20E23_160 [Source:UniProtKB/TrEMBL;Acc:Q943Z4]	chr3	2.74	2.56	2.17	3.39	22.49	2.79
AT2G07629	2.13206	0.283988		protein_coding		chr2	0	0	0	0.31	0.54	0.3
AT4G31398	2.13158	0.00341834		lncRNA	other RNA [Source:TAIR;Acc:AT4G31398]	chr4	0.63	1.35	1.04	0.79	5.65	1.47
AT3G13850	2.12982	0.549875	LBD22	protein_coding	LOB domain-containing protein 22 [Source:UniProtKB/Swiss-Prot;Acc:Q9LRW1]	chr3	0.07	0	0	0.04	0.14	0.07
AT2G45610	2.12793	0.189552	CXE9	protein_coding	Probable carboxylesterase 9 [Source:UniProtKB/Swiss-Prot;Acc:O64641]	chr2	0.12	0.04	0.04	0.27	0.15	0.26
AT4G34000	2.12726	0.00111856	ABF3	protein_coding	ABSCISIC ACID-INSENSITIVE 5-like protein 6 [Source:UniProtKB/Swiss-Prot;Acc:Q9M7Q3]	chr4	32.14	57.92	36.03	202.48	41.74	206.34
AT5G18470	2.12685	8.67195e-15		protein_coding	Curculin-like (Mannose-binding) lectin family protein [Source:UniProtKB/TrEMBL;Acc:Q94K76]	chr5	1.95	2.62	2.69	7.01	10.08	9.97
AT5G67080	2.1262	0.401283	MAPKKK19	protein_coding	Mitogen-activated protein kinase kinase kinase 19 [Source:UniProtKB/TrEMBL;Acc:Q9FHA5]	chr5	0.3	0.28	0.04	0.11	2.09	0
AT3G09370	2.12443	0.00365664	MYB3R-3	protein_coding	Myb domain protein 3r-3 [Source:UniProtKB/TrEMBL;Acc:A0A1I9LSC6]	chr3	6.78	7.1	6.51	9.62	58.83	9.06
AT3G07175	2.12267	0.827944		lncRNA		chr3	0	0	0	0	0	0
AT5G05745	2.12267	0.827944		lncRNA		chr5	0	0	0	0	0	0
AT5G05805	2.12267	0.827944		lncRNA		chr5	0	0	0	0	0	0
AT1G05580	2.12267	0.827944	CHX23	protein_coding	Cation/H(+) antiporter 23, chloroplastic [Source:UniProtKB/Swiss-Prot;Acc:Q8VYD4]	chr1	0	0	0	0	0	0.03
AT1G07340	2.12267	0.827944	STP2	protein_coding	STP2 [Source:UniProtKB/TrEMBL;Acc:A0A178W5X1]	chr1	0	0	0	0	0	0.06
AT1G29140	2.12267	0.827944		protein_coding	F28N24.16 protein [Source:UniProtKB/TrEMBL;Acc:Q9LP44]	chr1	0	0	0	0	0	0.1
AT1G32010	2.12267	0.827944		protein_coding	Myosin heavy chain-like protein [Source:UniProtKB/TrEMBL;Acc:Q9C6W8]	chr1	0	0	0	0	0	0.04
AT1G55570	2.12267	0.827944	sks12	protein_coding	At1g55570/T5A14_1 [Source:UniProtKB/TrEMBL;Acc:Q9ZVV4]	chr1	0	0	0	0	0	0.04
AT2G02525	2.12267	0.827944		protein_coding	Transmembrane protein [Source:UniProtKB/TrEMBL;Acc:A0A1P8B2Y0]	chr2	0	0	0	0	0	0
AT2G07773	2.12267	0.827944		protein_coding	unknown protein; BEST Arabidopsis thaliana protein match is: unknown protein (TAIR:ATMG00910.1); Has 35333 Blast hits to 34131 proteins in 2444 species: Archae - 798; Bacteria - 22429; Metazoa - 974; Fungi - 991; Plants - 531; Viruses - 0; Other Euk /.../s - 9610 (source: NCBI BLink). [Source:TAIR;Acc:AT2G07773]	chr2	0.03	0.12	0.03	0.05	0.26	0.05
AT2G27507	2.12267	0.827944		protein_coding		chr2	0	0	0	0	0	0
AT2G40990	2.12267	0.827944	PAT02	protein_coding	S-acyltransferase [Source:UniProtKB/TrEMBL;Acc:A0A178VV26]	chr2	0	0	0	0	0	0.06
AT2G43865	2.12267	0.827944		protein_coding	Putative uncharacterized protein [Source:UniProtKB/TrEMBL;Acc:Q1G3R3]	chr2	0	0	0	0	0	0.33
AT3G10595	2.12267	0.827944		protein_coding	At3g10595 [Source:UniProtKB/TrEMBL;Acc:Q9LPN9]	chr3	0	0	0	0	0	0
AT3G13390	2.12267	0.827944	sks11	protein_coding	L-ascorbate oxidase pectinesterase-like protein pollen-specific protein-like [Source:UniProtKB/TrEMBL;Acc:Q9LJF2]	chr3	0	0	0	0	0	0.04
AT3G45851	2.12267	0.827944		protein_coding	unknown protein; Has 30201 Blast hits to 17322 proteins in 780 species: Archae - 12; Bacteria - 1396; Metazoa - 17338; Fungi - 3422; Plants - 5037; Viruses - 0; Other Eukaryotes - 2996 (source: NCBI BLink). [Source:TAIR;Acc:AT3G45851]	chr3	0	0	0	0	0	0
AT4G14315	2.12267	0.827944		protein_coding	unknown protein; FUNCTIONS IN: molecular_function unknown; INVOLVED IN: biological_process unknown; LOCATED IN: endomembrane system; Has 35333 Blast hits to 34131 proteins in 2444 species: Archae - 798; Bacteria - 22429; Metazoa - 974; Fungi - 991; /.../ - 531; Viruses - 0; Other Eukaryotes - 9610 (source: NCBI BLink). [Source:TAIR;Acc:AT4G14315]	chr4	0	0	0	0	0	0.29
AT4G20470	2.12267	0.827944		protein_coding	Putative uncharacterized protein AT4g20470 [Source:UniProtKB/TrEMBL;Acc:Q9SUN2]	chr4	0	0	0	0	0	0
AT4G27190	2.12267	0.827944		protein_coding	Disease resistance protein At4g27190 [Source:UniProtKB/Swiss-Prot;Acc:Q9T048]	chr4	0	0	0	0	0	0.03
AT5G17345	2.12267	0.827944		protein_coding		chr5	0	0	0	0	0	0
AT5G24940	2.12267	0.827944		protein_coding	Probable protein phosphatase 2C 71 [Source:UniProtKB/Swiss-Prot;Acc:Q4PSE8]	chr5	0	0	0	0	0	0
AT5G25300	2.12267	0.827944		protein_coding	Probable F-box protein At5g25300 [Source:UniProtKB/Swiss-Prot;Acc:Q3E960]	chr5	0	0	0	0	0	0
AT5G58170	2.12267	0.827944	GDPDL7	protein_coding	Glycerophosphodiester phosphodiesterase GDPDL7 [Source:UniProtKB/Swiss-Prot;Acc:Q9LVN0]	chr5	0	0	0	0	0	0.03
AT5G59190	2.12267	0.827944		protein_coding	subtilase family protein [Source:TAIR;Acc:AT5G59190]	chr5	0	0	0	0	0	0.02
ATMG01110	2.12267	0.827944	ORF251	protein_coding	Uncharacterized mitochondrial protein AtMg01110 [Source:UniProtKB/Swiss-Prot;Acc:P92543]	chrMt	0.08	0	0.02	0	0.02	0
AT1G04897	2.12267	0.827944		snRNA		chr1	0	0	0	0	0	0
AT4G25670	2.12223	1.81305e-10		protein_coding	AT4g25670/L73G19_50 [Source:UniProtKB/TrEMBL;Acc:Q94BX3]	chr4	54.97	65.59	67.39	278.82	142.55	261.01
AT2G32680	2.12163	0.353363	AtRLP23	protein_coding	Putative disease resistance protein [Source:UniProtKB/TrEMBL;Acc:O48849]	chr2	0.05	0.03	0.03	0.08	0.37	0
AT3G20520	2.12138	0.00144649	GDPDL5	protein_coding	Glycerophosphodiester phosphodiesterase GDPDL5 [Source:UniProtKB/Swiss-Prot;Acc:F4JEQ1]	chr3	0.25	0.15	0.1	0.72	0.62	0.39
AT5G62520	2.12069	0.000176347	SRO5	protein_coding	Probable inactive poly [ADP-ribose] polymerase SRO5 [Source:UniProtKB/Swiss-Prot;Acc:Q9FJJ3]	chr5	1.11	2.18	1.33	3.49	10.53	2.99
AT1G20823	2.12045	2.28585e-09	ATL80	protein_coding	RING-H2 finger protein ATL80 [Source:UniProtKB/Swiss-Prot;Acc:Q9LM69]	chr1	9.3	6.79	9.65	37.39	21.49	34.53
AT4G02550	2.11919	0.00103523		protein_coding	unknown protein; BEST Arabidopsis thaliana protein match is: unknown protein (TAIR:AT4G02210.2); Has 350 Blast hits to 284 proteins in 18 species: Archae - 0; Bacteria - 0; Metazoa - 0; Fungi - 13; Plants - 331; Viruses - 0; Other Eukaryotes - 6 (so /.../NCBI BLink). [Source:TAIR;Acc:AT4G02550]	chr4	9.58	10.66	9.61	15.75	82.33	15.83
AT4G07275	2.1171	0.828123		lncRNA		chr4	0	0	0	0.4	0	0
AT1G45063	2.1171	0.828123		protein_coding	Copper ion binding / electron carrier protein [Source:UniProtKB/TrEMBL;Acc:F4HPM4]	chr1	0	0	0	0.04	0	0.04
AT1G68877	2.1171	0.828123		protein_coding	Chaperonin 60 subunit beta [Source:UniProtKB/TrEMBL;Acc:A0A1P8AS11]	chr1	0	0	0	0	0	0
AT2G05530	2.1171	0.828123		protein_coding	Glycine-rich protein [Source:UniProtKB/TrEMBL;Acc:Q9SL14]	chr2	0.12	0.23	0	0	0	0.11
AT2G22040	2.1171	0.828123		protein_coding	Transducin/WD40 repeat-like superfamily protein [Source:UniProtKB/TrEMBL;Acc:F4IIK6]	chr2	0	0	0	0	0	0.05
AT2G28625	2.1171	0.828123		protein_coding	unknown protein; FUNCTIONS IN: molecular_function unknown; INVOLVED IN: biological_process unknown; LOCATED IN: chloroplast; Has 35333 Blast hits to 34131 proteins in 2444 species: Archae - 798; Bacteria - 22429; Metazoa - 974; Fungi - 991; Plants - /.../Viruses - 0; Other Eukaryotes - 9610 (source: NCBI BLink). [Source:TAIR;Acc:AT2G28625]	chr2	0	0	0	0.09	0	0.09
AT3G01530	2.1171	0.828123	MYB57	protein_coding	Transcription factor MYB57 [Source:UniProtKB/Swiss-Prot;Acc:Q9SSA1]	chr3	0	0	0	0.03	0	0
AT3G54240	2.1171	0.828123		protein_coding	Alpha/beta-Hydrolases superfamily protein [Source:UniProtKB/TrEMBL;Acc:Q4PSL3]	chr3	0	0	0	0.04	0	0.04
AT4G37500	2.1171	0.828123		protein_coding	Aldehyde oxidase/xanthine dehydrogenase, molybdopterin binding protein [Source:UniProtKB/TrEMBL;Acc:Q9SZU9]	chr4	0	0	0	0	0	0.25
AT5G58782	2.1171	0.828123		protein_coding	Undecaprenyl pyrophosphate synthetase family protein [Source:TAIR;Acc:AT5G58782]	chr5	0	0	0	0.05	0	0.05
AT2G17840	2.11706	2.09004e-08	ERD7	protein_coding	Protein EARLY-RESPONSIVE TO DEHYDRATION 7, chloroplastic [Source:UniProtKB/Swiss-Prot;Acc:O48832]	chr2	34.23	28.19	28.68	82.65	196.25	67.74
AT1G05760	2.1158	0.110667	RTM1	protein_coding	Mannose-binding lectin superfamily protein [Source:TAIR;Acc:AT1G05760]	chr1	1.53	0.79	1.05	1.15	10.93	0.64
AT1G05397	2.11478	0.391462		lncRNA		chr1	0	0	0.44	0.43	0.1	0.52
AT1G08577	2.11151	0.828123		lncRNA		chr1	0	0	0	0	0	0
AT2G09545	2.11151	0.828123		lncRNA		chr2	0	0	0	0	0	0
AT2G09935	2.11151	0.828123		lncRNA		chr2	0	0	0	0	0	0
AT3G04285	2.11151	0.828123		lncRNA		chr3	0	0	0	0.23	0	0
AT3G04745	2.11151	0.828123		lncRNA		chr3	0	0	0	0.11	0	0
AT3G06575	2.11151	0.828123		lncRNA		chr3	0	0	0	0.3	0	0
AT3G07555	2.11151	0.828123		lncRNA		chr3	0	0	0.12	0.24	0	0
AT4G09325	2.11151	0.828123		lncRNA		chr4	0	0	0	0	0	0
AT5G00980	2.11151	0.828123		lncRNA		chr5	0	0	0	0.33	0	0
AT1G55660	2.11151	0.828123		protein_coding	FBD, F-box and Leucine Rich Repeat domains containing protein [Source:UniProtKB/TrEMBL;Acc:F4I1V3]	chr1	0	0	0	0	0	0
AT1G69630	2.11151	0.828123	FBL13	protein_coding	F-box/LRR-repeat protein 13 [Source:UniProtKB/Swiss-Prot;Acc:Q9FWZ1]	chr1	0	0	0	0.06	0	0
AT2G12900	2.11151	0.828123		protein_coding	BZIP transcription factor family protein [Source:UniProtKB/TrEMBL;Acc:Q9SKG1]	chr2	0	0	0	0	0	0
AT2G17950	2.11151	0.828123	WUS	protein_coding	Protein WUSCHEL [Source:UniProtKB/Swiss-Prot;Acc:Q9SB92]	chr2	0	0	0	0.08	0	0
AT2G35740	2.11151	0.828123	INT3	protein_coding	Probable inositol transporter 3 [Source:UniProtKB/Swiss-Prot;Acc:Q9ZQP6]	chr2	0	0	0	0.05	0	0
AT3G14140	2.11151	0.828123		protein_coding	2-oxoglutarate-dependent dioxygenase family protein [Source:UniProtKB/TrEMBL;Acc:F4JFR7]	chr3	0	0	0	0	0	0
AT3G20690	2.11151	0.828123		protein_coding	F-box protein At3g20690 [Source:UniProtKB/Swiss-Prot;Acc:Q1PEN8]	chr3	0	0	0	0.09	0	0
AT3G30823	2.11151	0.828123		protein_coding		chr3	0	0	0	0.25	0	0
AT3G51644	2.11151	0.828123		protein_coding	unknown protein; LOCATED IN: endomembrane system; Has 30201 Blast hits to 17322 proteins in 780 species: Archae - 12; Bacteria - 1396; Metazoa - 17338; Fungi - 3422; Plants - 5037; Viruses - 0; Other Eukaryotes - 2996 (source: NCBI BLink). [Source:TAIR;Acc:AT3G51644]	chr3	0	0	0	0.65	0	0
AT4G10010	2.11151	0.828123		protein_coding	Protein kinase superfamily protein [Source:UniProtKB/TrEMBL;Acc:Q9T0F9]	chr4	0	0	0	0.04	0	0
AT4G15200	2.11151	0.828123	AFH3	protein_coding	formin 3 [Source:TAIR;Acc:AT4G15200]	chr4	0	0	0	0.04	0	0
AT4G18150	2.11151	0.828123		protein_coding	Kinase-related protein of unknown function (DUF1296) [Source:TAIR;Acc:AT4G18150]	chr4	0	0	0	0.04	0	0
AT4G18180	2.11151	0.828123		protein_coding	Pectin lyase-like superfamily protein [Source:TAIR;Acc:AT4G18180]	chr4	0	0	0	0.05	0	0
AT4G19400	2.11151	0.828123		protein_coding	At4g19400 [Source:UniProtKB/TrEMBL;Acc:Q29Q75]	chr4	12.09	16.72	16.79	14.38	23.83	14.29
AT5G14490	2.11151	0.828123	anac085	protein_coding	NAC domain containing protein 85 [Source:TAIR;Acc:AT5G14490]	chr5	0	0	0	0.06	0	0
AT5G14990	2.11151	0.828123		protein_coding	Putative uncharacterized protein F2G14_110 [Source:UniProtKB/TrEMBL;Acc:Q9LFQ6]	chr5	0	0	0	0	0	0
ENSRNA049495570	2.11151	0.828123	Intron_gpII	sense_intronic	Group II catalytic intron	chrMt	0	0	0	0	0	0
ATMG01200	2.10646	0.661162	ORF294	protein_coding	Uncharacterized mitochondrial protein AtMg01200 [Source:UniProtKB/Swiss-Prot;Acc:P92550]	chrMt	0.06	0.33	0	0.14	0.62	0.25
AT2G42530	2.10386	0.000158667	COR15B	protein_coding	Protein COLD-REGULATED 15B, chloroplastic [Source:UniProtKB/Swiss-Prot;Acc:Q9SIN5]	chr2	19.6	17.34	28.01	111.98	31.16	78.24
AT4G28280	2.1038	0.246526	LLG3	protein_coding	LLG3 [Source:UniProtKB/TrEMBL;Acc:A0A178V2V8]	chr4	0.03	0.07	0.06	0.26	0.15	0.12
AT5G22240	2.10241	0.375051	OFP10	protein_coding	Transcription repressor OFP10 [Source:UniProtKB/Swiss-Prot;Acc:Q9FMS7]	chr5	0.08	0	0.16	0.08	0.83	0.23
AT3G08690	2.10216	5.64874e-20	UBC11	protein_coding	Ubiquitin-conjugating enzyme E2 11 [Source:UniProtKB/Swiss-Prot;Acc:P35134]	chr3	39.12	43.95	41.93	118.15	209.75	114.98
AT2G32310	2.10069	0.641165		protein_coding	CCT motif family protein [Source:UniProtKB/TrEMBL;Acc:F4ISV4]	chr2	0	0.05	0	0.05	0.05	0.1
AT5G22380	2.10069	0.641165	NAC090	protein_coding	NAC-domain protein-like [Source:UniProtKB/TrEMBL;Acc:Q680R1]	chr5	0	0.06	0	0.06	0.06	0.11
AT3G13276	2.10044	0.00408538		protein_coding		chr3	0	0.58	2.17	2	4.48	0.65
AT1G70640	2.09982	0.0135598		protein_coding	At1g70640 [Source:UniProtKB/TrEMBL;Acc:Q9S843]	chr1	0.15	0.12	0.29	0.91	0.85	0.39
AT5G57560	2.09955	NA	XTH22	protein_coding	Xyloglucan endotransglucosylase/hydrolase [Source:UniProtKB/TrEMBL;Acc:A0A178UQX4]	chr5	55.79	30.06	24.4	20.72	409.32	16.51
AT3G44440	2.09915	0.400542		protein_coding	Putative uncharacterized protein T22K7_120 [Source:UniProtKB/TrEMBL;Acc:Q9M281]	chr3	0	0	0	0	1.38	0.27
AT3G15770	2.09897	1.75383e-22		protein_coding	AT3G15770 protein [Source:UniProtKB/TrEMBL;Acc:B9DGF6]	chr3	33.48	33.17	27.24	88.85	157.65	84.17
AT1G08767	2.09817	0.641555		lncRNA		chr1	0	0	0	0	0	0
AT5G39480	2.09816	0.641165		protein_coding	Putative F-box protein At5g39480 [Source:UniProtKB/Swiss-Prot;Acc:Q9FLY8]	chr5	0	0	0.03	0.06	0	0.05
AT5G19240	2.0971	0.000213461		protein_coding	Uncharacterized GPI-anchored protein At5g19240 [Source:UniProtKB/Swiss-Prot;Acc:Q84VZ5]	chr5	21.01	14.6	16.96	33.63	138.44	35.6
AT1G09932	2.09627	3.19124e-21		protein_coding	Phosphoglycerate mutase family protein [Source:UniProtKB/TrEMBL;Acc:Q8GWG7]	chr1	3.65	4.17	3.62	12.79	15.03	9.19
AT5G03890	2.09535	1.85155e-07		protein_coding	Emb [Source:UniProtKB/TrEMBL;Acc:Q9LZC0]	chr5	1.72	2.33	1.66	8.5	5	6.64
AT5G09876	2.09496	0.417911		protein_coding	unknown protein; FUNCTIONS IN: molecular_function unknown; INVOLVED IN: biological_process unknown; LOCATED IN: cellular_component unknown; Has 5 Blast hits to 5 proteins in 2 species: Archae - 0; Bacteria - 0; Metazoa - 0; Fungi - 0; Plants - 5; Vi /.../- 0; Other Eukaryotes - 0 (source: NCBI BLink). [Source:TAIR;Acc:AT5G09876]	chr5	0.29	0	0	0	1.28	0.14
AT3G22961	2.09441	0.200441		protein_coding	Paired amphipathic helix (PAH2) superfamily protein [Source:UniProtKB/TrEMBL;Acc:Q9LIJ9]	chr3	0.23	0.42	0.17	0.06	2.37	0.77
AT5G23240	2.08809	NA	DJC76	protein_coding	Chaperone protein dnaJ C76, chloroplastic [Source:UniProtKB/Swiss-Prot;Acc:Q9FMX6]	chr5	5.13	3.9	3.39	2.38	47.26	2.42
AT3G15200	2.08788	6.56768e-08		protein_coding	Putative pentatricopeptide repeat-containing protein At3g15200 [Source:UniProtKB/Swiss-Prot;Acc:Q9LIL5]	chr3	0.84	1.29	0.93	3.57	5.39	2.64
AT5G09125	2.08478	0.0991719		lncRNA		chr5	0	0.43	0.53	0.21	1.56	0
AT4G23810	2.08157	0.00365664	WRKY53	protein_coding	Probable WRKY transcription factor 53 [Source:UniProtKB/Swiss-Prot;Acc:Q9SUP6]	chr4	1.3	1.07	1.13	2.72	9.1	1.63
AT5G47670	2.08123	0.120851	NFYB6	protein_coding	Nuclear transcription factor Y subunit B-6 [Source:UniProtKB/Swiss-Prot;Acc:Q84W66]	chr5	0.25	0.16	0.05	0.36	1.29	0.39
AT3G11410	2.08111	0.0015923	PP2CA	protein_coding	Protein phosphatase 2C 37 [Source:UniProtKB/Swiss-Prot;Acc:P49598]	chr3	42.77	38.01	38.05	187.83	34.09	181.07
AT1G15040	2.07989	NA	GAT1_2.1	protein_coding	Putative glutamine amidotransferase GAT1_2.1 [Source:UniProtKB/Swiss-Prot;Acc:Q8H0Z4]	chr1	3.42	3.6	1.96	1.54	30.45	2.18
AT2G32235	2.07629	0.0275724		protein_coding	Putative uncharacterized protein [Source:UniProtKB/TrEMBL;Acc:Q5S4W8]	chr2	1.69	1.9	2.08	2.18	15.5	1.89
AT3G24420	2.07561	2.68892e-15		protein_coding	Alpha/beta-Hydrolases superfamily protein [Source:UniProtKB/TrEMBL;Acc:Q9LK01]	chr3	5.83	5.69	4.83	17.5	27.04	13.65
AT2G44890	2.07516	0.614493	CYP704A1	protein_coding	Cytochrome P450, family 704, subfamily A, polypeptide 1 [Source:UniProtKB/TrEMBL;Acc:F4IV34]	chr2	0.03	0	0	0	0.15	0
AT3G06520	2.07466	0.0192122		protein_coding	Agenet domain-containing protein [Source:UniProtKB/TrEMBL;Acc:Q9C8Z3]	chr3	1.13	1.07	0.94	1.32	8.92	1.32
AT4G31354	2.07249	0.0223794		protein_coding	unknown protein; BEST Arabidopsis thaliana protein match is: unknown protein (TAIR:AT4G31351.1); Has 30201 Blast hits to 17322 proteins in 780 species: Archae - 12; Bacteria - 1396; Metazoa - 17338; Fungi - 3422; Plants - 5037; Viruses - 0; Other Eu /.../es - 2996 (source: NCBI BLink). [Source:TAIR;Acc:AT4G31354]	chr4	2.24	1.03	1.52	3.85	13.32	2.88
AT1G27610	2.07132	0.359462		protein_coding	unknown protein; FUNCTIONS IN: molecular_function unknown; INVOLVED IN: biological_process unknown; LOCATED IN: chloroplast; EXPRESSED IN: 11 plant structures; EXPRESSED DURING: LP.04 four leaves visible, 4 anthesis, 4 leaf senescence stage, petal d /.../ntiation and expansion stage, D bilateral stage; Has 1 Blast hits to 1 proteins in 1 species: Archae - 0; Bacteria - 0; Metazoa - 0; Fungi - 0; …	chr1	0.07	0.08	0.08	0.31	0.17	0.16
AT5G54300	2.0712	1.17375e-13		protein_coding	Cotton fiber expressed protein 1-like protein [Source:UniProtKB/TrEMBL;Acc:Q9FL70]	chr5	10.42	10.19	8.78	26.36	52.43	26.16
AT1G57630	2.0703	0.345418		protein_coding	Disease resistance protein RPP1-WsB, putative [Source:UniProtKB/TrEMBL;Acc:Q9FVT9]	chr1	0.08	0	0.51	0.26	1.66	0.16
AT3G47180	2.0686	0.170731		protein_coding	At3g47180 [Source:UniProtKB/TrEMBL;Acc:Q9SD55]	chr3	0.35	0.73	0.7	0.63	5.73	0.27
AT3G04330	2.06838	0.480501		protein_coding	Kunitz family trypsin and protease inhibitor protein [Source:UniProtKB/TrEMBL;Acc:Q9M8Y9]	chr3	0	0.23	0.07	0.07	0.89	0.07
AT3G59530	2.06768	1.50138e-08	SSL13	protein_coding	Protein STRICTOSIDINE SYNTHASE-LIKE 13 [Source:UniProtKB/Swiss-Prot;Acc:Q9M1B4]	chr3	2.07	2.89	2.91	7.18	15.62	6.87
AT3G11020	2.0676	7.84656e-07	DREB2B	protein_coding	Dehydration-responsive element-binding protein 2B [Source:UniProtKB/Swiss-Prot;Acc:O82133]	chr3	1.51	1.53	1.25	3.47	8.21	3.68
AT1G55980	2.06646	0.00113837		protein_coding	FAD/NAD(P)-binding oxidoreductase family protein [Source:TAIR;Acc:AT1G55980]	chr1	4.65	3.83	3.03	6.26	2.61	5.43
AT3G04685	2.06434	0.286508		ncRNA		chr3	0	0	0	0	0	0
AT5G58590	2.06273	4.45596e-74	RANBP1C	protein_coding	At5g58590 [Source:UniProtKB/TrEMBL;Acc:Q1WWI2]	chr5	37	39.85	40.23	129.13	153.69	126.45
AT5G01600	2.06108	1.01356e-07	FER1	protein_coding	Ferritin-1, chloroplastic [Source:UniProtKB/Swiss-Prot;Acc:Q39101]	chr5	260.99	183.82	119.94	803.6	841.23	382.16
AT2G23340	2.06093	1.7869e-43	ERF008	protein_coding	Ethylene-responsive transcription factor ERF008 [Source:UniProtKB/Swiss-Prot;Acc:O22174]	chr2	10.92	11.25	9.98	35.9	46.43	33.3
AT5G11090	2.05963	6.49974e-41		protein_coding	At5g11090 [Source:UniProtKB/TrEMBL;Acc:Q9FY56]	chr5	36.91	38.41	37.15	128.55	126.7	138.78
AT1G56300	2.05723	8.73568e-56		protein_coding	At1g56300 [Source:UniProtKB/TrEMBL;Acc:Q8L7R1]	chr1	25.55	29.58	26.63	89.43	116.09	78.86
AT1G50740	2.0529	5.57411e-12	FAX5	protein_coding	Protein FATTY ACID EXPORT 5 [Source:UniProtKB/Swiss-Prot;Acc:Q9C6T7]	chr1	27.99	28.71	29.32	74.4	151.72	73.21
AT1G06153	2.05241	0.450614		lncRNA		chr1	0	0	0	0	0	0
AT1G77932	2.05143	0.727099		protein_coding	FANTASTIC four protein, putative (DUF3049) [Source:UniProtKB/TrEMBL;Acc:Q1G3W3]	chr1	0	0	0.07	0	0.13	0.14
AT1G51040	2.05142	0.727299	PI4KA2	protein_coding	Phosphatidylinositol 4-kinase alpha 2 [Source:UniProtKB/Swiss-Prot;Acc:Q9C680]	chr1	0	0	0	0	0.06	0.03
AT3G26940	2.05142	0.727299	CDG1	protein_coding	CDG1 [Source:UniProtKB/TrEMBL;Acc:A0A178VIM3]	chr3	0.03	0	0	0	0.03	0.05
AT2G07792	2.05142	0.727299		tRNA	pre-tRNA [Source:TAIR;Acc:AT2G07792]	chr2	0	0	0	0	0	0
AT2G09630	2.05142	0.727299		lncRNA		chr2	0	0.18	0	0	0.33	0.18
AT2G32350	2.05142	0.727299		protein_coding	Ubiquitin-like superfamily protein [Source:UniProtKB/TrEMBL;Acc:F4ITP6]	chr2	0	0.08	0	0	0.14	0.15
AT2G09735	2.05093	0.654491		ncRNA		chr2	0	0	0	0	0	0
AT1G28180	2.05093	0.654491		protein_coding	P-loop containing nucleoside triphosphate hydrolases superfamily protein [Source:TAIR;Acc:AT1G28180]	chr1	0.03	0	0	0.03	0.07	0.03
AT4G08550	2.05093	0.654491		protein_coding	electron carriers;protein disulfide oxidoreductases [Source:TAIR;Acc:AT4G08550]	chr4	0.02	0	0	0.02	0.05	0.02
AT2G07763	2.05093	0.654491		tRNA	pre-tRNA [Source:TAIR;Acc:AT2G07763]	chr2	0	0	0	0	0	0
AT3G23990	2.04909	5.92826e-17	CPN60	protein_coding	Chaperonin CPN60, mitochondrial [Source:UniProtKB/Swiss-Prot;Acc:P29197]	chr3	101.66	122.47	119.52	318.11	587.89	309
AT3G29810	2.04841	3.56027e-11	COBL2	protein_coding	COBRA-like protein 2 [Source:UniProtKB/Swiss-Prot;Acc:Q8L8Q7]	chr3	4.9	4.43	4.73	14.15	24.48	10.69
AT3G21780	2.04805	0.00161529	UGT71B6	protein_coding	UDP-glycosyltransferase 71B6 [Source:UniProtKB/Swiss-Prot;Acc:Q9LSY6]	chr3	0.78	0.67	0.87	1.58	5.23	1.54
AT5G02755	2.04572	0.728668		lncRNA		chr5	0	0	0	0	0.76	0
AT4G36350	2.04572	0.728668	PAP25	protein_coding	Purple acid phosphatase 25 [Source:UniProtKB/Swiss-Prot;Acc:O23244]	chr4	0	0.04	0	0.07	0.03	0
AT2G36830	2.04555	3.8247e-16	TIP1-1	protein_coding	Aquaporin TIP1-1 [Source:UniProtKB/Swiss-Prot;Acc:P25818]	chr2	391.57	322.23	352.84	1166.22	1016.6	1477.69
AT3G07650	2.04425	NA	COL9	protein_coding	AT3G07650 protein [Source:UniProtKB/TrEMBL;Acc:A1A6H1]	chr3	4.24	4.82	4.49	4.1	43.55	3.5
AT1G53620	2.04334	0.111725		protein_coding	Putative uncharacterized protein F22G10.5 [Source:UniProtKB/TrEMBL;Acc:Q9C8L8]	chr1	0.64	0.13	0.39	0.77	1.63	1.61
AT1G27720	2.04331	0.0458785	TAF4	protein_coding	Transcription initiation factor TFIID subunit 4 [Source:UniProtKB/Swiss-Prot;Acc:Q6SJR1]	chr1	0.43	0.61	0.53	0.56	3.17	0.53
AT1G10230	2.04296	5.32892e-23	ASK18	protein_coding	SKP1-like protein 18 [Source:UniProtKB/Swiss-Prot;Acc:Q9SY65]	chr1	26.78	23.48	26.69	74.5	121.45	85.01
AT4G17550	2.04246	0.00340878		protein_coding	Putative glycerol-3-phosphate transporter 4 [Source:UniProtKB/Swiss-Prot;Acc:O23596]	chr4	8.14	8.8	7.9	40.27	6.44	35.33
AT1G51035	2.04226	0.605925		protein_coding	unknown protein. [Source:TAIR;Acc:AT1G51035]	chr1	0	0.32	0	0.81	0.14	0.16
AT1G61120	2.04225	0.43846	GES	protein_coding	(E,E)-geranyllinalool synthase [Source:UniProtKB/Swiss-Prot;Acc:Q93YV0]	chr1	0.08	0.07	0.02	0	0.42	0.01
AT5G15840	2.04152	0.000214453	CO	protein_coding	Zinc finger protein CONSTANS [Source:UniProtKB/Swiss-Prot;Acc:Q39057]	chr5	0.26	0.25	0.25	0.64	0.97	0.9
AT3G23955	2.03918	0.40461		protein_coding	F-box family protein [Source:UniProtKB/TrEMBL;Acc:F4J5B7]	chr3	0	0.09	0.04	0.04	0.09	0.04
AT4G27140	2.03827	0.70982	AT2S1	protein_coding	2S seed storage protein 1 [Source:UniProtKB/Swiss-Prot;Acc:P15457]	chr4	0.09	0.09	0	0	0.56	0
AT3G59350	2.03666	0.085471		protein_coding	Protein kinase superfamily protein [Source:UniProtKB/TrEMBL;Acc:A0A1I9LM53]	chr3	20.81	20.17	19.67	25.46	175.98	22.17
AT3G23230	2.0366	NA	ERF098	protein_coding	Ethylene-responsive transcription factor ERF098 [Source:UniProtKB/Swiss-Prot;Acc:Q9LTC5]	chr3	0.3	0.46	0.96	0.15	6.24	0.07
AT1G22190	2.03619	1.17962e-43	RAP2-13	protein_coding	Ethylene-responsive transcription factor RAP2-13 [Source:UniProtKB/Swiss-Prot;Acc:Q9LM15]	chr1	28.47	27.9	24.79	81.72	105.61	94.66
AT5G55090	2.03441	1.85901e-07	MAPKKK15	protein_coding	mitogen-activated protein kinase kinase kinase 15 [Source:TAIR;Acc:AT5G55090]	chr5	1.51	1.23	1.09	3.27	6.61	3.46
AT1G21326	2.03354	0.481255		protein_coding	F16F4.1 protein [Source:UniProtKB/TrEMBL;Acc:Q9LMP5]	chr1	0.04	0.04	0.12	0.04	1.23	0
AT2G32620	2.03329	0.68383	CSLB2	protein_coding	Cellulose synthase-like protein B2 [Source:UniProtKB/Swiss-Prot;Acc:O80899]	chr2	0.02	0.02	0	0	0.23	0
AT5G11100	2.03188	2.56698e-06	SYTD	nontranslating_CDS	Calcium-dependent lipid-binding (CaLB domain) family protein [Source:TAIR;Acc:AT5G11100]	chr5	3.17	3.19	3.34	7.29	21.89	8.79
AT1G77450	2.02869	0.000113338	NAC032	protein_coding	NAC032 [Source:UniProtKB/TrEMBL;Acc:A0A178WMH1]	chr1	10.91	13.88	13.22	54.29	16.73	54.91
AT4G28150	2.02549	2.90855e-18		protein_coding	Putative uncharacterized protein At4g28150 [Source:UniProtKB/TrEMBL;Acc:Q8GUN3]	chr4	2.56	3.05	2.97	10.49	8.93	8.98
AT5G03560	2.02351	1.06742e-21		protein_coding	Tetratricopeptide repeat (TPR)-like superfamily protein [Source:UniProtKB/TrEMBL;Acc:F4KGN4]	chr5	11.19	12.47	9.8	30.16	47.51	29.4
AT2G18660	2.02231	0.18993	EGC2	protein_coding	EG45-like domain containing protein 2 [Source:UniProtKB/Swiss-Prot;Acc:Q9ZV52]	chr2	0.11	0.21	0.11	0.11	1.34	0.11
AT3G26350	2.01834	7.28561e-07		protein_coding	Proline-rich receptor-like kinase [Source:UniProtKB/TrEMBL;Acc:Q9LIP1]	chr3	0.75	0.88	0.68	1.96	3.67	2.4
AT5G60800	2.01801	0.00201675		protein_coding	Heavy metal transport/detoxification superfamily protein [Source:UniProtKB/TrEMBL;Acc:F4K0H3]	chr5	3.37	4.03	4.21	6.35	30.27	6.22
AT3G50290	2.01799	0.0197039		protein_coding	HXXXD-type acyl-transferase family protein [Source:UniProtKB/TrEMBL;Acc:F4J0K7]	chr3	0.12	0.16	0.25	0.43	0.68	0.83
AT2G16586	2.01681	0.000333545		protein_coding	Putative uncharacterized protein [Source:UniProtKB/TrEMBL;Acc:Q8GXM1]	chr2	8.08	8.73	7.12	26.93	54.59	29.8
AT1G63860	2.01651	0.123785		protein_coding	Disease resistance protein (TIR-NBS-LRR class) family [Source:UniProtKB/TrEMBL;Acc:F4I3S8]	chr1	1.7	1.53	1.66	1.66	14.95	1.8
AT4G23200	2.01338	3.52243e-05	CRK12	protein_coding	cysteine-rich RLK (RECEPTOR-like protein kinase) 12 [Source:TAIR;Acc:AT4G23200]	chr4	0.4	0.21	0.38	0.97	1.22	1.16
AT1G04803	2.01251	0.83967		lncRNA		chr1	0	0	0	0	0	0.19
AT1G05723	2.01251	0.83967		lncRNA		chr1	0	0	0	0	0.71	0.97
AT1G07667	2.01251	0.83967		lncRNA		chr1	0	0	0	0	0.06	0.06
AT1G07697	2.01251	0.83967		lncRNA		chr1	0	0	0	0	0.21	0.24
AT1G08727	2.01251	0.83967		lncRNA		chr1	0	0	0	0	0.14	0
AT1G09917	2.01251	0.83967		lncRNA		chr1	0	0	0	0	0	0.14
AT2G07055	2.01251	0.83967		lncRNA		chr2	0	0	0	0	0	0
AT2G07325	2.01251	0.83967		lncRNA		chr2	0	0	0	0	0.04	0.04
AT2G07355	2.01251	0.83967		lncRNA		chr2	0	0	0	0	0	0
AT2G09925	2.01251	0.83967		lncRNA		chr2	0	0	0	0	0.42	0
AT3G01385	2.01251	0.83967		lncRNA		chr3	0	0	0	0	0	0
AT3G08655	2.01251	0.83967		lncRNA		chr3	0	0	0	0	0	0
AT4G09715	2.01251	0.83967		lncRNA		chr4	0	0	0	0	0	0
AT1G49250	2.01251	0.83967		protein_coding	DNA ligase [Source:UniProtKB/TrEMBL;Acc:F4I1P7]	chr1	0	0	0	0	0	0.02
AT1G68090	2.01251	0.83967	ANN5	protein_coding	Annexin D5 [Source:UniProtKB/Swiss-Prot;Acc:Q9C9X3]	chr1	0	0	0	0	0.04	0.04
AT1G76750	2.01251	0.83967	EC1.1	protein_coding	Egg cell-secreted protein 1.1 [Source:UniProtKB/Swiss-Prot;Acc:Q9SRD8]	chr1	0	0	0	0	0.08	0.09
AT2G02720	2.01251	0.83967		protein_coding	Probable pectate lyase 6 [Source:UniProtKB/Swiss-Prot;Acc:O64510]	chr2	0	0	0	0	0.03	0.03
AT2G07640	2.01251	0.83967		protein_coding	NAD(P)-binding Rossmann-fold superfamily protein [Source:UniProtKB/TrEMBL;Acc:Q9XE46]	chr2	0	0	0	0	0	0
AT2G21930	2.01251	0.83967		protein_coding	F-box protein At2g21930 [Source:UniProtKB/Swiss-Prot;Acc:Q9SJ06]	chr2	0	0	0	0	0.03	0.03
AT2G23580	2.01251	0.83967	MES4	protein_coding	Methylesterase 4 [Source:UniProtKB/Swiss-Prot;Acc:O80474]	chr2	0	0	0	0	0.05	0.05
AT3G23350	2.01251	0.83967		protein_coding	ENTH/VHS family protein [Source:UniProtKB/TrEMBL;Acc:Q9LW61]	chr3	0	0	0	0	0.05	0.05
AT4G15250	2.01251	0.83967	COL11	protein_coding	Putative zinc finger protein CONSTANS-LIKE 11 [Source:UniProtKB/Swiss-Prot;Acc:O23379]	chr4	0	0	0	0	0.04	0.04
AT4G39060	2.01251	0.83967		protein_coding	BEST Arabidopsis thaliana protein match is: Galactose oxidase/kelch repeat superfamily protein (TAIR:AT4G19250.1); Has 375 Blast hits to 365 proteins in 7 species: Archae - 0; Bacteria - 2; Metazoa - 0; Fungi - 0; Plants - 367; Viruses - 0; Other Eu /.../es - 6 (source: NCBI BLink). [Source:TAIR;Acc:AT4G39060]	chr4	0	0	0	0	0.05	0.05
AT5G15480	2.01251	0.83967		protein_coding	C2H2-type zinc finger family protein [Source:UniProtKB/TrEMBL;Acc:Q9LF34]	chr5	0	0	0	0	0.04	0
AT5G46770	2.01251	0.83967		protein_coding	AT5g46770/MZA15_19 [Source:UniProtKB/TrEMBL;Acc:Q9FIP8]	chr5	0	0	0	0	0.06	0.06
AT5G61320	2.01251	0.83967	CYP89A3	protein_coding	Cytochrome P450, family 89, subfamily A, polypeptide 3 [Source:UniProtKB/TrEMBL;Acc:F4K231]	chr5	0	0	0	0	0.03	0.03
ATMG01020	2.01251	0.83967	ORF153B	protein_coding	Uncharacterized mitochondrial protein AtMg01020 [Source:UniProtKB/Swiss-Prot;Acc:P92536]	chrMt	0.17	0.07	0	0	0.4	0
ATMG01190	2.01251	0.83967	ATP1	protein_coding	ATP synthase subunit alpha [Source:UniProtKB/TrEMBL;Acc:G1C2Z0]	chrMt	1.03	1.26	1.11	1.4	2.42	1.58
AT3G03585	2.01251	0.83967		snoRNA		chr3	0	0	0	0	0	0
AT5G05965	2.01123	0.0153727		protein_coding	Cell wall RBR3-like protein [Source:UniProtKB/TrEMBL;Acc:Q5XV49]	chr5	0.21	0.22	0.72	1.29	2.95	1.24
AT4G00970	2.01093	0.0201702	CRK41	protein_coding	Cysteine-rich receptor-like protein kinase 41 [Source:UniProtKB/Swiss-Prot;Acc:O23081]	chr4	1.04	0.45	0.64	0.99	6.22	1.22
AT5G63160	2.01034	1.36945e-29	BT1	protein_coding	BTB/POZ and TAZ domain-containing protein 1 [Source:UniProtKB/Swiss-Prot;Acc:Q9FMK7]	chr5	21.71	24.41	22.49	89.57	74.4	73.31
AT2G09310	2.00662	0.83967		lncRNA		chr2	0	0	0	0	0	0
AT2G09660	2.00662	0.83967		lncRNA		chr2	0	0	0	0	0.07	0
AT2G42835	2.00662	0.83967		lncRNA	other RNA [Source:TAIR;Acc:AT2G42835]	chr2	0	0	0	0	0.11	0
AT3G01215	2.00662	0.83967		lncRNA		chr3	0	0	0	0	0	0
AT3G02215	2.00662	0.83967		lncRNA		chr3	0	0	0	0	0.11	0
AT3G02225	2.00662	0.83967		lncRNA		chr3	0	0	0	0.2	0.17	0
AT3G09875	2.00662	0.83967		lncRNA		chr3	0	0	0	0	0	0
AT5G04005	2.00662	0.83967		lncRNA		chr5	0	0	0	0	0	0
AT1G09843	2.00662	0.83967		ncRNA		chr1	0	0	0	0	0	0
AT2G09395	2.00662	0.83967		ncRNA		chr2	0	0	0	0	0	0
AT1G07025	2.00662	0.83967		protein_coding	Mitochondrial substrate carrier family protein [Source:UniProtKB/TrEMBL;Acc:F4HNW4]	chr1	0	0	0	0	0.13	0
AT1G11110	2.00662	0.83967		protein_coding	LisH and RanBPM domains containing protein [Source:TAIR;Acc:AT1G11110]	chr1	0	0	0	0.04	0	0
AT1G17065	2.00662	0.83967		protein_coding		chr1	0	0	0	0	0	0
AT1G51020	2.00662	0.83967		protein_coding	Putative uncharacterized protein At1g51010 [Source:UniProtKB/TrEMBL;Acc:Q56W21]	chr1	0	0	0	0.08	0.08	0
AT2G07741	2.00662	0.83967		protein_coding	ATP synthase subunit a [Source:UniProtKB/TrEMBL;Acc:A0A178U7J2]	chr2	0	0	0	0	0	0
AT2G21420	2.00662	0.83967		protein_coding	IBR domain containing protein [Source:UniProtKB/TrEMBL;Acc:Q9SJT6]	chr2	0	0	0	0	0.03	0
AT2G46308	2.00662	0.83967		protein_coding	unknown protein; Has 30201 Blast hits to 17322 proteins in 780 species: Archae - 12; Bacteria - 1396; Metazoa - 17338; Fungi - 3422; Plants - 5037; Viruses - 0; Other Eukaryotes - 2996 (source: NCBI BLink). [Source:TAIR;Acc:AT2G46308]	chr2	0	0	0	0	0	0
AT3G07250	2.00662	0.83967		protein_coding	RNA-binding (RRM-RBD-RNP motif) domain nuclear transport factor 2 family protein [Source:UniProtKB/TrEMBL;Acc:F4JED3]	chr3	0	0	0	0.02	0.02	0
AT3G17480	2.00662	0.83967		protein_coding	Putative F-box protein At3g17480 [Source:UniProtKB/Swiss-Prot;Acc:Q9LUP9]	chr3	0	0	0	0.05	0.04	0
AT3G42628	2.00662	0.83967		protein_coding	Phosphoenolpyruvate carboxylase-related / PEP carboxylase-like protein [Source:UniProtKB/TrEMBL;Acc:Q3EAR4]	chr3	0	0	0	28.03	0	0
AT3G49150	2.00662	0.83967		protein_coding	F-box/RNI-like superfamily protein [Source:TAIR;Acc:AT3G49150]	chr3	0	0	0	0	0.03	0
AT3G54070	2.00662	0.83967		protein_coding	LOW protein: ankyrin repeat protein (Fragment) [Source:UniProtKB/TrEMBL;Acc:F4JBR5]	chr3	0	0	0	0	0	0
AT4G03443	2.00662	0.83967		protein_coding	unknown protein; FUNCTIONS IN: molecular_function unknown; INVOLVED IN: biological_process unknown; LOCATED IN: cellular_component unknown; Has 0 Blast hits to 0 proteins in 0 species (source: NCBI BLink). [Source:TAIR;Acc:AT4G03443]	chr4	0	0	0	0	0	0
AT4G18620	2.00662	0.83967	PYL13	protein_coding	RCAR7 [Source:UniProtKB/TrEMBL;Acc:A0A178V4P0]	chr4	0	0	0	0	0	0
AT5G37620	2.00662	0.83967		protein_coding	CHP-rich zinc finger protein-like [Source:UniProtKB/TrEMBL;Acc:Q9FHQ8]	chr5	0	0	0	0.02	0.02	0
AT5G39490	2.00662	0.83967		protein_coding	Probable F-box protein At5g39490 [Source:UniProtKB/Swiss-Prot;Acc:Q9FLY7]	chr5	0	0	0	0.03	0	0
AT5G54150	2.00662	0.83967		protein_coding	unknown protein; BEST Arabidopsis thaliana protein match is: unknown protein (TAIR:AT5G54148.1); Has 103 Blast hits to 99 proteins in 23 species: Archae - 0; Bacteria - 0; Metazoa - 8; Fungi - 0; Plants - 90; Viruses - 0; Other Eukaryotes - 5 (sourc /.../I BLink). [Source:TAIR;Acc:AT5G54150]	chr5	0	0	0	0	0	0
AT2G31940	2.00547	1.52932e-05		protein_coding	Oxidoreductase/transition metal ion-binding protein [Source:UniProtKB/TrEMBL;Acc:Q9SKA6]	chr2	1.39	1.44	2.54	7.04	5.4	5.12
AT5G07650	2.00506	9.37061e-07		protein_coding	Actin-binding FH2 protein [Source:TAIR;Acc:AT5G07650]	chr5	0.67	0.36	0.35	1.35	2.2	1.07
AT1G70700	2.00468	NA	JAZ9	protein_coding	TIFY domain/Divergent CCT motif family protein [Source:UniProtKB/TrEMBL;Acc:A0A1P8API7]	chr1	28.78	29.04	16.04	22.83	252.28	15.06
AT5G60610	2.00441	1.6912e-05		protein_coding	FBD-associated F-box protein At5g60610 [Source:UniProtKB/Swiss-Prot;Acc:Q9FF58]	chr5	0.55	1.24	0.48	2.57	2.48	2.58
AT1G23090	2.00157	0.0150613	SULTR3;3	protein_coding	Probable sulfate transporter 3.3 [Source:UniProtKB/Swiss-Prot;Acc:Q9SXS2]	chr1	4.2	3.63	3.1	4.04	31.52	4.22
AT2G37170	2.00079	2.33164e-09	PIP2B	protein_coding	plasma membrane intrinsic protein 2 [Source:TAIR;Acc:AT2G37170]	chr2	231.8	186.58	195.17	726.36	428.32	817.92
AT5G09395	1.99795	0.0407057		lncRNA		chr5	0.11	0.34	0.25	0.39	1.25	0.71
AT3G55970	1.99724	0.173482	JRG21	protein_coding	JRG21 [Source:UniProtKB/TrEMBL;Acc:A0A178V764]	chr3	0.1	0.53	0.37	0.27	2.82	0.19
AT5G53380	1.99484	0.744507		protein_coding	O-acyltransferase (WSD1-like) family protein [Source:TAIR;Acc:AT5G53380]	chr5	0	0	0.03	0	0.09	0.03
AT1G05777	1.99481	0.744507		lncRNA		chr1	0	0	0	0	0	0
AT5G11080	1.99481	0.744507		protein_coding	Ubiquitin-like superfamily protein [Source:UniProtKB/TrEMBL;Acc:F4JWE4]	chr5	0	0	0	0	0.09	0
AT1G31095	1.9948	0.744507		protein_coding	Lactate/malate dehydrogenase, NAD-binding domain protein [Source:UniProtKB/TrEMBL;Acc:A0A1P8ARI1]	chr1	0	0	0	0	0	0
AT3G11980	1.9948	0.744507	FAR2	protein_coding	Fatty acyl-CoA reductase [Source:UniProtKB/TrEMBL;Acc:A0A178VDD9]	chr3	0	0.02	0	0	0.06	0.02
AT3G23320	1.9948	0.744507		protein_coding	Polynucleotidyl transferase, ribonuclease H-like superfamily protein [Source:UniProtKB/TrEMBL;Acc:Q9LW65]	chr3	0	0.12	0	0	0.21	0.11
AT5G06295	1.99185	0.744933		lncRNA		chr5	0	0	0	0	0	0
AT2G43255	1.99185	0.744933		protein_coding	CONTAINS InterPro DOMAIN/s: O-acyltransferase, WSD1, C-terminal (InterPro:IPR009721); BEST Arabidopsis thaliana protein match is: O-acyltransferase (WSD1-like) family protein (TAIR:AT2G38995.2); Has 35333 Blast hits to 34131 proteins in 2444 species /.../ae - 798; Bacteria - 22429; Metazoa - 974; Fungi - 991; Plants - 531; Viruses - 0; Other Eukaryotes - 9610 (source: NCBI BLink). [Source:TAIR;Ac…	chr2	0.05	0	0	0.05	0.13	0
AT3G27503	1.99185	0.744933	SCRL19	protein_coding	Defensin-like protein 241 [Source:UniProtKB/Swiss-Prot;Acc:P82638]	chr3	0	0	0	0.13	0.24	0
AT3G06955	1.99184	0.74505		lncRNA		chr3	0	0	0	0	0	0
AT5G57510	1.99175	0.235496		protein_coding	Cotton fiber protein [Source:UniProtKB/TrEMBL;Acc:Q9FKM0]	chr5	0.24	0.57	0.39	0.24	3.75	0.38
AT1G49405	1.98763	6.14749e-05		protein_coding	CASP-like protein 5C3 [Source:UniProtKB/Swiss-Prot;Acc:Q3ECT8]	chr1	0.54	0.97	0.49	1.74	2.93	2.04
AT3G60720	1.98649	5.16435e-06	PDLP8	protein_coding	Plasmodesmata-located protein 8 [Source:UniProtKB/TrEMBL;Acc:A0A1I9LQV4]	chr3	2.45	2.09	2.65	5.33	13.13	5.19
AT1G06030	1.98484	0.484948		protein_coding	Probable fructokinase-2 [Source:UniProtKB/Swiss-Prot;Acc:Q9LNE3]	chr1	0.05	0.05	0	0.05	0.29	0.04
AT5G17350	1.98419	0.00712581		protein_coding	Putative uncharacterized protein [Source:UniProtKB/TrEMBL;Acc:Q9LF49]	chr5	1.65	0.7	0.52	2.28	5.61	2.27
AT5G24190	1.98319	0.528419		protein_coding	Gb [Source:UniProtKB/TrEMBL;Acc:Q9FIP0]	chr5	0.05	0	0	0	0.15	0.15
AT4G17490	1.98096	0.152476	ERF6	protein_coding	Ethylene-responsive transcription factor 6 [Source:UniProtKB/Swiss-Prot;Acc:Q8VZ91]	chr4	13.25	5.18	6.7	8.44	72.54	9.64
AT5G05600	1.97973	NA		protein_coding	Probable 2-oxoglutarate-dependent dioxygenase At5g05600 [Source:UniProtKB/Swiss-Prot;Acc:Q9FFF6]	chr5	14.2	15.64	6.73	8.17	111.11	8.67
AT1G08930	1.97513	0.110086	ERD6	protein_coding	ERD6 [Source:UniProtKB/TrEMBL;Acc:A0A178W9Q9]	chr1	43.31	37.3	31.97	44	325.86	38.03
AT5G11620	1.97422	0.394407		protein_coding	PHD family protein [Source:UniProtKB/TrEMBL;Acc:Q9LYG8]	chr5	0.17	0.29	0.06	0.51	1.37	0
AT4G13992	1.97319	0.376683		protein_coding	Cysteine/Histidine-rich C1 domain family protein [Source:UniProtKB/TrEMBL;Acc:B3H723]	chr4	0.07	0.07	0.02	0.02	0.63	0.04
AT2G18680	1.97283	0.0485998		protein_coding	unknown protein; FUNCTIONS IN: molecular_function unknown; INVOLVED IN: biological_process unknown; LOCATED IN: endomembrane system; EXPRESSED IN: male gametophyte, pollen tube; EXPRESSED DURING: L mature pollen stage, M germinated pollen stage; BES /.../idopsis thaliana protein match is: unknown protein (TAIR:AT2G18690.1); Has 30201 Blast hits to 17322 proteins in 780 species: Archae - 12; Bacte…	chr2	0.98	0.63	1.03	0.81	4.86	1.35
AT2G39030	1.97279	0.262898	NATA1	protein_coding	L-ornithine N5-acetyltransferase NATA1 [Source:UniProtKB/Swiss-Prot;Acc:Q9ZV05]	chr2	0.1	0.15	0.29	0.29	1.69	0.05
AT5G67300	1.97182	1.03175e-29	MYB44	protein_coding	MYBR1 [Source:UniProtKB/TrEMBL;Acc:A0A178UQ74]	chr5	50.1	43.45	36.64	127.63	179.25	131.99
AT2G31945	1.97126	1.40033e-05		protein_coding	At2g31940/F20M17.2 [Source:UniProtKB/TrEMBL;Acc:Q8RU85]	chr2	2.39	2.85	1.5	5.5	11.31	6.13
AT5G04610	1.9692	9.71479e-07		protein_coding	S-adenosyl-L-methionine-dependent methyltransferases superfamily protein [Source:UniProtKB/TrEMBL;Acc:F4JWB9]	chr5	1.09	0.99	0.71	2.68	4.42	2.49
AT2G24681	1.96633	0.0275175	REM11	protein_coding	B3 domain-containing protein REM11 [Source:UniProtKB/Swiss-Prot;Acc:P0CAP3]	chr2	0.34	0.22	0.28	0.69	1.49	1
AT3G61630	1.96328	3.55481e-40	CRF6	protein_coding	CRF6 [Source:UniProtKB/TrEMBL;Acc:A0A178VFH2]	chr3	5.75	5.86	5.81	18.98	20.46	18.04
AT4G27520	1.96258	0.0881839	ENODL2	protein_coding	Early nodulin-like protein 2 [Source:UniProtKB/Swiss-Prot;Acc:Q9T076]	chr4	100.31	73.47	84.9	353.68	51.33	400.53
AT1G17235	1.96169	0.424948	RTFL11	protein_coding	RTFL11 [Source:UniProtKB/TrEMBL;Acc:A0A178WGQ1]	chr1	0.06	0.06	0.12	0	0.47	0.3
AT4G22740	1.96095	9.23589e-59		protein_coding	AT4g22740/T12H17_130 [Source:UniProtKB/TrEMBL;Acc:Q940N4]	chr4	31.01	35.99	30.26	102.53	112.94	106.53
AT1G55335	1.96035	0.675592		protein_coding	Transmembrane protein [Source:UniProtKB/TrEMBL;Acc:A0A1P8AQ20]	chr1	0	0	0	0.28	0	0
AT1G32920	1.95826	0.13548		protein_coding	At1g32920/F9L11_25 [Source:UniProtKB/TrEMBL;Acc:Q93WI1]	chr1	10.92	9.65	8.44	9.98	81.18	8.84
AT1G51340	1.95763	1.1966e-30	DTX42	protein_coding	Protein DETOXIFICATION [Source:UniProtKB/TrEMBL;Acc:A0A178W9H8]	chr1	5.33	5.45	6.11	18.98	18.26	17
AT4G06875	1.95744	0.483009		lncRNA		chr4	0	0	0	0	1.27	0
AT4G38810	1.95735	2.53913e-33		protein_coding	Calcium-binding EF-hand family protein [Source:UniProtKB/TrEMBL;Acc:Q9T0I9]	chr4	29.06	26.74	25.37	93.63	81.96	82.59
AT1G43790	1.95651	NA	TED6	protein_coding	At1g43790 [Source:UniProtKB/TrEMBL;Acc:Q8LBX7]	chr1	2.31	2.09	1.49	1.42	17.34	1.08
AT2G40850	1.95429	0.235469	PI4KG1	protein_coding	Phosphatidylinositol 4-kinase gamma 1 [Source:UniProtKB/Swiss-Prot;Acc:O22199]	chr2	0.05	0.04	0.12	0.05	0.64	0.1
AT1G28190	1.95291	0.000244573		protein_coding	F3H9.15 protein [Source:UniProtKB/TrEMBL;Acc:Q9FZ93]	chr1	4.97	4.49	4.99	8.11	31.03	9.81
AT1G28480	1.95036	0.00374704	GRXC9	protein_coding	Glutaredoxin-C9 [Source:UniProtKB/Swiss-Prot;Acc:Q9SGP6]	chr1	1.81	1.59	0.7	3.42	2.94	6.36
AT1G61710	1.94881	0.591875		protein_coding	Cysteine/Histidine-rich C1 domain family protein [Source:UniProtKB/TrEMBL;Acc:Q9SYA7]	chr1	0.04	0	0	0.04	0.12	0
AT1G70910	1.94775	0.371049	DEP	protein_coding	At1g70910 [Source:UniProtKB/TrEMBL;Acc:Q3ECE3]	chr1	0.11	0.22	0.11	0.42	0.68	0.1
AT5G66640	1.94649	0.0206658	DAR3	protein_coding	DA1-related protein 3 [Source:TAIR;Acc:AT5G66640]	chr5	0.44	0.42	0.19	0.48	2.33	0.61
AT3G03520	1.94246	7.11543e-07	NPC3	protein_coding	NPC3 [Source:UniProtKB/TrEMBL;Acc:A0A178VBD6]	chr3	19.21	19.85	19.71	40.29	113.61	42.37
AT4G08230	1.93978	1.3138e-14		protein_coding	Glycine-rich protein [Source:UniProtKB/TrEMBL;Acc:Q8VY68]	chr4	31.1	37.01	33.38	87.67	158.76	83.24
AT4G33050	1.93823	0.0128655	EDA39	protein_coding	calmodulin-binding family protein [Source:TAIR;Acc:AT4G33050]	chr4	6.23	4.82	4.71	6.95	40.79	5.83
AT2G36220	1.93499	7.37682e-15		protein_coding	At2g36220/F2H17.17 [Source:UniProtKB/TrEMBL;Acc:Q9SJN3]	chr2	19.28	15.91	15.5	42.59	76.25	46.53
AT2G36750	1.93497	1.15965e-05	UGT73C1	protein_coding	UDP-glycosyltransferase 73C1 [Source:UniProtKB/Swiss-Prot;Acc:Q9ZQ99]	chr2	0.54	0.55	0.4	1.64	1.46	1.68
AT5G59480	1.93375	8.90666e-08		protein_coding	Haloacid dehalogenase-like hydrolase (HAD) superfamily protein [Source:UniProtKB/TrEMBL;Acc:Q9LTI2]	chr5	33.57	37.1	42.3	139.35	72.92	137.77
AT5G67480	1.93225	NA	BT4	protein_coding	BTB and TAZ domain protein 4 [Source:TAIR;Acc:AT5G67480]	chr5	23.53	32.07	20.19	16.82	227.56	14.33
AT5G61510	1.93013	2.97344e-39		protein_coding	At5g61510 [Source:UniProtKB/TrEMBL;Acc:A1L4Y4]	chr5	31.17	34.89	36.4	104.07	117.98	117.52
AT3G12510	1.92885	7.54813e-06		protein_coding	At3g12510 [Source:UniProtKB/TrEMBL;Acc:Q9LHF8]	chr3	7.99	10.45	9.08	19.15	50.99	19.92
AT5G40800	1.92784	0.0601499		protein_coding	Emb [Source:UniProtKB/TrEMBL;Acc:Q9FKS6]	chr5	1.76	2.13	2.3	9.39	0.66	9.12
AT4G05095	1.92668	0.515834		protein_coding	BEST Arabidopsis thaliana protein match is: RNA-directed DNA polymerase (reverse transcriptase)-related family protein (TAIR:AT4G04650.1); Has 30201 Blast hits to 17322 proteins in 780 species: Archae - 12; Bacteria - 1396; Metazoa - 17338; Fungi - /.../Plants - 5037; Viruses - 0; Other Eukaryotes - 2996 (source: NCBI BLink). [Source:TAIR;Acc:AT4G05095]	chr4	0	0	0.43	0	0.54	0.2
AT2G43020	1.92587	2.12825e-15	PAO2	protein_coding	Probable polyamine oxidase 2 [Source:UniProtKB/Swiss-Prot;Acc:Q9SKX5]	chr2	25.96	26.75	24.92	87.54	64.93	92.37
AT3G09790	1.92572	0.827944	UBQ8	protein_coding	Polyubiquitin 8 [Source:UniProtKB/Swiss-Prot;Acc:Q39256]	chr3	0	0	0.02	0	0.08	0
AT3G52510	1.92572	0.827944		protein_coding	F-box associated ubiquitination effector family protein [Source:UniProtKB/TrEMBL;Acc:F4J6Y4]	chr3	0	0	0	0	0.06	0
AT3G56420	1.92572	0.827944		protein_coding	Putative thioredoxin H10 [Source:UniProtKB/Swiss-Prot;Acc:Q9LXZ8]	chr3	0	0	0	0	0.18	0
AT3G57240	1.92572	0.827944	BG3	protein_coding	Probable glucan endo-1,3-beta-glucosidase BG3 [Source:UniProtKB/Swiss-Prot;Acc:F4J270]	chr3	0	0	0.04	0	0.14	0
AT4G38070	1.92572	0.827944	BHLH131	protein_coding	Transcription factor bHLH131 [Source:UniProtKB/Swiss-Prot;Acc:P0CB25]	chr4	0	0	0.04	0	0.17	0
AT2G20620	1.92568	0.827944		protein_coding	UPF0725 protein At2g20620 [Source:UniProtKB/Swiss-Prot;Acc:Q9SIU9]	chr2	0.06	0	0	0	0.12	0
AT4G09731	1.92567	0.827944		protein_coding	unknown protein; Has 30201 Blast hits to 17322 proteins in 780 species: Archae - 12; Bacteria - 1396; Metazoa - 17338; Fungi - 3422; Plants - 5037; Viruses - 0; Other Eukaryotes - 2996 (source: NCBI BLink). [Source:TAIR;Acc:AT4G09731]	chr4	0	0	0	0	0	0
AT4G12960	1.92567	0.827944	GILT	protein_coding	Gamma interferon responsive lysosomal thiol (GILT) reductase family protein [Source:UniProtKB/TrEMBL;Acc:F4JRI7]	chr4	0	0.06	0	0	0.18	0
AT4G15750	1.92567	0.827944		protein_coding	AT4g15750/dl3915c [Source:UniProtKB/TrEMBL;Acc:O23426]	chr4	0	0.08	0	0	0.29	0
AT5G10420	1.92567	0.827944	DTX26	protein_coding	Protein DETOXIFICATION [Source:UniProtKB/TrEMBL;Acc:A0A178UJR7]	chr5	0	0.03	0	0	0.11	0
AT5G14345	1.92567	0.827944	ENODL21	protein_coding	ENODL21 [Source:UniProtKB/TrEMBL;Acc:A0A178UD68]	chr5	0	0.15	0	0	0.27	0
AT5G14400	1.92567	0.827944	CYP724A1	protein_coding	cytochrome P450, family 724, subfamily A, polypeptide 1 [Source:TAIR;Acc:AT5G14400]	chr5	0	0	0	0	0.2	0
AT1G80660	1.92566	0.0426599	AHA9	protein_coding	ATPase 9, plasma membrane-type [Source:UniProtKB/Swiss-Prot;Acc:Q42556]	chr1	0.11	0.07	0.04	0.22	0.18	0.12
AT1G63750	1.92438	0.168372		protein_coding	Disease resistance protein (TIR-NBS-LRR class) family [Source:UniProtKB/TrEMBL;Acc:Q9CAE0]	chr1	2.36	1.64	1.23	1.89	14.92	1.49
AT5G17850	1.92414	1.77091e-08	CCX2	protein_coding	Cation/calcium exchanger 2 [Source:UniProtKB/Swiss-Prot;Acc:Q9FKP2]	chr5	2.18	2.69	2.53	6.87	12.77	5.29
AT4G19520	1.92373	NA		protein_coding	Disease resistance protein (TIR-NBS-LRR class) family [Source:UniProtKB/TrEMBL;Acc:F4JT82]	chr4	5.91	4.78	2.81	3.32	41.04	2.65
AT1G56555	1.92272	0.347874		protein_coding	unknown protein; Has 2 Blast hits to 2 proteins in 1 species: Archae - 0; Bacteria - 0; Metazoa - 0; Fungi - 0; Plants - 2; Viruses - 0; Other Eukaryotes - 0 (source: NCBI BLink). [Source:TAIR;Acc:AT1G56555]	chr1	0.13	0.27	0	0	0.6	0.13
AT1G53080	1.92254	0.334551		protein_coding	Lectin-like protein At1g53080 [Source:UniProtKB/Swiss-Prot;Acc:Q9LNN3]	chr1	0	0.1	0.15	0.15	0.33	0.29
AT1G43160	1.92011	0.00048142	RAP2-6	protein_coding	Ethylene-responsive transcription factor RAP2-6 [Source:UniProtKB/Swiss-Prot;Acc:Q7G1L2]	chr1	3.41	3.26	2.84	6.66	19.45	5.1
AT5G40390	1.91662	1.1425e-05	RFS5	protein_coding	Probable galactinol--sucrose galactosyltransferase 5 [Source:UniProtKB/Swiss-Prot;Acc:Q9FND9]	chr5	18.85	15.36	16.19	63.36	26.74	66.11
AT1G70680	1.91436	0.577219	PXG5	protein_coding	Probable peroxygenase 5 [Source:UniProtKB/Swiss-Prot;Acc:Q9CAB8]	chr1	0	0	0.06	0.12	0.23	0.12
AT1G76180	1.91418	2.32427e-16	ERD14	protein_coding	Dehydrin ERD14 [Source:UniProtKB/Swiss-Prot;Acc:P42763]	chr1	213.06	181.51	181.5	685.14	489.38	618.85
AT3G09520	1.91278	0.0731611	ATEXO70H4	protein_coding	Exocyst subunit exo70 family protein H4 [Source:UniProtKB/TrEMBL;Acc:Q9SF51]	chr3	0.22	0.23	0.27	0.32	1.8	0.26
AT5G59580	1.91268	0.455406	UGT76E1	protein_coding	UDP-glycosyltransferase 76E1 [Source:UniProtKB/Swiss-Prot;Acc:Q9LTH3]	chr5	0.03	0.11	0.03	0.15	0.37	0
AT5G55240	1.9118	0.71274	PXG2	protein_coding	Peroxygenase 2 [Source:UniProtKB/Swiss-Prot;Acc:Q9FLN9]	chr5	0.05	0.06	0	0	0.15	0
AT3G08990	1.91048	0.0230347		protein_coding	Protein yippee-like At3g08990 [Source:UniProtKB/Swiss-Prot;Acc:Q9SR97]	chr3	6.77	7.33	9.11	8.51	36.84	6.7
AT5G47120	1.90856	4.29066e-49	BI-1	protein_coding	Bax inhibitor 1 [Source:UniProtKB/Swiss-Prot;Acc:Q9LD45]	chr5	86.44	84.41	88.31	241.1	320.36	256.64
AT4G37370	1.90421	1.75888e-07	CYP81D8	protein_coding	Cytochrome P450, family 81, subfamily D, polypeptide 8 [Source:UniProtKB/TrEMBL;Acc:Q9SZT7]	chr4	4.78	5.28	4.42	10.56	25.94	11
AT4G35550	1.9016	3.2687e-07	WOX13	protein_coding	WOX13 [Source:UniProtKB/TrEMBL;Acc:A0A178UZQ1]	chr4	11.79	14.93	16.04	52.01	26.42	49.91
AT1G76590	1.8992	3.40484e-05		protein_coding	At1g76590 [Source:UniProtKB/TrEMBL;Acc:Q2HIW3]	chr1	7.07	7.42	5.13	14.98	39.06	11.61
AT2G42150	1.8992	0.00134874		protein_coding	DNA-binding bromodomain-containing protein [Source:UniProtKB/TrEMBL;Acc:O48523]	chr2	0.52	0.3	0.36	0.96	2.01	0.77
AT1G77000	1.89874	6.13844e-15	SKP2B	protein_coding	F-box protein SKP2B [Source:UniProtKB/Swiss-Prot;Acc:O49286]	chr1	10.04	11.07	10.96	24.94	46.82	29.39
AT2G04285	1.89667	0.490755		lncRNA		chr2	0.09	0.09	0	0.27	0.25	0.09
AT1G04703	1.89575	0.846682		lncRNA		chr1	0	0	0	0	0.38	0
AT1G04787	1.89575	0.846682		lncRNA		chr1	0	0	0	0	0.37	0
AT1G05113	1.89575	0.846682		lncRNA		chr1	0	0	0	0	0	0
AT1G05193	1.89575	0.846682		lncRNA		chr1	0	0	0	0	0	0
AT1G05197	1.89575	0.846682		lncRNA		chr1	0	0	0	0	0	0
AT1G05367	1.89575	0.846682		lncRNA		chr1	0	0	0	0	0	0
AT1G07587	1.89575	0.846682		lncRNA		chr1	0	0	0	0	0.19	0
AT1G07637	1.89575	0.846682		lncRNA		chr1	0	0	0	0	0	0
AT1G07967	1.89575	0.846682		lncRNA		chr1	0	0	0	0	0.34	0
AT1G08797	1.89575	0.846682		lncRNA		chr1	0	0	0	0	0	0
AT1G09367	1.89575	0.846682		lncRNA		chr1	0	0	0	0	0	0
AT1G09537	1.89575	0.846682		lncRNA		chr1	0	0	0	0	0.16	0
AT1G09973	1.89575	0.846682		lncRNA		chr1	0	0	0	0	0	0
AT1G54355	1.89575	0.846682		lncRNA	other RNA [Source:TAIR;Acc:AT1G54355]	chr1	0	0	0	0	0.3	0
AT2G05945	1.89575	0.846682		lncRNA		chr2	0	0	0	0	0	0
AT2G08020	1.89575	0.846682		lncRNA		chr2	0	0	0	0	0.13	0
AT2G08190	1.89575	0.846682		lncRNA		chr2	0	0	0	0	0	0
AT2G08250	1.89575	0.846682		lncRNA		chr2	0	0	0	0	0	0
AT2G08430	1.89575	0.846682		lncRNA		chr2	0	0	0	0	0.13	0
AT2G08480	1.89575	0.846682		lncRNA		chr2	0	0	0	0	0.1	0
AT2G08525	1.89575	0.846682		lncRNA		chr2	0	0	0	0	0	0
AT2G09345	1.89575	0.846682		lncRNA		chr2	0	0	0	0	0	0
AT2G09535	1.89575	0.846682		lncRNA		chr2	0	0	0	0	0.37	0
AT2G09550	1.89575	0.846682		lncRNA		chr2	0	0	0	0	0.29	0
AT2G09575	1.89575	0.846682		lncRNA		chr2	0	0	0	0	0.1	0
AT2G09710	1.89575	0.846682		lncRNA		chr2	0	0	0	0	0.17	0
AT2G09895	1.89575	0.846682		lncRNA		chr2	0	0	0	0	0	0
AT3G02755	1.89575	0.846682		lncRNA		chr3	0	0	0	0	0	0
AT3G02845	1.89575	0.846682		lncRNA		chr3	0	0	0	0	1.63	0
AT3G03135	1.89575	0.846682		lncRNA		chr3	0	0	0	0	0.27	0
AT3G03755	1.89575	0.846682		lncRNA		chr3	0	0	0	0	0	0
AT3G04025	1.89575	0.846682		lncRNA		chr3	0	0	0	0	0	0
AT3G05885	1.89575	0.846682		lncRNA		chr3	0	0	0	0	0.18	0
AT3G09295	1.89575	0.846682		lncRNA		chr3	0	0	0	0	0	0
AT3G09485	1.89575	0.846682		lncRNA		chr3	0	0	0	0	0	0
AT3G09725	1.89575	0.846682		lncRNA		chr3	0	0	0	0	0	0
AT3G09815	1.89575	0.846682		lncRNA		chr3	0	0	0	0	0.48	0
AT4G03715	1.89575	0.846682		lncRNA		chr4	0	0	0	0	0.71	0
AT4G03785	1.89575	0.846682		lncRNA		chr4	0	0	0	0	0.44	0
AT4G03815	1.89575	0.846682		lncRNA		chr4	0	0	0	0	0.53	0
AT4G06445	1.89575	0.846682		lncRNA		chr4	0	0	0	0	0	0
AT4G08505	1.89575	0.846682		lncRNA		chr4	0	0	0	0	0	0
AT4G08795	1.89575	0.846682		lncRNA		chr4	0	0	0	0	0	0
AT5G01615	1.89575	0.846682		lncRNA		chr5	0	0	0	0	0	0
AT5G02635	1.89575	0.846682		lncRNA		chr5	0	0	0	0	0	0
AT5G02695	1.89575	0.846682		lncRNA		chr5	0	0	0	0	0.14	0
AT5G02935	1.89575	0.846682		lncRNA		chr5	0	0	0	0	0.19	0
AT5G03175	1.89575	0.846682		lncRNA		chr5	0	0	0	0	0.1	0
AT5G04905	1.89575	0.846682		lncRNA		chr5	0	0	0	0	0	0
AT5G08950	1.89575	0.846682		lncRNA		chr5	0	0	0	0	0	0
AT5G08975	1.89575	0.846682		lncRNA		chr5	0	0	0	0	0.2	0
AT5G08990	1.89575	0.846682		lncRNA		chr5	0	0	0	0	0	0
AT5G09845	1.89575	0.846682		lncRNA		chr5	0	0	0	0	0	0
AT1G67238	1.89575	0.846682		ncRNA	other RNA [Source:TAIR;Acc:AT1G67238]	chr1	0	0	0	0	0.27	0
AT3G18150	1.89575	0.846682		nontranslating_CDS	RNI-like superfamily protein [Source:TAIR;Acc:AT3G18150]	chr3	0	0	0	0	0.07	0
AT1G03670	1.89575	0.846682		protein_coding	Ankyrin repeat family protein [Source:UniProtKB/TrEMBL;Acc:F4I2G1]	chr1	0	0	0	0	0	0
AT1G06045	1.89575	0.846682		protein_coding		chr1	0	0	0	0	0	0
AT1G07690	1.89575	0.846682		protein_coding	FUNCTIONS IN: molecular_function unknown; INVOLVED IN: biological_process unknown; LOCATED IN: endomembrane system; EXPRESSED IN: root; CONTAINS InterPro DOMAIN/s: Orthoreovirus membrane fusion p10 (InterPro:IPR009854); BEST Arabidopsis thaliana pro /.../atch is: unknown protein (TAIR:AT1G54950.1); Has 11 Blast hits to 11 proteins in 4 species: Archae - 0; Bacteria - 2; Metazoa - 0; Fungi - 0; Pl…	chr1	0	0	0	0	0.1	0
AT1G09720	1.89575	0.846682	NET2B	protein_coding	Protein NETWORKED 2B [Source:UniProtKB/Swiss-Prot;Acc:F4I131]	chr1	0	0	0	0	0.03	0
AT1G16380	1.89575	0.846682	CHX1	protein_coding	Cation/H(+) antiporter 1 [Source:UniProtKB/Swiss-Prot;Acc:Q9SA37]	chr1	0	0	0	0	0.04	0
AT1G21430	1.89575	0.846682	YUC11	protein_coding	Probable indole-3-pyruvate monooxygenase YUCCA11 [Source:UniProtKB/Swiss-Prot;Acc:Q9LPL3]	chr1	0	0	0	0	0.08	0
AT1G21940	1.89575	0.846682		protein_coding	unknown protein; FUNCTIONS IN: molecular_function unknown; INVOLVED IN: biological_process unknown; LOCATED IN: endomembrane system; BEST Arabidopsis thaliana protein match is: unknown protein (TAIR:AT1G21950.1); Has 19 Blast hits to 12 proteins in /.../ies: Archae - 0; Bacteria - 0; Metazoa - 0; Fungi - 0; Plants - 19; Viruses - 0; Other Eukaryotes - 0 (source: NCBI BLink). [Source:TAIR;Acc:AT1G…	chr1	0	0	0	0	0.23	0
AT1G25300	1.89575	0.846682		protein_coding	Octicosapeptide/Phox/Bem1p family protein [Source:UniProtKB/TrEMBL;Acc:Q9FRH9]	chr1	0	0	0	0	0	0
AT1G30800	1.89575	0.846682		protein_coding	At1g30800 [Source:UniProtKB/TrEMBL;Acc:Q9SY22]	chr1	0	0	0	0	0.04	0
AT1G31000	1.89575	0.846682		protein_coding	Putative F-box protein At1g31000 [Source:UniProtKB/Swiss-Prot;Acc:Q9FYJ1]	chr1	0	0	0	0	0	0
AT1G32361	1.89575	0.846682	ATL81	protein_coding	RING-H2 finger protein ATL81 [Source:UniProtKB/Swiss-Prot;Acc:Q9LQM2]	chr1	0	0	0	0	0.08	0
AT1G34015	1.89575	0.846682		protein_coding	S-locus glycoprotein family protein [Source:UniProtKB/TrEMBL;Acc:A0A1P8AWX0]	chr1	0	0	0	0	0	0
AT1G36510	1.89575	0.846682		protein_coding	Nucleic acid-binding proteins superfamily [Source:UniProtKB/TrEMBL;Acc:F4I1M8]	chr1	0	0	0	0	0.05	0
AT1G47603	1.89575	0.846682	ATPUP19	protein_coding	purine permease 19 [Source:TAIR;Acc:AT1G47603]	chr1	0	0	0	0	0.03	0
AT1G50610	1.89575	0.846682	PRK5	protein_coding	Pollen receptor-like kinase 5 [Source:UniProtKB/Swiss-Prot;Acc:Q9LPT1]	chr1	0	0	0	0	0.04	0
AT1G53360	1.89575	0.846682		protein_coding	Putative F-box protein At1g53360 [Source:UniProtKB/Swiss-Prot;Acc:Q3ECR3]	chr1	0	0	0	0	0	0
AT1G54620	1.89575	0.846682		protein_coding	Plant invertase/pectin methylesterase inhibitor superfamily protein [Source:UniProtKB/TrEMBL;Acc:F4HWZ4]	chr1	0	0	0	0	0	0
AT1G58223	1.89575	0.846682		protein_coding		chr1	0	0	0	0	0.03	0
AT1G61097	1.89575	0.846682		protein_coding	At1g61097 [Source:UniProtKB/TrEMBL;Acc:Q3ECL3]	chr1	0	0	0	0	0.17	0
AT1G65360	1.89575	0.846682	AGL23	protein_coding	Agamous-like MADS-box protein AGL23 [Source:UniProtKB/Swiss-Prot;Acc:O80807]	chr1	0	0	0	0	0.14	0
AT1G67450	1.89575	0.846682		protein_coding	Putative F-box protein At1g67450 [Source:UniProtKB/Swiss-Prot;Acc:O64801]	chr1	0	0	0	0	0.08	0
AT1G72460	1.89575	0.846682		protein_coding	Leucine-rich repeat protein kinase family protein [Source:UniProtKB/TrEMBL;Acc:Q9C9E4]	chr1	0	0	0	0	0.04	0
AT1G74035	1.89575	0.846682		protein_coding		chr1	0	0	0	0	0	0
AT2G02030	1.89575	0.846682		protein_coding	Putative F-box protein At2g02030 [Source:UniProtKB/Swiss-Prot;Acc:Q9ZPS1]	chr2	0	0	0	0	0	0
AT2G02490	1.89575	0.846682		protein_coding	At2g02490 [Source:UniProtKB/TrEMBL;Acc:Q6NLV7]	chr2	0	0	0	0	0.04	0
AT2G03955	1.89575	0.846682		protein_coding	Putative defensin-like protein 60 [Source:UniProtKB/Swiss-Prot;Acc:Q2V4A5]	chr2	0	0	0	0	0	0
AT2G07827	1.89575	0.846682		protein_coding	unknown protein; FUNCTIONS IN: molecular_function unknown; INVOLVED IN: biological_process unknown; LOCATED IN: cellular_component unknown; Has 1 Blast hits to 1 proteins in 1 species: Archae - 0; Bacteria - 0; Metazoa - 0; Fungi - 0; Plants - 1; Vi /.../- 0; Other Eukaryotes - 0 (source: NCBI BLink). [Source:TAIR;Acc:AT2G07827]	chr2	0	0	0	0	0	0
AT2G15260	1.89575	0.846682		protein_coding	Putative uncharacterized protein At2g15260 [Source:UniProtKB/TrEMBL;Acc:Q9SHV0]	chr2	0	0	0	0	0	0
AT2G17750	1.89575	0.846682	NIP1	protein_coding	NEP-interacting protein 1 [Source:UniProtKB/TrEMBL;Acc:Q1PF53]	chr2	0	0	0	0	0.08	0
AT2G19230	1.89575	0.846682		protein_coding	Leucine-rich repeat transmembrane protein kinase protein [Source:TAIR;Acc:AT2G19230]	chr2	0	0	0	0	0	0
AT2G19300	1.89575	0.846682		protein_coding	Putative uncharacterized protein [Source:UniProtKB/TrEMBL;Acc:O64563]	chr2	0	0	0	0	0	0
AT2G20170	1.89575	0.846682		protein_coding	NEP-interacting protein, putative (DUF239) [Source:UniProtKB/TrEMBL;Acc:Q9SL64]	chr2	0	0	0	0	0.03	0
AT2G22440	1.89575	0.846682		protein_coding	Non-LTR retroelement reverse transcriptase [Source:UniProtKB/TrEMBL;Acc:Q9SJZ0]	chr2	0	0	0	0	0.11	0
AT2G24780	1.89575	0.846682		protein_coding	Putative uncharacterized protein At2g24780 [Source:UniProtKB/TrEMBL;Acc:Q9SK54]	chr2	0	0	0	0	0.33	0
AT2G29250	1.89575	0.846682	LECRK32	protein_coding	Putative inactive L-type lectin-domain containing receptor kinase III.2 [Source:UniProtKB/Swiss-Prot;Acc:Q9ZW11]	chr2	0	0	0	0	0.05	0
AT2G31850	1.89575	0.846682		protein_coding	Putative uncharacterized protein At2g31850 [Source:UniProtKB/TrEMBL;Acc:Q9SKB5]	chr2	0	0	0	0	0	0
AT2G31862	1.89575	0.846682		protein_coding	B3 domain-containing protein At2g31862 [Source:UniProtKB/Swiss-Prot;Acc:Q6DSS2]	chr2	0	0	0	0	0.11	0
AT2G34317	1.89575	0.846682		protein_coding	Avirulence induced family protein [Source:UniProtKB/TrEMBL;Acc:A0A1P8AXZ1]	chr2	0	0	0	0	0.08	0
AT2G37435	1.89575	0.846682		protein_coding	Cystatin/monellin superfamily protein [Source:UniProtKB/TrEMBL;Acc:Q58FY9]	chr2	0	0	0	0	0.16	0
AT2G40350	1.89575	0.846682		protein_coding	Integrase-type DNA-binding superfamily protein [Source:TAIR;Acc:AT2G40350]	chr2	0	0	0	0	0.22	0
AT2G47340	1.89575	0.846682		protein_coding	Plant invertase/pectin methylesterase inhibitor superfamily protein [Source:UniProtKB/TrEMBL;Acc:O22908]	chr2	0	0	0	0	0.1	0
AT3G01185	1.89575	0.846682		protein_coding	Prolamin-like protein (DUF784) [Source:UniProtKB/TrEMBL;Acc:Q3EBD9]	chr3	0	0	0	0	0.06	0
AT3G01322	1.89575	0.846682		protein_coding	ECA1-like gametogenesis related family protein [Source:UniProtKB/TrEMBL;Acc:A8MQI0]	chr3	0	0	0	0	0	0
AT3G03080	1.89575	0.846682		protein_coding	Putative NADP-dependent oxidoreductase [Source:UniProtKB/TrEMBL;Acc:Q9M9M7]	chr3	0	0	0	0	0	0
AT3G05975	1.89575	0.846682		protein_coding	Late embryogenesis abundant (LEA) hydroxyproline-rich glycoprotein family [Source:UniProtKB/TrEMBL;Acc:Q3EBB9]	chr3	0	0	0	0	0.15	0
AT3G10280	1.89575	0.846682	KCS14	protein_coding	Probable 3-ketoacyl-CoA synthase 14 [Source:UniProtKB/Swiss-Prot;Acc:Q9SS39]	chr3	0	0	0	0	0.11	0
AT3G14300	1.89575	0.846682	PME26	protein_coding	Putative pectinesterase/pectinesterase inhibitor 26 [Source:UniProtKB/Swiss-Prot;Acc:Q9LUL8]	chr3	0	0	0	0	0.03	0
AT3G17152	1.89575	0.846682		protein_coding	Invertase inhibitor-like protein [Source:UniProtKB/TrEMBL;Acc:Q9LSN2]	chr3	0	0	0	0	0	0
AT3G17270	1.89575	0.846682		protein_coding	Putative F-box protein At3g17270 [Source:UniProtKB/Swiss-Prot;Acc:Q9LUU4]	chr3	0	0	0	0	0	0
AT3G18700	1.89575	0.846682		protein_coding	Transmembrane protein [Source:UniProtKB/TrEMBL;Acc:F4J8U4]	chr3	0	0	0	0	0	0
AT3G19610	1.89575	0.846682		protein_coding	Plant protein of unknown function (DUF936) [Source:TAIR;Acc:AT3G19610]	chr3	0	0	0	0	0.04	0
AT3G24850	1.89575	0.846682		protein_coding	Putative B3 domain-containing protein At3g24850 [Source:UniProtKB/Swiss-Prot;Acc:Q9LRX6]	chr3	0	0	0	0	0.09	0
AT3G25011	1.89575	0.846682		protein_coding	unknown protein; Has 30201 Blast hits to 17322 proteins in 780 species: Archae - 12; Bacteria - 1396; Metazoa - 17338; Fungi - 3422; Plants - 5037; Viruses - 0; Other Eukaryotes - 2996 (source: NCBI BLink). [Source:TAIR;Acc:AT3G25011]	chr3	0	0	0	0	0.22	0
AT3G25050	1.89575	0.846682	XTH3	protein_coding	Xyloglucan endotransglucosylase/hydrolase protein 3 [Source:UniProtKB/Swiss-Prot;Acc:Q9LJR7]	chr3	0	0	0	0	0.09	0
AT3G27809	1.89575	0.846682		protein_coding	Putative uncharacterized protein [Source:UniProtKB/TrEMBL;Acc:Q0WR64]	chr3	0	0	0	0	0	0
AT3G27810	1.89575	0.846682	MYB21	protein_coding	Transcription factor MYB21 [Source:UniProtKB/Swiss-Prot;Acc:Q9LK95]	chr3	0	0	0	0	0	0
AT3G44210	1.89575	0.846682		protein_coding	Putative uncharacterized protein F26G5_160 [Source:UniProtKB/TrEMBL;Acc:Q9LXP2]	chr3	0	0	0	0	0	0
AT3G45500	1.89575	0.846682		protein_coding	Putative uncharacterized protein F9K21.80 [Source:UniProtKB/TrEMBL;Acc:Q9M1F7]	chr3	0	0	0	0	0	0
AT3G50330	1.89575	0.846682	HEC2	protein_coding	Transcription factor HEC2 [Source:UniProtKB/Swiss-Prot;Acc:Q9SND4]	chr3	0	0	0	0	0.07	0
AT3G50808	1.89575	0.846682		protein_coding	Uncharacterized protein At3g50808 [Source:UniProtKB/Swiss-Prot;Acc:P0CB19]	chr3	0	0	0	0	0.28	0
AT3G51020	1.89575	0.846682		protein_coding	Metal ion-binding protein [Source:UniProtKB/TrEMBL;Acc:Q9SD43]	chr3	0	0	0	0	0	0
AT3G57900	1.89575	0.846682		protein_coding	Import inner membrane translocase subunit Tim17/Tim22/Tim23 family protein [Source:UniProtKB/TrEMBL;Acc:Q9M2Q8]	chr3	0	0	0	0	0	0
AT3G58440	1.89575	0.846682		protein_coding	TRAF-like superfamily protein [Source:TAIR;Acc:AT3G58440]	chr3	0	0	0	0	0.03	0
AT3G63095	1.89575	0.846682		protein_coding	Tetratricopeptide repeat (TPR)-like superfamily protein [Source:UniProtKB/TrEMBL;Acc:A8MRN4]	chr3	0	0	0	0	0	0
AT4G04480	1.89575	0.846682		protein_coding	F-box protein with a domain protein [Source:UniProtKB/TrEMBL;Acc:Q9XEC5]	chr4	0	0	0	0	0.08	0
AT4G09070	1.89575	0.846682	MED20B	protein_coding	Mediator of RNA polymerase II transcription subunit 20b [Source:UniProtKB/Swiss-Prot;Acc:Q9M0S0]	chr4	0	0	0	0	0.18	0
AT4G10490	1.89575	0.846682	DLO2	protein_coding	Protein DMR6-LIKE OXYGENASE 2 [Source:UniProtKB/Swiss-Prot;Acc:Q9ZSA7]	chr4	0	0	0	0	0.08	0
AT4G14272	1.89575	0.846682		protein_coding	Putative defensin-like protein 28 [Source:UniProtKB/Swiss-Prot;Acc:P0CAY0]	chr4	0	0	0	0	1.4	0
AT4G16930	1.89575	0.846682		protein_coding	Disease resistance RPP5 like protein [Source:UniProtKB/TrEMBL;Acc:O23534]	chr4	0	0	0	0	0.15	0
AT4G32170	1.89575	0.846682	CYP96A2	protein_coding	CYP96A2 [Source:UniProtKB/TrEMBL;Acc:A0A178V5E9]	chr4	0	0	0	0	0.06	0
AT4G32375	1.89575	0.846682		protein_coding	Pectin lyase-like superfamily protein [Source:TAIR;Acc:AT4G32375]	chr4	0	0	0	0	0.06	0
AT4G32717	1.89575	0.846682	SCRL24	protein_coding	SCRL24 [Source:UniProtKB/TrEMBL;Acc:A0A178URU5]	chr4	0	0	0	0	0	0
AT4G33840	1.89575	0.846682		protein_coding	At4g33840/F17I5_30 [Source:UniProtKB/TrEMBL;Acc:Q6NQI6]	chr4	0	0	0	0	0.05	0
AT5G25600	1.89575	0.846682		protein_coding	BEST Arabidopsis thaliana protein match is: nucleic acid binding;zinc ion binding (TAIR:AT5G36228.1); Has 1807 Blast hits to 1807 proteins in 277 species: Archae - 0; Bacteria - 0; Metazoa - 736; Fungi - 347; Plants - 385; Viruses - 0; Other Eukaryo /.../339 (source: NCBI BLink). [Source:TAIR;Acc:AT5G25600]	chr5	0	0	0	0	0.1	0
AT5G37960	1.89575	0.846682		protein_coding	GroES-like family protein [Source:UniProtKB/TrEMBL;Acc:F4K8P3]	chr5	0	0	0	0	0.59	0
AT5G39024	1.89575	0.846682		protein_coding	unknown protein; Has 30201 Blast hits to 17322 proteins in 780 species: Archae - 12; Bacteria - 1396; Metazoa - 17338; Fungi - 3422; Plants - 5037; Viruses - 0; Other Eukaryotes - 2996 (source: NCBI BLink). [Source:TAIR;Acc:AT5G39024]	chr5	0	0	0	0	0	0
AT5G41840	1.89575	0.846682		protein_coding	Putative F-box/LRR-repeat protein At5g41840 [Source:UniProtKB/Swiss-Prot;Acc:Q9FJ30]	chr5	0	0	0	0	0.03	0
AT5G42340	1.89575	0.846682	PUB15	protein_coding	U-box domain-containing protein 15 [Source:UniProtKB/Swiss-Prot;Acc:Q681N2]	chr5	0	0	0	0	0.04	0
AT5G46650	1.89575	0.846682	ATL30	protein_coding	RING-H2 finger protein ATL30 [Source:UniProtKB/Swiss-Prot;Acc:Q9FIR0]	chr5	0	0	0	0	0.09	0
AT5G53520	1.89575	0.846682	OPT8	protein_coding	Oligopeptide transporter 8 [Source:UniProtKB/Swiss-Prot;Acc:Q9FJD1]	chr5	0	0	0	0	0.04	0
AT5G55855	1.89575	0.846682	SUMO7	protein_coding	Putative small ubiquitin-related modifier 7 [Source:UniProtKB/Swiss-Prot;Acc:Q3E8A8]	chr5	0	0	0	0	0.24	0
AT5G56440	1.89575	0.846682		protein_coding	Putative FBD-associated F-box protein At5g56440 [Source:UniProtKB/Swiss-Prot;Acc:Q9FM87]	chr5	0	0	0	0	0.08	0
AT5G58412	1.89575	0.846682		protein_coding	Putative membrane lipoprotein [Source:TAIR;Acc:AT5G58412]	chr5	0	0	0	0	0.21	0
AT5G61730	1.89575	0.846682	ABCA9	protein_coding	ABC transporter A family member 9 [Source:UniProtKB/Swiss-Prot;Acc:Q9FLT5]	chr5	0	0	0	0	0.02	0
AT5G62065	1.89575	0.846682	LTP14	protein_coding	Putative non-specific lipid-transfer protein 14 [Source:UniProtKB/Swiss-Prot;Acc:Q9FIT2]	chr5	0	0	0	0	0	0
AT5G66980	1.89575	0.846682		protein_coding	Putative B3 domain-containing protein At5g66980 [Source:UniProtKB/Swiss-Prot;Acc:Q9FGD2]	chr5	0	0	0	0	0.1	0
ATMG00260	1.89575	0.846682	ORF101A	protein_coding	Uncharacterized mitochondrial protein AtMg00260 [Source:UniProtKB/Swiss-Prot;Acc:P93291]	chrMt	0	0	0	0	0.35	0
ENSRNA049495733	1.89575	0.846682	U4	snRNA	U4 spliceosomal RNA	chr1	0	0	0	0	0	0
AT1G10370	1.8954	0.000962167	GSTU17	protein_coding	Glutathione S-transferase U17 [Source:UniProtKB/Swiss-Prot;Acc:Q9FUS8]	chr1	29.7	36.07	32.83	132.69	32.46	120.22
AT4G17230	1.89256	5.66449e-10	SCL13	protein_coding	SCARECROW-like 13 [Source:TAIR;Acc:AT4G17230]	chr4	13.57	13.27	12.89	30.98	64.11	30.74
AT3G50930	1.89203	7.60903e-08	HSR4	protein_coding	Protein HYPER-SENSITIVITY-RELATED 4 [Source:UniProtKB/Swiss-Prot;Acc:Q8VZG2]	chr3	3.1	2.57	2.56	5.79	13.9	6.98
AT1G45249	1.89122	0.0871565	ABF2	protein_coding	abscisic acid responsive elements-binding factor 2 [Source:TAIR;Acc:AT1G45249]	chr1	15.9	21.06	15.82	80.86	10.97	66.47
AT1G08753	1.8911	0.593102		lncRNA		chr1	0	0	1.99	0.32	1.98	0
AT1G10960	1.88963	4.7312e-14	FD1	protein_coding	Ferredoxin-1, chloroplastic [Source:UniProtKB/Swiss-Prot;Acc:O04090]	chr1	304.03	296.17	260.98	883.8	705.39	1078.66
AT1G76770	1.88923	0.588919		protein_coding	HSP20-like chaperones superfamily protein [Source:UniProtKB/TrEMBL;Acc:Q9SRD6]	chr1	0.13	0	0	0	0.31	0.32
AT1G01940	1.88849	0.000347696	CYP18-1	protein_coding	Peptidyl-prolyl cis-trans isomerase CYP18-1 [Source:UniProtKB/Swiss-Prot;Acc:Q9LPC7]	chr1	24.07	25.81	31.32	42.87	166.75	51.04
AT2G38820	1.88707	1.92248e-14		protein_coding	Protein of unknown function (DUF506) [Source:TAIR;Acc:AT2G38820]	chr2	13.43	13.7	13.48	46.93	33.39	45.6
AT1G52050	1.88686	0.277643	JAL8	protein_coding	Jacalin-related lectin 8 [Source:UniProtKB/Swiss-Prot;Acc:F4IB94]	chr1	0.63	0.59	0.16	0.2	4.13	0.19
AT2G06050	1.88582	0.15638	OPR3	protein_coding	12-oxophytodienoate reductase 3 [Source:UniProtKB/Swiss-Prot;Acc:Q9FUP0]	chr2	30.19	33.46	27.94	30.57	238.93	25.29
AT5G14515	1.88555	0.467919		protein_coding		chr5	0	0	0.17	0.17	0.08	0
AT5G24120	1.88334	0.121909	SIGE	protein_coding	RNA polymerase sigma factor sigE, chloroplastic/mitochondrial [Source:UniProtKB/Swiss-Prot;Acc:Q9ZNX9]	chr5	16.08	16.39	14.93	67.26	7.82	65.89
AT3G07770	1.88226	2.40169e-16	HSP90-6	protein_coding	Heat shock protein 90-6, mitochondrial [Source:UniProtKB/Swiss-Prot;Acc:F4JFN3]	chr3	41.46	49.91	40.06	113.09	197.75	103.21
AT5G58787	1.88106	1.40975e-05		protein_coding	Putative uncharacterized protein At5g58787 [Source:UniProtKB/TrEMBL;Acc:Q8L8N5]	chr5	16.22	21.4	17.8	36.78	109.31	36.81
AT1G79520	1.88096	0.121524		protein_coding	Cation efflux family protein [Source:UniProtKB/TrEMBL;Acc:F4IF62]	chr1	14.76	23.69	16.71	73.07	9.05	80.6
AT3G49780	1.88003	0.00168752	PSK3	protein_coding	Phytosulfokines 3 [Source:UniProtKB/Swiss-Prot;Acc:Q9M2Y0]	chr3	11.76	10	6.71	17.17	64	13.91
AT1G55450	1.87776	0.158754		protein_coding	S-adenosyl-L-methionine-dependent methyltransferases superfamily protein [Source:UniProtKB/TrEMBL;Acc:F4I0B5]	chr1	19.89	12.34	15.85	16.5	130.48	15.27
AT1G30260	1.87739	4.47309e-07		protein_coding	At1g30260/F12P21_9 [Source:UniProtKB/TrEMBL;Acc:Q9C754]	chr1	3.44	3.09	3.85	14.06	8.2	9.58
AT2G46670	1.87693	0.142168		protein_coding	CCT motif family protein (Fragment) [Source:UniProtKB/TrEMBL;Acc:C0SV91]	chr2	0.52	2.32	1.89	4.55	2.35	8.91
AT5G52000	1.87655	0.319043	IMPA8	protein_coding	Importin subunit alpha-8 [Source:UniProtKB/Swiss-Prot;Acc:Q9FJ92]	chr5	0.11	0.04	0.07	0.07	0.58	0.07
AT1G66465	1.87446	0.668689		protein_coding	Transmembrane protein [Source:UniProtKB/TrEMBL;Acc:A0A1P8ASK0]	chr1	0	0	0.06	0.04	0.22	0
AT1G09070	1.87401	0.00521699	SRC2	protein_coding	Protein SRC2 homolog [Source:UniProtKB/Swiss-Prot;Acc:O04023]	chr1	61.07	46.52	40.3	68.63	352.71	65.97
AT1G58225	1.87324	0.376788		protein_coding	At1g58225 [Source:UniProtKB/TrEMBL;Acc:Q8GW35]	chr1	0.07	0.23	0.15	0.29	0.75	0.11
AT1G62510	1.8724	0.00392186		protein_coding	At1g62510 [Source:UniProtKB/TrEMBL;Acc:Q9SXE6]	chr1	155.1	117.24	92.64	534.82	104.83	455.95
AT5G01990	1.87108	5.86719e-32	PILS6	protein_coding	Protein PIN-LIKES 6 [Source:UniProtKB/Swiss-Prot;Acc:Q9LZN2]	chr5	18.13	17.96	18.44	47.16	68.04	51.76
AT4G33560	1.86992	0.000977732		protein_coding	At4g33560 [Source:UniProtKB/TrEMBL;Acc:O81873]	chr4	2.31	1.99	3.08	3.86	13.57	6.29
AT3G09450	1.86966	0.140861		protein_coding	F3L24.34 protein [Source:UniProtKB/TrEMBL;Acc:Q9S710]	chr3	0.39	0.26	0.15	0.93	0.07	1.27
AT4G33980	1.86876	NA		protein_coding	BEST Arabidopsis thaliana protein match is: cold regulated gene 27 (TAIR:AT5G42900.2); Has 30201 Blast hits to 17322 proteins in 780 species: Archae - 12; Bacteria - 1396; Metazoa - 17338; Fungi - 3422; Plants - 5037; Viruses - 0; Other Eukaryotes - /.../(source: NCBI BLink). [Source:TAIR;Acc:AT4G33980]	chr4	1.76	1.51	1.53	1.33	15.8	1.02
AT5G16200	1.86867	1.79836e-08		protein_coding	50S ribosomal protein-like protein [Source:UniProtKB/TrEMBL;Acc:Q9LF08]	chr5	3.72	5.78	4.32	10.27	19.8	13.63
AT2G29460	1.86852	5.93559e-07	GSTU4	protein_coding	Glutathione S-transferase U4 [Source:UniProtKB/Swiss-Prot;Acc:Q9ZW27]	chr2	5.98	6.02	4.94	11.58	26.41	12.44
AT5G19870	1.86742	0.0214098		protein_coding	At5g19870 [Source:UniProtKB/TrEMBL;Acc:Q66GS4]	chr5	0.64	0.86	0.54	0.87	4.07	1.57
AT5G10710	1.86296	0.151719		protein_coding	Centromere protein O [Source:UniProtKB/TrEMBL;Acc:Q8GUP4]	chr5	12.09	14.24	13.5	11.53	52.55	11.41
AT2G41870	1.86076	0.00933917		protein_coding	Putative DNA binding protein [Source:UniProtKB/TrEMBL;Acc:P93758]	chr2	22.48	16.84	18.87	79.8	13.58	79.58
AT3G04640	1.85969	0.048808		protein_coding	At3g04640 [Source:UniProtKB/TrEMBL;Acc:Q9SR10]	chr3	8.34	8.19	4.73	6.02	53.28	6.13
AT2G03210	1.85885	0.295434	FUT2	protein_coding	fucosyltransferase 2 [Source:TAIR;Acc:AT2G03210]	chr2	0.08	0.03	0.06	0.09	0.32	0.12
AT4G27652	1.85857	2.55777e-12		protein_coding	At4g27652 [Source:UniProtKB/TrEMBL;Acc:Q8L9W9]	chr4	6.04	3.9	5.43	14.48	17.71	13.81
AT5G51450	1.85833	0.0079758	RIN3	protein_coding	RPM1 interacting protein 3 [Source:UniProtKB/TrEMBL;Acc:F4KD92]	chr5	10.51	10.86	8.48	12.06	54.26	11.38
AT3G58350	1.85743	0.103711	RTM3	protein_coding	Protein RESTRICTED TEV MOVEMENT 3 [Source:UniProtKB/Swiss-Prot;Acc:D5K228]	chr3	0.32	0.39	0.51	0.33	2.51	0.62
AT2G30550	1.85177	2.43894e-07		protein_coding	Phospholipase A1-Igamma2, chloroplastic [Source:UniProtKB/Swiss-Prot;Acc:Q3EBR6]	chr2	9.75	9.22	7.92	27.04	17.84	35.46
AT4G18280	1.85067	1.65488e-15		protein_coding	Glycine-rich cell wall protein-like protein [Source:UniProtKB/TrEMBL;Acc:F4JQT4]	chr4	7.59	6.73	4.96	20.15	21.25	16.78
AT1G43800	1.85045	0.0308216	S-ACP-DES6	protein_coding	Stearoyl-[acyl-carrier-protein] 9-desaturase 6, chloroplastic [Source:UniProtKB/Swiss-Prot;Acc:Q84VY3]	chr1	1.99	2.85	2.44	2.77	18.15	2.52
AT4G03380	1.84994	0.491344		protein_coding	Putative uncharacterized protein AT4g03380 [Source:UniProtKB/TrEMBL;Acc:Q9ZQZ3]	chr4	0	0	0	0	0.1	0
AT3G11260	1.84919	4.972e-06	WOX5	protein_coding	WUSCHEL-related homeobox 5 [Source:UniProtKB/Swiss-Prot;Acc:Q8H1D2]	chr3	1.31	2.5	2.37	5.84	7.92	4.28
AT2G19810	1.84836	4.47214e-05		protein_coding	TZF2 [Source:UniProtKB/TrEMBL;Acc:A0A178VX61]	chr2	15.29	13.37	14.57	56.93	21.48	50.66
AT3G28380	1.8465	0.375863	ABCB17	protein_coding	ABC transporter B family member 17 [Source:UniProtKB/Swiss-Prot;Acc:Q9LSJ6]	chr3	0.01	0.01	0.02	0.02	0.06	0.03
AT5G47220	1.84626	NA	ERF2	protein_coding	ERF2 [Source:UniProtKB/TrEMBL;Acc:A0A178UCP3]	chr5	4.96	2.81	2.33	1.08	30.31	1.04
AT2G11891	1.84383	0.0342949		protein_coding	unknown protein; Has 30201 Blast hits to 17322 proteins in 780 species: Archae - 12; Bacteria - 1396; Metazoa - 17338; Fungi - 3422; Plants - 5037; Viruses - 0; Other Eukaryotes - 2996 (source: NCBI BLink). [Source:TAIR;Acc:AT2G11891]	chr2	0	0	0	6.55	8.55	0
AT3G57450	1.84299	0.180606		protein_coding	At3g57450 [Source:UniProtKB/TrEMBL;Acc:Q9SCM7]	chr3	9.11	7.95	7.01	7.5	64.56	6.77
AT4G11220	1.84233	2.53464e-47	RTNLB2	protein_coding	Reticulon-like protein B2 [Source:UniProtKB/Swiss-Prot;Acc:Q9SUT9]	chr4	33.58	37.39	38.99	101.52	120.84	98.6
AT1G32560	1.84157	8.79498e-05	LEA6	protein_coding	Late embryogenesis abundant protein 6 [Source:UniProtKB/Swiss-Prot;Acc:Q39138]	chr1	0.98	1.92	0.92	3.63	4.08	3.54
AT3G47870	1.8395	0.154217	LBD27	protein_coding	LOB domain-containing protein 27 [Source:UniProtKB/Swiss-Prot;Acc:Q9STS6]	chr3	0.03	0.3	0.25	0.59	0.21	0.74
AT4G01360	1.83868	0.0117554		protein_coding	BPS1-like protein [Source:UniProtKB/TrEMBL;Acc:F4JI15]	chr4	0.4	0.42	0.17	1.27	0.99	0.67
AT1G18830	1.83022	0.0380617	SEC31A	protein_coding	Protein transport protein SEC31 homolog A [Source:UniProtKB/Swiss-Prot;Acc:F4ICD9]	chr1	0.4	0.26	0.2	1.25	0.25	1.02
AT3G10800	1.82954	1.17885e-24	BZIP28	protein_coding	BZIP28 [Source:UniProtKB/TrEMBL;Acc:A0A178VDM1]	chr3	18.73	18.37	16.54	45.08	70.16	46.84
AT3G57530	1.82839	7.314e-05	CPK32	protein_coding	Calcium-dependent protein kinase 32 [Source:UniProtKB/Swiss-Prot;Acc:Q6NLQ6]	chr3	21.74	21.79	17.91	38.42	119.01	35.55
AT2G40830	1.82834	1.67894e-22	RHC1A	protein_coding	Probable E3 ubiquitin-protein ligase RHC1A [Source:UniProtKB/Swiss-Prot;Acc:O22197]	chr2	29.69	26.95	28.56	81.85	78.19	92.17
AT3G46450	1.82666	3.78627e-07		protein_coding	SEC14 cytosolic factor family protein / phosphoglyceride transfer family protein [Source:UniProtKB/TrEMBL;Acc:F4J934]	chr3	15.92	15.08	13.76	54.55	26.79	49.55
AT4G21250	1.82276	0.53051		protein_coding	Sulfite exporter TauE/SafE family protein 5 [Source:UniProtKB/Swiss-Prot;Acc:F4JIP9]	chr4	0.06	0.03	0	0.09	0.03	0.11
AT2G08960	1.82075	0.488073		lncRNA		chr2	2.01	0	0	0	0	0
AT4G16530	1.8207	0.467194		protein_coding	Family of unknown function (DUF577) [Source:TAIR;Acc:AT4G16530]	chr4	0.03	0	0.08	0.05	0.13	0
AT2G39800	1.81974	0.189648	P5CSA	protein_coding	Delta-1-pyrroline-5-carboxylate synthase A [Source:UniProtKB/Swiss-Prot;Acc:P54887]	chr2	151.3	145.09	135.23	631.74	50.15	551.22
AT2G07638	1.81945	0.200278		protein_coding		chr2	0.08	0	0.08	0.08	0.66	0.23
AT3G25013	1.8191	1.00518e-07		protein_coding	Synaptobrevin family protein [Source:UniProtKB/TrEMBL;Acc:F4J7U3]	chr3	4.22	4.38	3.03	9.68	15.75	8.18
AT4G26780	1.81601	1.25401e-09	AR192	protein_coding	GrpE protein homolog 2, mitochondrial [Source:UniProtKB/Swiss-Prot;Acc:Q8LB47]	chr4	16.23	19.85	17.66	38.64	83.18	41.87
AT3G25770	1.81392	NA	AOC2	protein_coding	AOC2 [Source:UniProtKB/TrEMBL;Acc:A0A178VKE4]	chr3	101.05	97.08	85.42	83.93	753.74	70.12
AT4G27350	1.81385	9.52082e-08		protein_coding	Membrane lipoprotein lipid attachment site-like protein, putative (DUF1223) [Source:UniProtKB/TrEMBL;Acc:O81838]	chr4	9.09	8.21	7.71	17.27	39.55	18.27
AT3G03265	1.81366	0.0122995		lncRNA		chr3	0.37	0	0	0.55	1.93	0.18
AT3G29635	1.81309	0.324629		protein_coding	Anthocyanin acyltransferase-like protein [Source:UniProtKB/TrEMBL;Acc:Q9LJA2]	chr3	0.06	0.03	0.09	0.25	0.06	0.24
AT1G72100	1.81088	0.00548719		protein_coding	Late embryogenesis abundant domain-containing protein / LEA domain-containing protein [Source:UniProtKB/TrEMBL;Acc:Q9C7H3]	chr1	0.32	0.27	0.23	0.52	0.88	0.8
AT2G41170	1.80877	0.000323475		protein_coding	F-box family protein [Source:TAIR;Acc:AT2G41170]	chr2	9.16	9	6.96	31.72	10.92	29.72
AT5G04760	1.80795	4.09664e-10		protein_coding	Duplicated homeodomain-like superfamily protein [Source:UniProtKB/TrEMBL;Acc:Q9LZ21]	chr5	12.5	12.78	11.67	39.25	26.33	39.71
AT3G02310	1.8074	0.616548	2002-09-01	protein_coding	SEP2 [Source:UniProtKB/TrEMBL;Acc:A0A178V680]	chr3	0.07	0.04	0.03	0.13	0.03	0.03
AT2G33100	1.80712	0.147811	CSLD1	protein_coding	Cellulose synthase-like protein D1 [Source:UniProtKB/Swiss-Prot;Acc:O49323]	chr2	0.12	0.2	0.09	0.12	1.46	0.18
AT4G01550	1.80657	7.08952e-12	NAC69	protein_coding	NAC domain-containing protein 69 [Source:UniProtKB/Swiss-Prot;Acc:Q9M126]	chr4	7.43	7.14	7.38	24.18	16.65	22.74
AT5G43935	1.80649	0.399794	FLS6	protein_coding	Probable flavonol synthase 6 [Source:UniProtKB/Swiss-Prot;Acc:F4K7D5]	chr5	0.06	0.13	0	0	0.06	0
AT5G18040	1.80604	2.24359e-23	HTT2	protein_coding	Protein HEAT-INDUCED TAS1 TARGET 2 [Source:UniProtKB/Swiss-Prot;Acc:Q9FJF8]	chr5	11.84	16.95	13.12	38.5	49.6	35.81
AT4G25750	1.80562	0.473927	ABCG4	protein_coding	ABC transporter G family member 4 [Source:UniProtKB/Swiss-Prot;Acc:Q9SW08]	chr4	0.09	0.17	0.05	0.07	0.88	0
AT1G66860	1.80274	0.370023		protein_coding	Class I glutamine amidotransferase-like superfamily protein [Source:UniProtKB/TrEMBL;Acc:Q9C9N8]	chr1	0.06	0.14	0.13	0.07	0.84	0.06
AT5G13170	1.80217	0.350536	SWEET15	protein_coding	Bidirectional sugar transporter SWEET15 [Source:UniProtKB/Swiss-Prot;Acc:Q9FY94]	chr5	10.49	11.22	9.55	35.82	1.11	47.31
AT5G64540	1.80142	0.691147		protein_coding	Mucin-like protein [Source:UniProtKB/TrEMBL;Acc:Q5BPE9]	chr5	0	0.03	0.03	0.15	0.03	0
AT1G05894	1.79802	0.0538587		protein_coding	Putative uncharacterized protein [Source:UniProtKB/TrEMBL;Acc:Q9MA36]	chr1	0.18	0.42	0.24	0.34	1.54	0.71
AT3G23170	1.79765	1.36896e-08		protein_coding	At3g23170 [Source:UniProtKB/TrEMBL;Acc:Q9LTD3]	chr3	9.56	8	4.69	18.71	27.23	19.88
AT5G45340	1.79751	0.00106271	CYP707A3	protein_coding	Abscisic acid 8'-hydroxylase 3 [Source:UniProtKB/Swiss-Prot;Acc:Q9FH76]	chr5	3.88	2.71	2.23	5.36	16.88	4.85
AT4G30390	1.79626	1.80818e-07		protein_coding	At4g30390 [Source:UniProtKB/TrEMBL;Acc:Q9M0C1]	chr4	20.35	20.91	19.47	44.64	95.44	39.5
AT5G46170	1.79405	6.77978e-13		protein_coding	F-box protein At5g46170 [Source:UniProtKB/Swiss-Prot;Acc:Q9FNK5]	chr5	12.72	12.75	11.15	27.52	52.39	28.26
AT5G46360	1.794	0.659543	KCO3	protein_coding	Ca2+ activated outward rectifying K+ channel 3 [Source:TAIR;Acc:AT5G46360]	chr5	0	0	0.11	0.06	0.05	0.15
AT5G45520	1.79266	0.134781		protein_coding	Leucine-rich repeat (LRR) family protein [Source:UniProtKB/TrEMBL;Acc:Q9FHI4]	chr5	0.11	0.09	0.05	0.07	0.54	0.08
AT3G21781	1.79081	0.0404542		lncRNA	other RNA [Source:TAIR;Acc:AT3G21781]	chr3	0.15	0.16	0.12	0.39	0.96	0.41
AT5G02170	1.79047	0.006257	AVT1E	protein_coding	Amino acid transporter AVT1E [Source:UniProtKB/Swiss-Prot;Acc:Q8LPF4]	chr5	2.29	2.52	1.81	2.76	13.44	3.72
AT5G49910	1.78947	5.55348e-66	HSP70-7	protein_coding	Heat shock 70 kDa protein 7, chloroplastic [Source:UniProtKB/Swiss-Prot;Acc:Q9LTX9]	chr5	141.95	152.86	134.37	403.31	436.02	404.43
AT1G68700	1.78942	0.741863		protein_coding	F24J5.7 [Source:UniProtKB/TrEMBL;Acc:Q9SX32]	chr1	0	0	0	0	0	0
AT5G09440	1.78936	7.48492e-12	EXL4	protein_coding	EXL4 [Source:UniProtKB/TrEMBL;Acc:A0A178UJ96]	chr5	17.93	17.28	20.91	39.92	77.19	49.95
AT5G11990	1.78883	0.129839		protein_coding	Proline-rich family protein [Source:UniProtKB/TrEMBL;Acc:Q9LYH4]	chr5	0.37	0.69	0.44	0.67	2.21	0.71
AT1G04767	1.7883	0.662024		lncRNA		chr1	0	0.05	0	0.05	0.24	0
AT4G23140	1.78814	0.722821	CRK6	protein_coding	cysteine-rich RLK (RECEPTOR-like protein kinase) 6 [Source:TAIR;Acc:AT4G23140]	chr4	0.06	0	0.03	0	0.3	0
AT4G34210	1.78563	0.348685	ASK11	protein_coding	SKP1-like protein 11 [Source:UniProtKB/Swiss-Prot;Acc:O49484]	chr4	0	1.05	0.35	1.77	0.89	0.77
AT4G31405	1.7842	2.19352e-05		protein_coding		chr4	2.35	1.32	0.93	5.12	8.56	3.38
AT5G62090	1.7841	3.92736e-12	SLK2	protein_coding	Probable transcriptional regulator SLK2 [Source:UniProtKB/Swiss-Prot;Acc:Q94BP0]	chr5	18.09	21.05	17.26	58.47	41.07	61.09
AT1G55300	1.7834	1.86487e-20	TAF7	protein_coding	Transcription initiation factor TFIID subunit 7 [Source:UniProtKB/Swiss-Prot;Acc:B9DG24]	chr1	13.34	13.06	13.05	31.28	48.39	34.62
AT3G48835	1.78273	0.00448591		protein_coding	Polynucleotide adenylyltransferase domain/RNA recognition motif protein [Source:UniProtKB/TrEMBL;Acc:A0A1I9LQX3]	chr3	0.37	0.31	0.37	0.67	0.88	0.39
AT5G13190	1.77886	0.000537572		protein_coding	CONTAINS InterPro DOMAIN/s: LPS-induced tumor necrosis factor alpha factor (InterPro:IPR006629); Has 30201 Blast hits to 17322 proteins in 780 species: Archae - 12; Bacteria - 1396; Metazoa - 17338; Fungi - 3422; Plants - 5037; Viruses - 0; Other Eu /.../es - 2996 (source: NCBI BLink). [Source:TAIR;Acc:AT5G13190]	chr5	17.42	15.67	16.67	27.29	97.11	27.4
AT5G47450	1.77637	5.53603e-08	TIP2-3	protein_coding	Aquaporin TIP2-3 [Source:UniProtKB/Swiss-Prot;Acc:Q9FGL2]	chr5	14.31	13.22	13.28	37.61	27.17	49.48
AT4G38215	1.77349	1.29392e-05		lncRNA	other RNA [Source:TAIR;Acc:AT4G38215]	chr4	0.75	0.83	0.93	2.04	3.1	2.17
AT4G34990	1.77219	2.44517e-07	MYB32	protein_coding	Transcription factor MYB32 [Source:UniProtKB/Swiss-Prot;Acc:O49608]	chr4	2.86	3.85	3.73	10.19	7.68	11.75
AT5G52320	1.76927	3.63637e-06	CYP96A4	protein_coding	CYP96A4 [Source:UniProtKB/TrEMBL;Acc:A0A178UE51]	chr5	2.83	1.98	2.04	6.22	9.91	4.13
AT2G09045	1.76895	0.383873		ncRNA		chr2	0	0	0	0	0	0
AT1G33500	1.76689	0.00131232		protein_coding	unknown protein; Has 30201 Blast hits to 17322 proteins in 780 species: Archae - 12; Bacteria - 1396; Metazoa - 17338; Fungi - 3422; Plants - 5037; Viruses - 0; Other Eukaryotes - 2996 (source: NCBI BLink). [Source:TAIR;Acc:AT1G33500]	chr1	0.76	1.18	0.97	1.81	3.63	1.8
AT5G57260	1.76389	0.326603	CYP71B10	protein_coding	CYP71B10 [Source:UniProtKB/TrEMBL;Acc:A0A178UG51]	chr5	0	0.22	0.06	0.18	0.25	0.25
AT2G16720	1.76373	3.05163e-07	MYB7	protein_coding	Transcription factor MYB7 [Source:UniProtKB/Swiss-Prot;Acc:Q42379]	chr2	10.37	11.42	9.89	34.03	19.92	36.32
AT2G38600	1.76275	1.18339e-06		protein_coding	HAD superfamily, subfamily IIIB acid phosphatase [Source:UniProtKB/TrEMBL;Acc:Q9ZVI2]	chr2	3.15	3.71	4.15	7.25	15.26	8.66
AT5G63500	1.76259	1.34952e-17		protein_coding	At5g63500 [Source:UniProtKB/TrEMBL;Acc:Q9FMV2]	chr5	22.99	26.13	30.2	62.27	82.42	73.3
AT2G26560	1.76245	NA	PLP2	protein_coding	Patatin-like protein 2 [Source:UniProtKB/Swiss-Prot;Acc:O48723]	chr2	2.69	2.61	1.18	0.89	18.2	1.11
AT1G30250	1.76192	0.0710536		protein_coding	At1g30250 [Source:UniProtKB/TrEMBL;Acc:Q66GS7]	chr1	0.71	0.37	0.21	1.57	0.87	1.1
AT1G13740	1.76173	0.00401944	AFP2	protein_coding	AFP2 [Source:UniProtKB/TrEMBL;Acc:A0A178WBB1]	chr1	6.82	7.37	5.99	26.72	6.41	23.59
AT5G53120	1.75977	6.51188e-05	SPDS3	protein_coding	Spermidine synthase 3 [Source:UniProtKB/TrEMBL;Acc:F4KJ05]	chr5	38.94	47.68	44.82	151.76	58.93	146.94
AT5G40382	1.75836	0.517323		protein_coding	Putative cytochrome c oxidase subunit 5C-4 [Source:UniProtKB/Swiss-Prot;Acc:Q9FNE0]	chr5	0.16	0.43	0	0.32	0.28	0.31
AT4G22710	1.75551	0.0123281	CYP706A2	protein_coding	Cytochrome P450 - like protein [Source:UniProtKB/TrEMBL;Acc:O49652]	chr4	3.81	2.59	1.14	4.29	15.95	4.45
AT2G27505	1.75382	0.328441		protein_coding	FBD-like domain family protein [Source:UniProtKB/TrEMBL;Acc:F4IGN8]	chr2	0.09	0.05	0.05	0.05	0.74	0
AT5G57220	1.75121	0.00210735	CYP81F2	protein_coding	Cytochrome P450 81F2 [Source:UniProtKB/Swiss-Prot;Acc:Q9LVD6]	chr5	5.5	3.62	3.62	7.26	24.62	6.52
AT1G51670	1.75041	0.0234748	HTT5	protein_coding	Protein HEAT-INDUCED TAS1 TARGET 5 [Source:UniProtKB/Swiss-Prot;Acc:Q8RY97]	chr1	0.77	0.99	1.28	1.43	6.65	1.61
AT1G19320	1.74958	0.590582		protein_coding	At1g19320 [Source:UniProtKB/TrEMBL;Acc:Q9LN66]	chr1	0.33	0	0.2	0.2	1.35	0
AT1G17000	1.74824	0.84771	ATTPS3	nontranslating_CDS	trehalose-phosphatase/synthase 3 [Source:TAIR;Acc:AT1G17000]	chr1	0	0.02	0	0	0	0.06
AT3G49540	1.74824	0.84771		protein_coding	At3g49540 [Source:UniProtKB/TrEMBL;Acc:Q9SCK5]	chr3	0	0.07	0	0	0	0.18
AT3G62710	1.74824	0.84771		protein_coding	Beta-D-glucan exohydrolase-like protein [Source:UniProtKB/TrEMBL;Acc:Q9LZJ4]	chr3	0	0.02	0	0	0	0.06
AT2G07040	1.74823	0.847603	PRK2	protein_coding	Pollen receptor-like kinase 2 [Source:UniProtKB/Swiss-Prot;Acc:Q84JQ4]	chr2	0.02	0	0	0	0	0.05
AT5G22290	1.74757	0.00232598	NAC089	protein_coding	NAC domain-containing protein 89 [Source:UniProtKB/Swiss-Prot;Acc:Q94F58]	chr5	10.25	11.24	12.1	41.02	11.61	38
AT2G13900	1.74721	0.546747		protein_coding	Cysteine/Histidine-rich C1 domain family protein [Source:UniProtKB/TrEMBL;Acc:Q8S8J8]	chr2	0	0.02	0.04	0.02	0.08	0.08
AT3G09275	1.74689	0.0443812		lncRNA		chr3	0.29	0.08	0.32	0.4	0.97	0.66
AT2G04030	1.74463	4.50472e-21	HSP90-5	protein_coding	HSP90.5 [Source:UniProtKB/TrEMBL;Acc:A0A178VPV7]	chr2	131.56	153.87	120.12	328.18	518.08	315.82
AT4G21310	1.74417	0.00705045		protein_coding	At4g21310 [Source:UniProtKB/TrEMBL;Acc:O81898]	chr4	1.25	1.31	1.25	2.14	6.57	2.47
AT2G03965	1.74356	0.522647		protein_coding		chr2	0	0	0.07	0.11	0.14	0.03
AT5G62360	1.74267	NA		protein_coding	Plant invertase/pectin methylesterase inhibitor superfamily protein [Source:UniProtKB/TrEMBL;Acc:Q9LVA3]	chr5	4	2.6	2.81	1.36	26.51	1.03
AT5G43840	1.74093	0.356926	HSFA6A	protein_coding	Heat stress transcription factor A-6a [Source:UniProtKB/Swiss-Prot;Acc:Q1PDN3]	chr5	1.31	1.43	0.75	4.45	0	3.87
AT2G04440	1.73889	0.617066		protein_coding	MutT/nudix family protein [Source:UniProtKB/TrEMBL;Acc:Q9SJC5]	chr2	0	0	0	0	0.09	0
AT5G03620	1.73889	0.617066	SBT4.15	protein_coding	Subtilisin-like protease SBT4.15 [Source:UniProtKB/Swiss-Prot;Acc:Q9LZS6]	chr5	0	0.02	0.02	0.04	0.07	0.02
AT1G06787	1.73839	0.797072		lncRNA		chr1	0	0	0	0	0	0
AT2G22465	1.73839	0.797072		protein_coding	Transmembrane protein [Source:UniProtKB/TrEMBL;Acc:A0A1P8AZV8]	chr2	0	0	0	0	0	1.1
AT4G13985	1.73837	0.797072	FBD1	protein_coding	FBD-associated F-box protein At4g13985 [Source:UniProtKB/Swiss-Prot;Acc:Q4PSI6]	chr4	0.04	0	0	0.04	0	0.07
AT4G33940	1.73823	8.84556e-09		protein_coding	At4g33940 [Source:UniProtKB/TrEMBL;Acc:Q501G9]	chr4	20.99	22.37	21.43	48.59	97.86	45.54
AT2G43620	1.73709	0.0812576		protein_coding	Endochitinase At2g43620 [Source:UniProtKB/Swiss-Prot;Acc:O22841]	chr2	2.37	2.68	2.22	1.81	17.51	2.36
AT4G13880	1.73677	0.849548	AtRLP48	protein_coding	Receptor like protein 48 [Source:UniProtKB/TrEMBL;Acc:F4JTU7]	chr4	0	0	0	0.06	0	0.02
AT4G16855	1.73677	0.849548		protein_coding	unknown protein; LOCATED IN: endomembrane system; Has 30201 Blast hits to 17322 proteins in 780 species: Archae - 12; Bacteria - 1396; Metazoa - 17338; Fungi - 3422; Plants - 5037; Viruses - 0; Other Eukaryotes - 2996 (source: NCBI BLink). [Source:TAIR;Acc:AT4G16855]	chr4	0	0.12	0	0.12	0	0
AT5G01017	1.73677	0.849548		protein_coding		chr5	0	0	0	0.81	0	0
AT4G13110	1.73637	9.09818e-05		protein_coding	BSD domain-containing protein [Source:UniProtKB/TrEMBL;Acc:F4JS91]	chr4	4.17	6.42	4.03	9.53	23.78	8.94
AT5G57910	1.73537	2.64148e-06		protein_coding	At5g57910 [Source:UniProtKB/TrEMBL;Acc:Q8GW24]	chr5	7.57	10.71	10.14	18.7	43.29	18.97
AT1G79270	1.73487	0.00326429	ECT8	protein_coding	Evolutionarily conserved C-terminal region 8 [Source:UniProtKB/TrEMBL;Acc:Q9FPE7]	chr1	17.43	18.93	16.1	59.4	15.79	62.39
AT1G06017	1.73485	0.797478		lncRNA		chr1	0	0	0	0	0	0
AT4G36500	1.73271	0.00725973		protein_coding	Putative uncharacterized protein AT4g36500 [Source:UniProtKB/TrEMBL;Acc:O23231]	chr4	25.64	20.54	22.55	32.21	140.99	28.18
AT2G29720	1.73188	0.0521366	CTF2B	protein_coding	FAD/NAD(P)-binding oxidoreductase family protein [Source:UniProtKB/TrEMBL;Acc:O82384]	chr2	2.84	2.79	2.43	2.95	19.37	2.42
AT4G13800	1.7316	0.372468		protein_coding	Probable magnesium transporter NIPA2 [Source:UniProtKB/Swiss-Prot;Acc:B3LFA3]	chr4	5.75	7.24	6.6	26.08	0.6	24.45
AT4G01060	1.73151	0.00927256	ETC3	protein_coding	CAPRICE-like MYB3 [Source:TAIR;Acc:AT4G01060]	chr4	5.27	6.19	4.47	18.17	4.9	14.82
AT4G27920	1.73126	0.49108	PYL10	protein_coding	RCAR4 [Source:UniProtKB/TrEMBL;Acc:A0A178V0C5]	chr4	0.09	0.09	0.09	0.36	0.25	0.17
AT5G20250	1.73035	NA	DIN10	protein_coding	Raffinose synthase family protein [Source:UniProtKB/TrEMBL;Acc:F4K470]	chr5	98.52	74.44	45.29	29.88	615.15	27.61
AT1G10170	1.72972	1.82722e-05	ATNFXL1	protein_coding	NF-X-like 1 [Source:TAIR;Acc:AT1G10170]	chr1	21.97	18.78	16.98	37.82	97.49	33.72
AT1G24145	1.72937	0.0331746		protein_coding	At1g24145 [Source:UniProtKB/TrEMBL;Acc:Q8GYP2]	chr1	2.29	1.09	1.4	3.35	10.19	1.81
AT4G33666	1.72918	1.05586e-09		protein_coding	Putative uncharacterized protein [Source:UniProtKB/TrEMBL;Acc:Q94AJ7]	chr4	120.78	128.47	128.41	411.25	240.23	387.26
AT5G47550	1.72868	0.0148166	CYS5	protein_coding	Cysteine proteinase inhibitor 5 [Source:UniProtKB/Swiss-Prot;Acc:Q41916]	chr5	10.78	10.44	11.09	39.8	7.58	39.46
AT3G02725	1.72503	0.677878		snoRNA		chr3	0	0	0	0	0	0
AT3G28270	1.72467	0.0120913		protein_coding	UPF0496 protein At3g28270 [Source:UniProtKB/Swiss-Prot;Acc:Q9LHD9]	chr3	13.68	20.47	9.49	57.44	11.65	46.51
AT3G53420	1.72466	0.000123967	PIP2-1	protein_coding	PIP2A [Source:UniProtKB/TrEMBL;Acc:A0A178V8P4]	chr3	1056.99	855.8	882.44	3027.03	1238.82	3228.75
AT1G69490	1.72343	0.000506953	NAC029	protein_coding	NAP [Source:UniProtKB/TrEMBL;Acc:A0A178W8K0]	chr1	6.48	6.24	7.26	27.88	8.88	18.13
AT1G06160	1.72309	NA	ERF094	protein_coding	Ethylene-responsive transcription factor ERF094 [Source:UniProtKB/Swiss-Prot;Acc:Q9LND1]	chr1	1.31	0.92	1.45	0	11.17	0.05
[truncated: 24,031 more rows]

## Sheet: All genes, p_valadj <0.05 + loc
GeneID	log2FoldChange	padj	Gene_Name	Gene_type	Description	Chromosome_Name	Localisation	TPM.Control1	TPM.Control2	TPM.Control3	TPM.HeatShock1	TPM.HeatShock2	TPM.HeatShock3	Mean TPM.Control	Mean TPM.HeatShock
AT5G12020	11.9241	5.6845e-29	HSP17.6	protein_coding	17.6 kDa class II heat shock protein [Source:UniProtKB/Swiss-Prot;Acc:P29830]	chr5	cytosol	0.51	0.13	0.06	516.1	1629.37	581.12	0.233333	908.863
AT4G25200	11.8545	3.8351e-86	HSP23.6	protein_coding	HSP23.6-MITO [Source:UniProtKB/TrEMBL;Acc:A0A178USN5]	chr4	mitochondrion	0.46	0.21	0.2	451.52	1767.77	508.89	0.29	909.393
AT1G71000	11.5684	3.66646e-118		protein_coding	Chaperone DnaJ-domain superfamily protein [Source:UniProtKB/TrEMBL;Acc:F4I8D6]	chr1	nucleus	0.21	0.23	0.22	353.73	716.49	465.93	0.22	512.05
AT5G12030	11.3509	3.36674e-146	HSP17.7	protein_coding	17.7 kDa class II heat shock protein [Source:UniProtKB/Swiss-Prot;Acc:O81822]	chr5	cytosol	0.95	0.93	0.63	1146.57	3185.01	1226.36	0.836667	1852.65
AT1G53540	11.1717	4.56281e-98	HSP17.6C	protein_coding	17.6 kDa class I heat shock protein 3 [Source:UniProtKB/Swiss-Prot;Acc:P13853]	chr1	cytosol	0.62	0.39	0.31	588.71	2145.1	675.84	0.44	1136.55
AT3G46230	10.3587	2.79268e-249	HSP17.4A	protein_coding	17.4 kDa class I heat shock protein [Source:UniProtKB/Swiss-Prot;Acc:P19036]	chr3	cytosol	3.16	2.46	1.74	2040.92	3811	2195.94	2.45333	2682.62
AT2G26150	10.2861	0	HSFA2	protein_coding	Heat stress transcription factor A-2 [Source:UniProtKB/Swiss-Prot;Acc:O80982]	chr2	nucleus	0.88	2.21	1.15	1338.86	1616.61	1448	1.41333	1467.82
AT1G07400	10.1634	0	HSP17.8	protein_coding	17.8 kDa class I heat shock protein [Source:UniProtKB/Swiss-Prot;Acc:Q9LNW0]	chr1	cytosol	3.16	3.43	3.61	2800.03	3691.43	3400.75	3.4	3297.4
AT5G53680	9.96444	4.75904e-06		protein_coding	RNA-binding (RRM/RBD/RNP motifs) family protein [Source:UniProtKB/TrEMBL;Acc:Q9FI08]	chr5	cytosol	0	0	0	2.71	17.71	1.52	0	7.31333
AT1G59860	9.86602	5.40487e-284	HSP17.6A	protein_coding	17.6 kDa class I heat shock protein 1 [Source:UniProtKB/Swiss-Prot;Acc:Q9XIE3]	chr1	cytosol	3.11	2.49	1.28	1563	2182.12	1924.88	2.29333	1890
AT3G63350	9.63459	3.09424e-52	HSFA7B	protein_coding	Heat stress transcription factor A-7b [Source:UniProtKB/Swiss-Prot;Acc:Q9M1V5]	chr3	nucleus	0.05	0.15	0.05	46.23	109.65	51.03	0.0833333	68.97
AT3G09640	9.43506	4.12048e-18	APX2	protein_coding	APX2 [Source:UniProtKB/TrEMBL;Acc:A0A178VH43]	chr3	cytosol	0.16	0.17	0.16	20.17	193.85	27.66	0.163333	80.56
AT5G03210	8.71777	2.66338e-18		protein_coding	Arabidopsis thaliana genomic DNA, chromosome 5, P1 clone:MOK16 [Source:UniProtKB/TrEMBL;Acc:Q9FYM8]	chr5	plasma membrane	0.26	2.26	1.33	607.56	146.83	571.57	1.28333	441.987
AT1G09930	8.54247	3.49936e-08	OPT2	protein_coding	Oligopeptide transporter 2 [Source:UniProtKB/Swiss-Prot;Acc:O04514]	chr1	plasma membrane	0	0	0	1.91	0.95	0.41	0	1.09
AT1G03070	8.21142	1.16093e-48	LFG4	protein_coding	Protein LIFEGUARD 4 [Source:UniProtKB/Swiss-Prot;Acc:Q9SA63]	chr1	vacuole	0.6	0.83	0.4	71.57	320.67	80.02	0.61	157.42
AT1G72660	8.17219	7.06881e-14	DRG2	protein_coding	Developmentally-regulated G-protein 2 [Source:UniProtKB/Swiss-Prot;Acc:Q9CAI1]	chr1	cytosol	0.22	0.62	0.22	25.17	176.86	27.05	0.353333	76.36
AT5G48570	8.10602	7.54426e-197	FKBP65	protein_coding	Peptidyl-prolyl cis-trans isomerase FKBP65 [Source:UniProtKB/Swiss-Prot;Acc:Q9FJL3]	chr5	cytosol	8.87	8.72	8.05	1441.93	3082.72	1356.14	8.54667	1960.26
AT4G36490	7.98203	1.87614e-06	SFH12	protein_coding	Phosphatidylinositol/phosphatidylcholine transfer protein SFH12 [Source:UniProtKB/Swiss-Prot;Acc:Q94A34]	chr4	cytosol	0	0	0	0.42	1.58	0.34	0	0.78
AT1G74310	7.95287	0	CLPB1	protein_coding	Chaperone protein ClpB1 [Source:UniProtKB/Swiss-Prot;Acc:P42730]	chr1	cytosol	7.02	6.46	5.72	1177.1	1431.5	1405.53	6.4	1338.04
AT5G52640	7.84215	0	HSP90-1	protein_coding	Heat shock protein 90-1 [Source:UniProtKB/Swiss-Prot;Acc:P27323]	chr5	cytosol	13.14	11.41	8.31	1846.98	2591.03	1922.96	10.9533	2120.32
AT2G20880	7.74907	6.21702e-91	ERF053	protein_coding	Ethylene-responsive transcription factor ERF053 [Source:UniProtKB/Swiss-Prot;Acc:Q9SKT1]	chr2	nucleus	0.41	0.24	0.11	41.24	55.95	38.92	0.253333	45.37
AT1G30060	7.55015	9.2113e-05		protein_coding	COP1-interacting protein-like protein [Source:UniProtKB/TrEMBL;Acc:Q9C8R5]	chr1	nucleus	0	0	0	0.27	4.35	0.39	0	1.67
AT1G54050	7.51018	0	HSP17.4B	protein_coding	17.4 kDa class III heat shock protein [Source:UniProtKB/Swiss-Prot;Acc:Q9SYG1]	chr1	cytosol	12.04	13.37	13.58	1674.3	2632.53	1863.57	12.9967	2056.8
AT2G29500	7.34949	1.05991e-234	HSP17.6B	protein_coding	17.6 kDa class I heat shock protein 2 [Source:UniProtKB/Swiss-Prot;Acc:Q9ZW31]	chr2	cytosol	15.48	16.59	15.78	1707.3	3135.57	1806.5	15.95	2216.46
AT1G24580	7.21717	0.000108038		protein_coding	F21J9.24 [Source:UniProtKB/TrEMBL;Acc:Q9FYK6]	chr1	plasma membrane	0.32	1.45	1.58	196.22	0.95	193.87	1.11667	130.347
AT2G32120	7.20194	8.37565e-87	HSP70-8	protein_coding	Heat shock 70 kDa protein 8 [Source:UniProtKB/Swiss-Prot;Acc:Q9SKY8]	chr2	cytosol	2.8	2.25	3.11	209.88	586.09	237.91	2.72	344.627
AT4G12400	7.15477	4.21035e-153	HOP3	protein_coding	Hsp70-Hsp90 organizing protein 3 [Source:UniProtKB/Swiss-Prot;Acc:Q9STH1]	chr4	cytosol	8.34	9.45	7.59	757.09	1654.36	798.54	8.46	1070
AT1G52560	7.0336	1.52092e-54	HSP26.5	protein_coding	26.5 kDa heat shock protein, mitochondrial [Source:UniProtKB/Swiss-Prot;Acc:Q9SSQ8]	chr1	mitochondrion	2.77	3.91	3.52	232.61	821.56	234.08	3.4	429.417
AT1G74220	7.03307	0.00787372		protein_coding	Homeobox-like protein [Source:UniProtKB/TrEMBL;Acc:Q9C908]	chr1	nucleus	0	0	0	0	2.29	0.04	0	0.776667
AT2G46240	7.01146	1.95476e-182	BAG6	protein_coding	BAG family molecular chaperone regulator 6 [Source:UniProtKB/Swiss-Prot;Acc:O82345]	chr2	nucleus	6.88	5.34	5.34	453.87	863.9	634.33	5.85333	650.7
AT5G61495	6.97571	0.00606385		protein_coding	unknown protein; FUNCTIONS IN: molecular_function unknown; INVOLVED IN: biological_process unknown; LOCATED IN: cellular_component unknown; Has 0 Blast hits to 0 proteins in 0 species (source: NCBI BLink). [Source:TAIR;Acc:AT5G61495]	chr5	cytosol,plasma membrane	0	0	0	0	0.68	0	0	0.226667
AT5G25450	6.94756	4.82507e-70	QCR7-2	protein_coding	Cytochrome b-c1 complex subunit 7 [Source:UniProtKB/TrEMBL;Acc:A0A178UDJ6]	chr5	mitochondrion	2.16	2.77	2.48	177.79	526.4	171.19	2.47	291.793
AT5G37670	6.93062	3.09161e-51	HSP15.7	protein_coding	15.7 kDa heat shock protein, peroxisomal [Source:UniProtKB/Swiss-Prot;Acc:Q9FHQ3]	chr5	peroxisome	2.25	2.13	2.05	121.18	440.94	141.28	2.14333	234.467
AT1G21550	6.9113	3.534e-12	CML44	protein_coding	Probable calcium-binding protein CML44 [Source:UniProtKB/Swiss-Prot;Acc:Q9LPK5]	chr1	cytosol	1.8	1.26	1.47	52.65	390.26	55.79	1.51	166.233
AT1G16030	6.84886	9.47746e-53	HSP70-5	protein_coding	Hsp70b [Source:UniProtKB/TrEMBL;Acc:A0A178W9N7]	chr1	cytosol	4.31	4.2	3.38	199.54	790.92	231.7	3.96333	407.387
AT5G54165	6.80794	2.16799e-79		protein_coding	Avr9/Cf-9 rapidly elicited protein [Source:UniProtKB/TrEMBL;Acc:Q570N6]	chr5	nucleus	3.96	3.15	6.21	314.24	643.69	414.87	4.44	457.6
AT1G72760	6.80118	0.000174548		protein_coding	Protein kinase superfamily protein [Source:TAIR;Acc:AT1G72760]	chr1	nucleus	0	0	0.02	0.19	2.75	0.06	0.00666667	1
AT1G60190	6.77496	3.34119e-12	PUB19	protein_coding	U-box domain-containing protein 19 [Source:UniProtKB/Swiss-Prot;Acc:O80742]	chr1	nucleus	1.4	1.15	1.06	155.8	16.63	144.43	1.20333	105.62
AT3G24500	6.77183	0	MBF1C	protein_coding	MBF1C [Source:UniProtKB/TrEMBL;Acc:A0A178VDH9]	chr3	nucleus	22.46	19.33	20.2	1791.33	1963.39	2068.11	20.6633	1940.94
AT3G12580	6.68534	0	MED37C	protein_coding	Probable mediator of RNA polymerase II transcription subunit 37c [Source:UniProtKB/Swiss-Prot;Acc:Q9LHA8]	chr3	cytosol	31.26	28.3	27.47	2409.37	2524.42	2615.19	29.01	2516.33
AT4G28140	6.64298	2.88376e-27	ERF054	protein_coding	Ethylene-responsive transcription factor ERF054 [Source:UniProtKB/Swiss-Prot;Acc:Q9M0J3]	chr4	nucleus	0.31	0.26	0.73	23.33	80.39	16.92	0.433333	40.2133
AT4G32630	6.61335	1.31167e-05		protein_coding	ArfGap/RecO-like zinc finger domain-containing protein [Source:UniProtKB/TrEMBL;Acc:B3H5G3]	chr4	nucleus	0.04	0	0	0.39	1.84	0.32	0.0133333	0.85
AT1G44414	6.54239	1.87361e-10		protein_coding	At1g44414 [Source:UniProtKB/TrEMBL;Acc:Q94LA6]	chr1	mitochondrion	0.1	0.2	0.1	5.25	27.3	4.94	0.133333	12.4967
AT3G04410	6.5373	0.0013946		protein_coding	NAC (No Apical Meristem) domain transcriptional regulator superfamily protein [Source:UniProtKB/TrEMBL;Acc:Q9M846]	chr3	nucleus	0	0	0	0	0	0	0	0
AT5G51440	6.47064	5.9618e-205	HSP23.5	protein_coding	23.5 kDa heat shock protein, mitochondrial [Source:UniProtKB/Swiss-Prot;Acc:Q9FGM9]	chr5	mitochondrion	18.18	17.26	12.91	964.55	1631.91	1027.11	16.1167	1207.86
AT1G07850	6.44336	0.00124267		protein_coding	Glycosyltransferase [Source:UniProtKB/TrEMBL;Acc:F4HSH8]	chr1	plasma membrane	0	0	0	0.11	0.56	0.15	0	0.273333
AT5G45630	6.42632	4.99063e-54		protein_coding	Putative uncharacterized protein [Source:UniProtKB/TrEMBL;Acc:Q9FK78]	chr5	nucleus	0.87	0.63	0.74	59.15	35.16	63.26	0.746667	52.5233
AT1G12610	6.40528	0.0265005	DREB1F	protein_coding	Dehydration-responsive element-binding protein 1F [Source:UniProtKB/Swiss-Prot;Acc:Q9LN86]	chr1	nucleus	0	0	0	0	1.71	0.27	0	0.66
AT2G33380	6.28734	4.06354e-06	PXG3	protein_coding	Probable peroxygenase 3 [Source:UniProtKB/Swiss-Prot;Acc:O22788]	chr2	cytosol	8.47	9.74	9.8	888.21	21.24	783.02	9.33667	564.157
AT3G09350	6.2712	1.59268e-179	Fes1A	protein_coding	Fes1A [Source:UniProtKB/TrEMBL;Acc:Q84J81]	chr3	cytosol	18.62	18.24	15.52	853.28	1603.47	996.64	17.46	1151.13
AT1G01520	6.26663	0.000172488		protein_coding	ASG4 [Source:UniProtKB/TrEMBL;Acc:A0A178W835]	chr1	nucleus	1.12	1.14	0.87	86.91	0.81	85.91	1.04333	57.8767
AT2G20560	6.25965	0		protein_coding	At2g20560/T13C7.15 [Source:UniProtKB/TrEMBL;Acc:Q9SIL3]	chr2	cytosol	12.83	12.96	12.11	694.21	880.32	850.04	12.6333	808.19
AT3G17320	6.1845	0.0189705		protein_coding	F-box protein At3g17320 [Source:UniProtKB/Swiss-Prot;Acc:Q9LUT9]	chr3	cytosol	0	0	0	0.08	1.03	0	0	0.37
AT2G27270	6.18216	0.00934611		protein_coding	Putative uncharacterized protein [Source:UniProtKB/TrEMBL;Acc:Q9XIN4]	chr2	cytosol,plasma membrane	0	0	0	0.27	1.45	0.06	0	0.593333
AT1G07900	6.17016	2.62256e-06	LBD1	protein_coding	LBD1 [Source:UniProtKB/TrEMBL;Acc:A0A178WM56]	chr1	mitochondrion	0.4	0.08	0.72	32.15	2.69	30.83	0.4	21.89
AT5G10695	6.16368	2.91952e-35		protein_coding	Methionyl-tRNA synthetase [Source:UniProtKB/TrEMBL;Acc:Q8RXY3]	chr5	plasma membrane	12.15	10.17	10.32	335.19	1347.38	375.9	10.88	686.157
AT4G02235	6.14066	0.00643402	AGL51	protein_coding	AGL51 [Source:UniProtKB/TrEMBL;Acc:A0A178UXV6]	chr4	nucleus	0	0	0	0.11	0.51	0	0	0.206667
AT1G18310	6.10992	0.0210253		protein_coding	Glycosyl hydrolase family 81 protein [Source:UniProtKB/TrEMBL;Acc:F4IAQ0]	chr1	vacuole,plasma membrane	0	0	0	0	0.4	0.02	0	0.14
AT1G31370	6.07136	0.00587588		protein_coding	Putative uncharacterized protein T8E3.14 [Source:UniProtKB/TrEMBL;Acc:Q9C872]	chr1	cytosol	0	0	0	0.23	1.37	0	0	0.533333
AT4G26701	6.01549	0.0105947		protein_coding	DNA binding / DNA topoisomerase type I [Source:UniProtKB/TrEMBL;Acc:B3H4K2]	chr4	cytosol	0	0	0	0.25	2.75	0.49	0	1.16333
AT5G51420	5.97854	0.0030913		protein_coding	Probable long-chain-alcohol O-fatty-acyltransferase 11 [Source:UniProtKB/Swiss-Prot;Acc:Q9FGN1]	chr5	plasma membrane	0	0	0	0.3	0.68	0.11	0	0.363333
AT4G21320	5.96533	7.15657e-53	HSA32	protein_coding	HSA32 [Source:UniProtKB/TrEMBL;Acc:A0A178UV51]	chr4	cytosol	3.44	4	3.57	115.31	352.65	122.53	3.67	196.83
AT2G40925	5.90095	0.00136405		protein_coding	F-box protein At2g40925 [Source:UniProtKB/Swiss-Prot;Acc:Q3E7D1]	chr2	cytosol	0	0.04	0	0.3	1.19	0.15	0.0133333	0.546667
AT5G56960	5.84441	0.000979615		protein_coding	basic helix-loop-helix (bHLH) DNA-binding family protein [Source:TAIR;Acc:AT5G56960]	chr5	nucleus	0.03	0.03	0	0.17	2.03	0.24	0.02	0.813333
AT1G17870	5.77576	1.97188e-202	EGY3	protein_coding	Probable zinc metallopeptidase EGY3, chloroplastic [Source:UniProtKB/Swiss-Prot;Acc:Q9LMU1]	chr1	plastid	5.87	5.26	4.47	295.57	255.86	311.54	5.2	287.657
AT3G63060	5.74162	1.21762e-15	EDL3	protein_coding	EID1-like F-box protein 3 [Source:UniProtKB/Swiss-Prot;Acc:Q93ZT5]	chr3	nucleus	0.53	0.66	0.59	34.59	4.27	35.9	0.593333	24.92
AT3G18905	5.70517	0.00901445		protein_coding	F-box/associated interaction domain protein [Source:UniProtKB/TrEMBL;Acc:Q9LHM8]	chr3		0	0	0	0.11	0.52	0.76	0	0.463333
AT3G08970	5.54436	4.9898e-116	ERDJ3A	protein_coding	TMS1 [Source:UniProtKB/TrEMBL;Acc:A0A178VJB6]	chr3	endoplasmic reticulum	5.95	4.7	4.11	150.79	270.42	167.01	4.92	196.073
AT2G30830	5.53112	0.0297544		protein_coding	2-oxoglutarate (2OG) and Fe(II)-dependent oxygenase superfamily protein [Source:UniProtKB/TrEMBL;Acc:O80850]	chr2	cytosol	0	0	0	0.07	0.6	0.04	0	0.236667
AT5G64510	5.52599	1.44992e-135	TIN1	protein_coding	Putative uncharacterized protein At5g64510 [Source:UniProtKB/TrEMBL;Acc:Q84JN2]	chr5	endoplasmic reticulum	4.37	4.06	3.71	120.98	214.82	134.42	4.04667	156.74
AT3G51910	5.51936	5.64153e-105	HSFA7A	protein_coding	Heat stress transcription factor A-7a [Source:UniProtKB/Swiss-Prot;Acc:Q9SV12]	chr3	nucleus	12.45	10.57	13.24	527.91	452.08	656.28	12.0867	545.423
AT5G53710	5.51896	9.27113e-07		protein_coding	unknown protein; FUNCTIONS IN: molecular_function unknown; INVOLVED IN: biological_process unknown; LOCATED IN: endomembrane system; EXPRESSED IN: 8 plant structures; EXPRESSED DURING: 4 anthesis, C globular stage, petal differentiation and expansio /.../e; Has 30201 Blast hits to 17322 proteins in 780 species: Archae - 12; Bacteria - 1396; Metazoa - 17338; Fungi - 3422; Plants - 5037; Viruses - …	chr5	extracellular	0.19	0.5	0.29	21.17	0.9	14.03	0.326667	12.0333
AT5G46795	5.49928	0.0470274	MSP2	protein_coding	Microspore-specific promoter 2 [Source:UniProtKB/TrEMBL;Acc:Q1PDM1]	chr5	nucleus	0	0	0	0	1.15	0.08	0	0.41
AT3G53820	5.48639	0.0174059		protein_coding	C2H2 and C2HC zinc fingers superfamily protein [Source:UniProtKB/TrEMBL;Acc:Q9M344]	chr3	nucleus	0	0	0	0.28	1.38	0.36	0	0.673333
AT3G04200	5.42226	0.0259945		protein_coding	Germin-like protein subfamily 1 member 6 [Source:UniProtKB/Swiss-Prot;Acc:Q9M8X6]	chr3	extracellular	0.13	0.07	0.07	0	4.17	0.19	0.09	1.45333
AT5G15250	5.41247	1.91566e-05	FTSH6	protein_coding	ATP-dependent zinc metalloprotease FTSH 6, chloroplastic [Source:UniProtKB/Swiss-Prot;Acc:Q1PDW5]	chr5	plastid	0.05	0.1	0.05	0.28	5.68	0.52	0.0666667	2.16
AT4G15660	5.37668	0.00175262	GRXS8	protein_coding	Monothiol glutaredoxin-S8 [Source:UniProtKB/Swiss-Prot;Acc:O23417]	chr4	plasma membrane	0.17	0.06	0	0.59	7.61	0.22	0.0766667	2.80667
AT1G10225	5.36201	0.0211812		protein_coding	Putative uncharacterized protein At1g10220 [Source:UniProtKB/TrEMBL;Acc:Q56YG0]	chr1		0	0	0	0.53	1.19	0.38	0	0.7
AT1G78400	5.31882	0.0179018		protein_coding	Pectin lyase-like superfamily protein [Source:UniProtKB/TrEMBL;Acc:F4IA77]	chr1	extracellular	0	0	0	0.23	0.33	0.11	0	0.223333
AT5G55020	5.30295	0.000178395	ATMYB120	protein_coding	Transcription factor MYB120 [Source:UniProtKB/Swiss-Prot;Acc:Q94FL7]	chr5	nucleus	0.03	0	0	0.25	0.61	0.53	0.01	0.463333
AT5G12110	5.26625	0		protein_coding	At5g12110 [Source:UniProtKB/TrEMBL;Acc:Q29PY2]	chr5	cytosol	11.08	13.81	10.98	371.58	420.64	390.55	11.9567	394.257
AT3G16050	5.25905	1.2349e-126	PDX12	protein_coding	Pyridoxal 5'-phosphate synthase-like subunit PDX1.2 [Source:UniProtKB/Swiss-Prot;Acc:Q9ZNR6]	chr3	cytosol	10.78	13.9	15.12	349.19	456.94	477.87	13.2667	428
AT4G29770	5.24086	3.15115e-09		protein_coding	Target of trans acting-siR480/255. [Source:TAIR;Acc:AT4G29770]	chr4	cytosol	0.32	0.15	0.14	2.22	13.67	2.66	0.203333	6.18333
AT1G30455	5.23822	0.0100467		protein_coding	Cyclin/Brf1-like TBP-binding domain-containing protein [Source:UniProtKB/TrEMBL;Acc:F4I4V4]	chr1	nucleus	0	0	0	0.23	0.86	0.22	0	0.436667
AT5G58770	5.225	6.38478e-87		protein_coding	Dehydrodolichyl diphosphate synthase 2 [Source:UniProtKB/Swiss-Prot;Acc:Q56Y11]	chr5	plastid	6.46	6.39	5.36	181.64	143.96	220.02	6.07	181.873
AT5G59220	5.20427	2.65716e-05	SAG113	protein_coding	Probable protein phosphatase 2C 78 [Source:UniProtKB/Swiss-Prot;Acc:Q9FIF5]	chr5	nucleus	4.74	6.21	6.84	258.6	12.99	250.98	5.93	174.19
AT5G12990	5.20002	0.0414025	CLE40	protein_coding	CLAVATA3/ESR (CLE)-related protein 40 [Source:UniProtKB/Swiss-Prot;Acc:Q9LXU0]	chr5	extracellular	0	0	0	0	1.12	0.75	0	0.623333
AT1G61340	5.17908	3.23469e-98		protein_coding	F-box protein At1g61340 [Source:UniProtKB/Swiss-Prot;Acc:Q8GX77]	chr1	nucleus	5.46	6.1	6.49	201.28	148.55	201.68	6.01667	183.837
AT4G25380	5.17701	2.98243e-26	SAP10	protein_coding	Zinc finger A20 and AN1 domain-containing stress-associated protein 10 [Source:UniProtKB/Swiss-Prot;Acc:Q9STJ9]	chr4	nucleus	0.59	0.46	0.07	10.1	11.61	9.97	0.373333	10.56
AT3G56790	5.13293	1.37294e-08		protein_coding	Putative uncharacterized protein T8M16_120 [Source:UniProtKB/TrEMBL;Acc:Q9LES8]	chr3	nucleus	0.09	0.19	0.18	3.2	13.42	3.07	0.153333	6.56333
AT3G08700	5.11895	7.76336e-09	UBC12	protein_coding	Probable ubiquitin-conjugating enzyme E2 12 [Source:UniProtKB/Swiss-Prot;Acc:Q9C9Y7]	chr3	cytosol	0.4	0.35	0.07	2.9	15.84	2.81	0.273333	7.18333
AT1G30070	5.11063	1.30244e-97		protein_coding	SGS domain-containing protein [Source:UniProtKB/TrEMBL;Acc:F4I4Q9]	chr1	cytosol	24.16	27.57	30.05	598.88	1138.28	665.22	27.26	800.793
AT3G55580	5.1065	3.32347e-06		protein_coding	Regulator of chromosome condensation (RCC1) family protein [Source:UniProtKB/TrEMBL;Acc:Q9M2S1]	chr3	nucleus	0.75	0.77	0.82	28.6	2.96	34.1	0.78	21.8867
AT1G67623	5.10395	0.0246616		protein_coding	Putative F-box protein At1g67623 [Source:UniProtKB/Swiss-Prot;Acc:Q9FXC7]	chr1	plastid	0	0	0	0.25	0.41	0.18	0	0.28
AT1G07500	5.10309	5.37573e-24	SMR5	protein_coding	Cyclin-dependent protein kinase inhibitor SMR5 [Source:UniProtKB/Swiss-Prot;Acc:Q9LNX4]	chr1	cytosol,nucleus	2.07	2.39	0	46.37	71.64	67.06	1.48667	61.69
AT5G05220	5.103	3.51113e-32		protein_coding	AT5g05220/K18I23_2 [Source:UniProtKB/TrEMBL;Acc:Q940U2]	chr5	plastid	0.38	1.42	0.99	28.51	19.44	29.97	0.93	25.9733
AT4G38140	5.09222	1.37385e-09	ATL18	protein_coding	RING-H2 finger protein ATL18 [Source:UniProtKB/Swiss-Prot;Acc:Q9SZL4]	chr4	extracellular	0.51	0.13	0	7.62	4.47	6.71	0.213333	6.26667
AT1G08645	5.01923	0.00100037		protein_coding		chr1		0.39	0	0	0.59	1.2	0.95	0.13	0.913333
AT1G56170	5.00735	2.26313e-09	NFYC2	protein_coding	Nuclear transcription factor Y subunit C-2 [Source:UniProtKB/Swiss-Prot;Acc:Q8LCG7]	chr1	nucleus	11.04	12.69	13.13	393.49	77.93	487.78	12.2867	319.733
AT1G26140	4.97591	0.0111184		protein_coding	Putative uncharacterized protein F28B23.18 [Source:UniProtKB/TrEMBL;Acc:Q9C659]	chr1	plasma membrane	0	0	0	0.31	0.83	0.15	0	0.43
AT1G56600	4.95497	5.74479e-28	GOLS2	protein_coding	Galactinol synthase 2 [Source:UniProtKB/Swiss-Prot;Acc:Q9FXB2]	chr1	nucleus	7.48	5.47	6.54	198.27	70.56	209.18	6.49667	159.337
AT4G15670	4.94401	0.0166436	GRXS7	protein_coding	Monothiol glutaredoxin-S7 [Source:UniProtKB/Swiss-Prot;Acc:Q6NLU2]	chr4	cytosol	0	0.23	0	0.22	5.5	0.22	0.0766667	1.98
AT3G07150	4.9217	2.10097e-20		protein_coding	Amino acid-ligase [Source:UniProtKB/TrEMBL;Acc:Q9SFU5]	chr3	nucleus	0.88	0.91	0.88	13.94	45.6	14.52	0.89	24.6867
AT4G33860	4.90851	0.0452858		protein_coding	Glycosyl hydrolase family 10 protein [Source:UniProtKB/TrEMBL;Acc:F4JJU9]	chr4	extracellular	0	0	0	0.09	0.18	0.07	0	0.113333
AT5G05410	4.8937	8.00798e-130	DREB2A	protein_coding	Dehydration-responsive element-binding protein 2A [Source:UniProtKB/Swiss-Prot;Acc:O82132]	chr5	nucleus	7.65	6.03	5.91	135.07	212.9	155.22	6.53	167.73
AT1G67360	4.87563	9.12045e-184		protein_coding	REF/SRPP-like protein At1g67360 [Source:UniProtKB/Swiss-Prot;Acc:Q9FYF7]	chr1	cytosol	28.6	35.22	33.89	765.44	745.72	849.09	32.57	786.75
AT2G02340	4.84373	0.0315473	PP2B8	protein_coding	Putative F-box protein PP2-B8 [Source:UniProtKB/Swiss-Prot;Acc:Q9ZVQ8]	chr2	cytosol,mitochondrion	0	0	0	0	1.12	0.27	0	0.463333
AT2G19310	4.82254	3.23934e-195	HSP18.5	protein_coding	18.5 kDa class IV heat shock protein [Source:UniProtKB/Swiss-Prot;Acc:O64564]	chr2	cytosol	38.53	35.73	32.87	701.56	1022.46	833.85	35.71	852.623
AT4G23570	4.81437	1.61968e-35	SGT1A	protein_coding	phosphatase-related [Source:TAIR;Acc:AT4G23570]	chr4	cytosol	18.62	20.57	17.14	273.24	823.41	286.59	18.7767	461.08
AT3G21890	4.77735	0.00132908	MIP1B	protein_coding	BBX31 [Source:UniProtKB/TrEMBL;Acc:A0A178VEW7]	chr3	nucleus	1	0.8	1.14	29.84	0.86	34.59	0.98	21.7633
AT2G18340	4.77279	0.0201762		protein_coding	Late embryogenesis abundant domain-containing protein / LEA domain-containing protein [Source:UniProtKB/TrEMBL;Acc:Q9ZPW6]	chr2	endoplasmic reticulum,extracellular	0	0.04	0	0.23	0.51	0.15	0.0133333	0.296667
AT2G24320	4.74522	0.0320717		protein_coding	alpha/beta-Hydrolases superfamily protein [Source:TAIR;Acc:AT2G24320]	chr2	cytosol	0.05	0.05	0	0.19	0.91	0.09	0.0333333	0.396667
AT1G48700	4.74352	2.91848e-33		protein_coding	2-oxoglutarate (2OG) and Fe(II)-dependent oxygenase superfamily protein [Source:TAIR;Acc:AT1G48700]	chr1	mitochondrion	0.5	0.56	0.67	11.23	17.16	7.92	0.576667	12.1033
AT2G27280	4.73581	0.0378878		protein_coding	Coiled-coil protein (DUF2040) [Source:UniProtKB/TrEMBL;Acc:Q9XIN5]	chr2	nucleus	0	0	0	0.04	0.68	0.11	0	0.276667
AT5G04380	4.73154	0.000323475		protein_coding	S-adenosyl-L-methionine-dependent methyltransferases superfamily protein [Source:TAIR;Acc:AT5G04380]	chr5	cytosol	0.21	0.24	0.12	5.87	0.04	4.67	0.19	3.52667
AT5G18340	4.72252	1.4651e-19	PUB48	protein_coding	U-box domain-containing protein 48 [Source:UniProtKB/Swiss-Prot;Acc:Q3E9F5]	chr5	nucleus	0.83	0.51	0.42	7.96	25.81	8.16	0.586667	13.9767
AT5G42380	4.70658	7.87254e-24	CML37	protein_coding	Calcium-binding protein CML37 [Source:UniProtKB/Swiss-Prot;Acc:Q9FIH9]	chr5	cytosol,nucleus	0.33	0.31	0.4	6.9	11.54	4.46	0.346667	7.63333
AT5G35320	4.69211	2.17479e-103		protein_coding	DBH-like monooxygenase [Source:UniProtKB/TrEMBL;Acc:O65233]	chr5	nucleus	18.83	18.76	19.27	294.63	533.04	410.25	18.9533	412.64
AT1G05100	4.68859	2.59441e-05	MAPKKK18	protein_coding	Mitogen-activated protein kinase kinase kinase 18 [Source:UniProtKB/Swiss-Prot;Acc:Q9ZVP5]	chr1	nucleus	0.79	1.27	1.05	32.89	2.88	29.23	1.03667	21.6667
AT2G17680	4.67284	0.000403532		protein_coding	DUF241 domain protein, putative (DUF241) [Source:UniProtKB/TrEMBL;Acc:Q6DR26]	chr2	mitochondrion	0.07	0.04	0.04	0.88	0.28	1.9	0.05	1.02
AT5G03204	4.62586	0.00385529		protein_coding	unknown protein; Has 30201 Blast hits to 17322 proteins in 780 species: Archae - 12; Bacteria - 1396; Metazoa - 17338; Fungi - 3422; Plants - 5037; Viruses - 0; Other Eukaryotes - 2996 (source: NCBI BLink). [Source:TAIR;Acc:AT5G03204]	chr5	plasma membrane	0	0	0.17	1.19	2.7	1.47	0.0566667	1.78667
AT5G11140	4.5927	0.00204134		protein_coding	Phospholipase-like protein (PEARLI 4) family protein [Source:UniProtKB/TrEMBL;Acc:Q9LFP2]	chr5	cytosol	0.06	0.06	0.06	0.46	2.74	0.49	0.06	1.23
AT1G13310	4.5891	0.00522255		protein_coding	Endosomal targeting BRO1-like domain-containing protein [Source:UniProtKB/TrEMBL;Acc:Q9FX66]	chr1	cytosol	0.1	0	0	0.22	1.77	0.15	0.0333333	0.713333
AT3G53600	4.55968	0.0141905		protein_coding	At3g53600 [Source:UniProtKB/TrEMBL;Acc:Q9LFG0]	chr3	nucleus	0	0	0.14	0.36	2.02	0.62	0.0466667	1
AT1G66080	4.55631	9.93282e-121		protein_coding	At1g66080 [Source:UniProtKB/TrEMBL;Acc:Q9C8D7]	chr1	cytosol	5.2	5.54	6.29	100.08	118.72	119.36	5.67667	112.72
AT2G37180	4.54857	1.03318e-68	PIP2-3	protein_coding	Aquaporin PIP2-3 [Source:UniProtKB/Swiss-Prot;Acc:P30302]	chr2	plasma membrane	45.53	43.73	42.24	871	614.73	979.93	43.8333	821.887
AT5G54950	4.50669	0.0303896		protein_coding	Aconitase family protein [Source:UniProtKB/TrEMBL;Acc:Q9FFT5]	chr5	mitochondrion	0.41	0	0	0.81	0.97	0	0.136667	0.593333
AT5G40790	4.50401	0.0141545		protein_coding	Emb [Source:UniProtKB/TrEMBL;Acc:Q9FKS7]	chr5	nucleus	0.33	0.48	0.21	10.12	0.08	8.89	0.34	6.36333
AT3G07090	4.43518	6.16413e-167		protein_coding	PPPDE putative thiol peptidase family protein [Source:UniProtKB/TrEMBL;Acc:Q9SFT9]	chr3	cytosol	65.55	61.82	58.05	1018.73	1110.24	1218.48	61.8067	1115.82
AT5G52760	4.42357	2.75787e-05	HIPP14	protein_coding	Heavy metal-associated isoprenylated plant protein 14 [Source:UniProtKB/Swiss-Prot;Acc:Q9LTE1]	chr5	plasma membrane	0.56	0.25	0.56	2.31	23.05	1.95	0.456667	9.10333
AT4G27657	4.41607	1.11237e-51		protein_coding	At4g27657 [Source:UniProtKB/TrEMBL;Acc:Q8LF18]	chr4	plasma membrane	2.97	2.63	2.47	53.54	37.41	50.3	2.69	47.0833
AT3G22830	4.40157	9.82381e-42	HSFA6B	protein_coding	Heat stress transcription factor A-6b [Source:UniProtKB/Swiss-Prot;Acc:Q9LUH8]	chr3	nucleus	0.71	0.76	0.83	12.3	10.84	15.23	0.766667	12.79
AT1G14200	4.38608	6.12849e-91		protein_coding	At1g14200 [Source:UniProtKB/TrEMBL;Acc:Q9XI67]	chr1	nucleus	12.45	11.57	13.69	192.93	212.67	258.9	12.57	221.5
AT2G25140	4.38137	4.9898e-116	CLPB4	protein_coding	Chaperone protein ClpB4, mitochondrial [Source:UniProtKB/Swiss-Prot;Acc:Q8VYJ7]	chr2	mitochondrion	13.26	13.71	12.67	182.06	316.63	198.09	13.2133	232.26
AT5G07330	4.35262	5.07562e-08		protein_coding	At5g07330 [Source:UniProtKB/TrEMBL;Acc:Q9LY27]	chr5	mitochondrion	0.6	1.53	1.87	8.12	59.47	10.29	1.33333	25.96
AT1G09950	4.34848	4.59599e-15	RAS1	protein_coding	At1g09950 [Source:UniProtKB/TrEMBL;Acc:O04515]	chr1	nucleus	0.04	0.36	0.3	4.18	3.62	3.78	0.233333	3.86
AT1G07350	4.31138	2.80507e-193	SR45A	protein_coding	Serine/arginine-rich splicing factor SR45a [Source:UniProtKB/Swiss-Prot;Acc:Q84TH4]	chr1	nucleus	45.1	47.43	40.9	641.72	880.7	784.07	44.4767	768.83
AT4G23493	4.30537	1.13612e-40		protein_coding	Putative uncharacterized protein [Source:UniProtKB/TrEMBL;Acc:Q8LC94]	chr4	cytosol	4.68	6.97	8.14	88.05	179.74	81.22	6.59667	116.337
AT2G02795	4.30297	0.0428305		protein_coding	unknown protein; Has 30201 Blast hits to 17322 proteins in 780 species: Archae - 12; Bacteria - 1396; Metazoa - 17338; Fungi - 3422; Plants - 5037; Viruses - 0; Other Eukaryotes - 2996 (source: NCBI BLink). [Source:TAIR;Acc:AT2G02795]	chr2	plasma membrane	0	0.09	0	0.18	0.42	0.09	0.03	0.23
AT3G27025	4.24592	0.0141098		protein_coding	unknown protein; Has 25 Blast hits to 25 proteins in 6 species: Archae - 0; Bacteria - 0; Metazoa - 1; Fungi - 0; Plants - 24; Viruses - 0; Other Eukaryotes - 0 (source: NCBI BLink). [Source:TAIR;Acc:AT3G27025]	chr3	nucleus	0.32	0.61	0.25	7.36	0.14	10.07	0.393333	5.85667
AT1G07430	4.23782	0.000457386	AIP1	protein_coding	Protein phosphatase 2C 3 [Source:UniProtKB/Swiss-Prot;Acc:Q9LNW3]	chr1	nucleus	1.65	1.97	1.91	42.36	2.66	39.37	1.84333	28.13
AT5G61180	4.22727	0.0450873		protein_coding	Putative endonuclease or glycosyl hydrolase [Source:TAIR;Acc:AT5G61180]	chr5	cytosol	0	0.04	0	0.04	0.68	0.21	0.0133333	0.31
AT5G04340	4.21503	2.38005e-58	ZAT6	protein_coding	Zinc finger protein ZAT6 [Source:UniProtKB/Swiss-Prot;Acc:O22533]	chr5	nucleus	5.51	3.81	5.9	70.25	76.43	91.15	5.07333	79.2767
AT3G01830	4.18969	0.0271476	CML40	protein_coding	Probable calcium-binding protein CML40 [Source:UniProtKB/Swiss-Prot;Acc:Q9SGI8]	chr3	nucleus	0.24	0.05	0	0.15	5.01	0.28	0.0966667	1.81333
AT5G47610	4.17441	4.3809e-38	ATL79	protein_coding	At5g47610 [Source:UniProtKB/TrEMBL;Acc:Q1H5E6]	chr5	plasma membrane	12.25	12.16	10.91	171.29	119.75	240.47	11.7733	177.17
AT3G48240	4.17201	9.88768e-11		protein_coding	At3g48240 [Source:UniProtKB/TrEMBL;Acc:Q9STK4]	chr3	nucleus	0.94	0.95	1.55	21.19	4.98	25.3	1.14667	17.1567
AT4G15248	4.16226	0.00606698	MIP1A	protein_coding	B-box domain protein 30 [Source:UniProtKB/Swiss-Prot;Acc:Q1G3I2]	chr4	nucleus	2.48	2.34	2.59	52.07	1.28	53.53	2.47	35.6267
AT3G14200	4.14861	2.03849e-187		protein_coding	Chaperone DnaJ-domain superfamily protein [Source:UniProtKB/TrEMBL;Acc:Q9LJG5]	chr3	nucleus	19.63	23.12	22.37	282.98	325.21	315.94	21.7067	308.043
AT3G28210	4.12448	1.97708e-19	SAP12	protein_coding	Zinc finger AN1 domain-containing stress-associated protein 12 [Source:UniProtKB/Swiss-Prot;Acc:Q67YE6]	chr3	nucleus	2.35	4	2.39	25	77.12	25.69	2.91333	42.6033
AT5G43300	4.09952	8.6516e-12	GDPD3	protein_coding	Glycerophosphodiester phosphodiesterase GDPD3 [Source:UniProtKB/Swiss-Prot;Acc:Q680A6]	chr5	plasma membrane	0.64	0.4	0.17	2.43	8.93	2.43	0.403333	4.59667
AT2G23110	4.08971	1.79973e-05		protein_coding	At2g23110 [Source:UniProtKB/TrEMBL;Acc:O64820]	chr2	cytosol	0.63	0.33	0.75	3.83	23.16	3.17	0.57	10.0533
AT4G21323	4.08229	6.87728e-54		protein_coding	Subtilase family protein [Source:TAIR;Acc:AT4G21323]	chr4	extracellular	0.48	0.56	0.55	6.43	10.38	6.42	0.53	7.74333
AT1G22810	4.06749	0.00115944	ERF019	protein_coding	Ethylene-responsive transcription factor ERF019 [Source:UniProtKB/Swiss-Prot;Acc:O80542]	chr1	nucleus	0	0.07	0.29	2.44	3.28	0.41	0.12	2.04333
AT4G11660	4.05899	6.61927e-140	HSFB2B	protein_coding	Heat stress transcription factor B-2b [Source:UniProtKB/Swiss-Prot;Acc:Q9T0D3]	chr4	nucleus	6.59	8.15	7.13	85.7	126.97	98.66	7.29	103.777
AT2G29450	4.04472	1.56997e-90	GSTU5	protein_coding	GSTU5 [Source:UniProtKB/TrEMBL;Acc:A0A178VPP0]	chr2	cytosol	95.19	92.29	86.71	1091.75	1805.73	1019.26	91.3967	1305.58
AT1G48100	4.03087	0.00695677		protein_coding	Polygalacturonase At1g48100 [Source:UniProtKB/Swiss-Prot;Acc:Q949Z1]	chr1	extracellular	4.42	4.84	6.53	102.41	3.2	106.97	5.26333	70.86
AT5G19875	4.02864	1.64567e-75		protein_coding	At5g19875 [Source:UniProtKB/TrEMBL;Acc:Q8L9M7]	chr5	plasma membrane	5.41	7	6.96	83.56	81.32	99.32	6.45667	88.0667
AT2G47180	4.00729	3.26762e-44	GOLS1	protein_coding	Galactinol synthase 1 [Source:UniProtKB/Swiss-Prot;Acc:O22893]	chr2	cytosol	39.39	49.66	45.67	414.06	964.7	468.08	44.9067	615.613
AT1G26800	4.00592	2.03147e-69		protein_coding	At1g26800/T24P13_21 [Source:UniProtKB/TrEMBL;Acc:Q9LQX2]	chr1	nucleus	15.54	12.08	14	147.19	257.23	168.79	13.8733	191.07
AT2G37805	3.98521	0.00131136		protein_coding	Cysteine/histidine-rich C1 domain protein [Source:UniProtKB/TrEMBL;Acc:A0A1P8AY95]	chr2		0.07	0.14	0.13	0.4	2.55	1.08	0.113333	1.34333
AT4G33905	3.97045	9.2534e-23		protein_coding	AT4g33900 [Source:UniProtKB/TrEMBL;Acc:Q9FPH4]	chr4	mitochondrion	0.56	1.4	0.88	13.25	8.8	12.65	0.946667	11.5667
AT4G22620	3.95874	2.88779e-06		protein_coding	Auxin-responsive family protein [Source:UniProtKB/TrEMBL;Acc:O49643]	chr4	mitochondrion	0.32	0.11	0.16	1.51	4.88	1.65	0.196667	2.68
AT1G02980	3.94316	4.84074e-05	CUL2	protein_coding	Cullin-2 [Source:UniProtKB/Swiss-Prot;Acc:Q9SRZ0]	chr1	cytosol	0.14	0.27	0.08	0.7	5.04	0.56	0.163333	2.1
AT3G02840	3.90835	0.00382418		protein_coding	ARM repeat superfamily protein [Source:UniProtKB/TrEMBL;Acc:Q9M8S5]	chr3	nucleus	0.16	0.17	0	0.63	3.05	0.27	0.11	1.31667
AT3G23920	3.90337	1.52902e-35	BAM1	protein_coding	Beta-amylase [Source:UniProtKB/TrEMBL;Acc:A0A178VNG4]	chr3	plastid	31.28	30.47	27.47	416.31	234.67	448.79	29.74	366.59
AT2G31930	3.89523	0.0359168		protein_coding	unknown protein; Has 35333 Blast hits to 34131 proteins in 2444 species: Archae - 798; Bacteria - 22429; Metazoa - 974; Fungi - 991; Plants - 531; Viruses - 0; Other Eukaryotes - 9610 (source: NCBI BLink). [Source:TAIR;Acc:AT2G31930]	chr2	nucleus	0	0	0.12	0.61	0.4	0.52	0.04	0.51
AT3G21150	3.88366	1.71641e-05	BBX32	protein_coding	B-box zinc finger protein 32 [Source:UniProtKB/Swiss-Prot;Acc:Q9LJB7]	chr3	nucleus	0.91	0.88	1.06	15.17	1.06	17.18	0.95	11.1367
AT3G09440	3.87909	1.85659e-162	HSP70-3	protein_coding	Heat shock protein 70 (Hsp 70) family protein [Source:UniProtKB/TrEMBL;Acc:A0A178VI76]	chr3	cytosol	144.89	138.28	137.38	1672.82	1732.66	1812.26	140.183	1739.25
AT4G33467	3.87649	8.63861e-10		protein_coding	Putative uncharacterized protein [Source:UniProtKB/TrEMBL;Acc:Q570U1]	chr4	nucleus	6.69	7.95	10.73	169.93	25.75	106.54	8.45667	100.74
AT2G47780	3.85631	9.09988e-10		protein_coding	REF/SRPP-like protein At2g47780 [Source:UniProtKB/Swiss-Prot;Acc:O82246]	chr2	cytosol	2.72	1.71	2.84	38.29	6.57	42.05	2.42333	28.97
AT1G56240	3.84128	9.10225e-05	PP2B13	protein_coding	F-box protein PP2-B13 [Source:UniProtKB/Swiss-Prot;Acc:Q9C7J9]	chr1	plasma membrane	0.64	0.38	0.52	1.48	16.21	1.61	0.513333	6.43333
AT1G69260	3.83434	0.00100114	AFP1	protein_coding	Ninja-family protein AFP1 [Source:UniProtKB/Swiss-Prot;Acc:Q9LQ98]	chr1	nucleus	4.1	5.78	6.41	92.07	7.56	85.95	5.43	61.86
AT4G12410	3.82917	1.39936e-09		protein_coding	Putative uncharacterized protein AT4g12410 [Source:UniProtKB/TrEMBL;Acc:Q9STH0]	chr4	mitochondrion	0.41	0.37	0.06	3.67	3.29	2.84	0.28	3.26667
AT3G10020	3.81745	9.80103e-62		protein_coding	AT3g10020/T22K18_16 [Source:UniProtKB/TrEMBL;Acc:Q9SR67]	chr3	nucleus	220.8	137.29	148.29	1560.75	2795.25	2029.5	168.793	2128.5
AT5G41320	3.80979	0.0345856		protein_coding	Putative uncharacterized protein [Source:UniProtKB/TrEMBL;Acc:Q9FN68]	chr5	nucleus	0.03	0.1	0.06	0	1.71	0	0.0633333	0.57
AT4G31800	3.77765	0.000378644	WRKY18	protein_coding	WRKY like transcription factor [Source:UniProtKB/TrEMBL;Acc:Q0WTZ3]	chr4	nucleus	5.16	9.17	5.23	27.24	182.91	23.53	6.52	77.8933
AT4G39360	3.77	3.9376e-10		protein_coding	At4g39360 [Source:UniProtKB/TrEMBL;Acc:Q5Q0B1]	chr4	nucleus	0.4	0.21	0.27	3.34	5.45	3.01	0.293333	3.93333
AT1G20070	3.7682	7.49392e-15		protein_coding	Putative uncharacterized protein At1g20070 [Source:UniProtKB/TrEMBL;Acc:Q9LNT3]	chr1	plastid	17.11	17.55	15.72	243.94	70.4	249.93	16.7933	188.09
AT1G56250	3.76392	0.00218383	VBF	protein_coding	F-box protein VBF [Source:UniProtKB/Swiss-Prot;Acc:Q9C7K0]	chr1	plasma membrane	0.2	0.25	0.12	0.8	5.72	0.31	0.19	2.27667
AT1G22110	3.74168	1.6578e-06		protein_coding	F2E2.18 [Source:UniProtKB/TrEMBL;Acc:Q9LM48]	chr1	cytosol,nucleus	0.11	0.27	0.11	0.92	3.77	0.99	0.163333	1.89333
AT1G76650	3.73833	0.0169753	CML38	protein_coding	CML38 [Source:UniProtKB/TrEMBL;Acc:A0A178WMC5]	chr1	cytosol,nucleus	5.86	2.37	1.62	9.04	102	4.73	3.28333	38.59
AT2G46270	3.72716	9.359e-14	GBF3	protein_coding	G-box-binding factor 3 [Source:UniProtKB/Swiss-Prot;Acc:P42776]	chr2	nucleus	13.04	14.94	14.61	191.24	52.14	196.73	14.1967	146.703
AT3G03341	3.71285	0.00697445		protein_coding	Cold-regulated protein [Source:UniProtKB/TrEMBL;Acc:Q1G3B4]	chr3	endoplasmic reticulum,plasma membrane	3.27	4.8	3.54	59.66	2.75	60.04	3.87	40.8167
AT1G78070	3.70361	1.57008e-16		protein_coding	At1g78070/F28K19_28 [Source:UniProtKB/TrEMBL;Acc:Q94JT6]	chr1	nucleus	14.61	17.08	16.1	222.77	69.71	221.99	15.93	171.49
AT4G01435	3.69678	0.0496547		protein_coding		chr4		0.37	0	0.09	0.18	5.03	0.62	0.153333	1.94333
AT3G56260	3.69381	1.13437e-07		protein_coding	At3g56260 [Source:UniProtKB/TrEMBL;Acc:Q6NLT4]	chr3	nucleus	1.81	2.01	2.26	32.48	4.4	26.07	2.02667	20.9833
AT5G47830	3.68661	3.06585e-39		protein_coding	unknown protein; Has 35333 Blast hits to 34131 proteins in 2444 species: Archae - 798; Bacteria - 22429; Metazoa - 974; Fungi - 991; Plants - 531; Viruses - 0; Other Eukaryotes - 9610 (source: NCBI BLink). [Source:TAIR;Acc:AT5G47830]	chr5	nucleus	10.58	12.94	12.26	94.49	205.46	109.25	11.9267	136.4
AT5G23480	3.67285	4.27768e-61		protein_coding	SWIB/MDM2 domain;Plus-3;GYF [Source:TAIR;Acc:AT5G23480]	chr5	nucleus	1.32	1.92	1.64	13.43	21.87	14	1.62667	16.4333
AT4G21930	3.66537	0.0125439		protein_coding	Putative uncharacterized protein At4g21930 [Source:UniProtKB/TrEMBL;Acc:Q8L864]	chr4	nucleus	2.35	2.01	2.83	34.77	1.23	38.12	2.39667	24.7067
AT1G66500	3.65088	1.1812e-08	PCFS1	protein_coding	Polyadenylation and cleavage factor homolog 1 [Source:UniProtKB/Swiss-Prot;Acc:Q9C710]	chr1	nucleus	2.47	4.07	3.44	16.05	81.57	13.33	3.32667	36.9833
AT4G15690	3.64	0.00429127	GRXS5	protein_coding	Monothiol glutaredoxin-S5 [Source:UniProtKB/Swiss-Prot;Acc:O23420]	chr4	plasma membrane	0.56	0.48	0.09	1.69	11.87	0.99	0.376667	4.85
AT3G14620	3.63981	1.52352e-29	CYP72A8	protein_coding	AT3g14620/MIE1_12 [Source:UniProtKB/TrEMBL;Acc:Q9LUD2]	chr3	endoplasmic reticulum	9.07	8.79	6.48	58	140.77	61.9	8.11333	86.89
AT2G21820	3.63225	1.0202e-06		protein_coding	At2g21820 [Source:UniProtKB/TrEMBL;Acc:Q9SJ17]	chr2	nucleus	1.98	4.28	1.5	37.43	6.98	32.16	2.58667	25.5233
AT3G15340	3.63059	6.48962e-117	PPI2	protein_coding	PPI2 [Source:UniProtKB/TrEMBL;Acc:A0A178VC28]	chr3	nucleus	3.12	2.74	2.55	26.3	34.8	25.46	2.80333	28.8533
AT4G09150	3.62667	1.3064e-30		protein_coding	T-complex protein 11 [Source:UniProtKB/TrEMBL;Acc:F4JJB2]	chr4	nucleus	28.64	26.73	24.59	193.69	470.54	192.55	26.6533	285.593
AT5G01100	3.6055	1.26344e-14	FRB1	protein_coding	FRB1 [Source:UniProtKB/TrEMBL;Acc:A0A178U817]	chr5	plastid	1.46	2.04	1.6	9.8	32.8	9.73	1.7	17.4433
AT3G12050	3.59685	3.68444e-100		protein_coding	Aha1 domain-containing protein [Source:UniProtKB/TrEMBL;Acc:Q9LHL7]	chr3	cytosol	51.5	52.42	50.74	444.46	696.92	448.35	51.5533	529.91
AT5G26865	3.57475	0.00135272		protein_coding	AGAMOUS-like MADS-box protein [Source:UniProtKB/TrEMBL;Acc:O04632]	chr5		0.11	0.55	0.74	0.74	4.3	2.66	0.466667	2.56667
AT5G63350	3.56945	2.61272e-14		protein_coding	Emb [Source:UniProtKB/TrEMBL;Acc:Q9FGW7]	chr5	nucleus	0.69	0.84	0.61	9.58	4.08	7.29	0.713333	6.98333
AT2G21130	3.54438	2.36667e-56	CYP19-2	protein_coding	Peptidyl-prolyl cis-trans isomerase CYP19-2 [Source:UniProtKB/Swiss-Prot;Acc:Q9SKQ0]	chr2	cytosol	8.32	10.9	11.05	83.1	134.41	80.92	10.09	99.4767
AT1G12064	3.5311	0.0070875		protein_coding	Putative uncharacterized protein [Source:UniProtKB/TrEMBL;Acc:Q1G3V1]	chr1	extracellular	0.11	0.23	0.11	1	2.22	0.85	0.15	1.35667
AT3G28600	3.52786	0.000638018		protein_coding	AAA-ATPase At3g28600 [Source:UniProtKB/Swiss-Prot;Acc:F4J0C0]	chr3	endoplasmic reticulum,plasma membrane	0	0.07	0.13	0.83	0.65	0.62	0.0666667	0.7
AT5G62020	3.51662	1.49413e-60	HSFB2A	protein_coding	HSFB2A [Source:UniProtKB/TrEMBL;Acc:A0A178UCK7]	chr5	nucleus	9.17	8.56	7.94	62.95	111.94	74.53	8.55667	83.14
AT4G25490	3.51467	1.21585e-06	DREB1B	protein_coding	DRE/CRT-binding factor 1 [Source:UniProtKB/TrEMBL;Acc:B6DTR3]	chr4	nucleus	0.25	0.18	0.17	1.74	3.14	1.06	0.2	1.98
AT1G73805	3.50667	1.66601e-05	SARD1	protein_coding	Protein SAR DEFICIENT 1 [Source:UniProtKB/Swiss-Prot;Acc:Q9C9T2]	chr1	nucleus	0.27	0.33	0.35	1.17	8.51	1.29	0.316667	3.65667
AT4G05100	3.50577	3.41678e-13	AtMYB74	protein_coding	Transcription factor MYB74 [Source:UniProtKB/Swiss-Prot;Acc:Q9M0Y5]	chr4	nucleus	2.26	1.74	2.4	28.47	9.48	21.93	2.13333	19.96
AT5G56030	3.49261	4.96274e-181	HSP81-2	protein_coding	Heat shock protein 81-2 [Source:UniProtKB/TrEMBL;Acc:F4K6B6]	chr5	cytosol,nucleus	165.51	178.83	172.11	1503.18	1749.47	1673.7	172.15	1642.12
AT1G09157	3.48924	0.0152596	DMP8	protein_coding	Protein DMP8 [Source:UniProtKB/Swiss-Prot;Acc:O80493]	chr1	plasma membrane	0.13	0.07	0	0.4	1.49	0.51	0.0666667	0.8
AT5G64210	3.48589	0.0489162	AOX2	protein_coding	Ubiquinol oxidase 2, mitochondrial [Source:UniProtKB/Swiss-Prot;Acc:O22049]	chr5	mitochondrion	0	0	0.19	0.77	0.18	0.59	0.0633333	0.513333
AT3G25230	3.47431	5.02919e-284	ROF1	protein_coding	Peptidylprolyl isomerase [Source:UniProtKB/TrEMBL;Acc:B3H746]	chr3	cytosol	90.22	99.29	91.97	822.41	971.05	804.32	93.8267	865.927
AT4G14368	3.46836	0.00171442		protein_coding	Regulator of chromosome condensation (RCC1) family protein [Source:UniProtKB/TrEMBL;Acc:F4JVE8]	chr4	cytosol	0.13	0.04	0.04	0.31	1.48	0.17	0.07	0.653333
AT4G23220	3.46256	0.000481354	CRK14	protein_coding	Cysteine-rich receptor-like protein kinase 14 [Source:UniProtKB/Swiss-Prot;Acc:Q8H199]	chr4	plasma membrane	0.26	0.33	0.31	0.8	7.23	0.6	0.3	2.87667
AT3G53230	3.45946	7.33779e-87	CDC48D	protein_coding	Cell division control protein 48 homolog D [Source:UniProtKB/Swiss-Prot;Acc:Q9SCN8]	chr3	cytosol,nucleus	13.55	11.32	10.42	95.94	137.14	95.62	11.7633	109.567
AT4G17250	3.45942	5.19168e-16		protein_coding	AT4g17250/dl4660w [Source:UniProtKB/TrEMBL;Acc:Q93ZA8]	chr4	plasma membrane	5.37	4.98	4.45	25.95	86.58	29.48	4.93333	47.3367
AT3G48520	3.44596	5.85971e-50	CYP94B3	protein_coding	CYP94B3 [Source:UniProtKB/TrEMBL;Acc:A0A178V8H3]	chr3	endoplasmic reticulum	1.93	1.5	1.72	12.83	18.13	16.46	1.71667	15.8067
AT5G02490	3.43825	1.48038e-13	MED37D	protein_coding	Probable mediator of RNA polymerase II transcription subunit 37c [Source:UniProtKB/Swiss-Prot;Acc:P22954]	chr5	cytosol	9.46	8.99	9.6	46.12	169.82	48.96	9.35	88.3
AT3G53830	3.43628	4.37547e-23		protein_coding	Regulator of chromosome condensation (RCC1) family protein [Source:UniProtKB/TrEMBL;Acc:A0A1I9LSN7]	chr3	nucleus	8.95	13.36	7.62	95.79	58.02	105.15	9.97667	86.32
AT5G15450	3.43318	9.77454e-82	CLPB3	protein_coding	Chaperone protein ClpB3, chloroplastic [Source:UniProtKB/Swiss-Prot;Acc:Q9LF37]	chr5	plastid	39.45	37.02	30.76	262.97	410.9	301.58	35.7433	325.15
AT4G12000	3.4287	4.48039e-25		protein_coding	Putative uncharacterized protein AT4g12000 [Source:UniProtKB/TrEMBL;Acc:Q9SZ65]	chr4	plasma membrane	3.21	3.04	3.19	34.2	19.87	31.45	3.14667	28.5067
AT1G64380	3.42114	2.34171e-15	ERF061	protein_coding	Ethylene-responsive transcription factor ERF061 [Source:UniProtKB/Swiss-Prot;Acc:Q9C7W2]	chr1	nucleus	2.01	2.42	2.44	27.16	10.31	23.27	2.29	20.2467
AT5G41761	3.42	0.0165148		protein_coding	Putative uncharacterized protein [Source:UniProtKB/TrEMBL;Acc:Q1G3G9]	chr5	nucleus	0.1	0.38	0.36	0.31	7.11	0.55	0.28	2.65667
AT3G61890	3.40334	0.000976998	ATHB-12	protein_coding	HB-12 [Source:UniProtKB/TrEMBL;Acc:A0A178VND2]	chr3	nucleus	17.68	22.46	22.09	272.17	31.07	226.43	20.7433	176.557
AT5G47330	3.396	4.14828e-26		protein_coding	Alpha/beta-Hydrolases superfamily protein [Source:UniProtKB/TrEMBL;Acc:Q9LVS6]	chr5	extracellular	1.28	1.19	1.08	12.06	7.28	10.69	1.18333	10.01
AT3G55500	3.39434	4.4189e-11	EXPA16	protein_coding	Expansin-A16 [Source:UniProtKB/Swiss-Prot;Acc:Q9M2S9]	chr3	extracellular	1.51	0.43	0.93	11.24	6.51	8.33	0.956667	8.69333
AT4G04020	3.37545	1.66466e-17	PAP1	protein_coding	Probable plastid-lipid-associated protein 1, chloroplastic [Source:UniProtKB/Swiss-Prot;Acc:O81439]	chr4	plastid	92.48	75	69.85	801.61	344.75	838.88	79.11	661.747
AT3G43970	3.37544	0.0306916		protein_coding	unknown protein; BEST Arabidopsis thaliana protein match is: Protein of unknown function (DUF295) (TAIR:AT5G53240.1); Has 56 Blast hits to 56 proteins in 2 species: Archae - 0; Bacteria - 0; Metazoa - 0; Fungi - 0; Plants - 56; Viruses - 0; Other Eu /.../es - 0 (source: NCBI BLink). [Source:TAIR;Acc:AT3G43970]	chr3	nucleus	0	0.41	0	0.63	2.36	0.6	0.136667	1.19667
AT4G27410	3.37394	1.68256e-70	RD26	protein_coding	NAC (No Apical Meristem) domain transcriptional regulator superfamily protein [Source:UniProtKB/TrEMBL;Acc:F4JIU9]	chr4	nucleus	13.23	13.82	9.28	101.34	86.55	99.22	12.11	95.7033
AT3G17611	3.36514	3.30834e-57	RBL14	protein_coding	Rhomboid-like protein 14, mitochondrial [Source:UniProtKB/Swiss-Prot;Acc:Q8RXW0]	chr3	plasma membrane	5.24	6.65	5.73	47.6	46.91	57.08	5.87333	50.53
AT1G20450	3.35584	2.76647e-25	ERD10	protein_coding	Dehydrin ERD10 [Source:UniProtKB/Swiss-Prot;Acc:P42759]	chr1	cytosol,plasma membrane	105.25	114.69	127.74	1237.01	628.6	1085.67	115.893	983.76
AT4G24960	3.35219	1.13706e-09	HVA22D	protein_coding	HVA22-like protein [Source:UniProtKB/TrEMBL;Acc:A0A178V2U5]	chr4	plasma membrane	24.91	31.44	37.1	355.03	77.69	317.03	31.15	249.917
AT5G52310	3.34896	4.63054e-11	RD29A	protein_coding	Low-temperature-induced 78 kDa protein [Source:UniProtKB/Swiss-Prot;Acc:Q06738]	chr5	nucleus	16.94	27.22	18.59	257.31	65.72	196.95	20.9167	173.327
AT5G02020	3.3421	9.09111e-26	SIS	protein_coding	AT5g02020/T7H20_70 [Source:UniProtKB/TrEMBL;Acc:Q9LZM9]	chr5	nucleus	10.25	9.65	12.04	119.04	63.76	99.67	10.6467	94.1567
AT5G09590	3.33824	9.172e-144	HSP70-10	protein_coding	Heat shock 70 kDa protein 10, mitochondrial [Source:UniProtKB/Swiss-Prot;Acc:Q9LDZ0]	chr5	mitochondrion	55.22	59.27	57.32	428.84	586.35	477.85	57.27	497.68
AT1G64195	3.33011	0.00301443		protein_coding	Defensin-like protein 35 [Source:UniProtKB/Swiss-Prot;Acc:Q2V4F3]	chr1	extracellular	0	0.42	0.89	1.09	4.3	1.05	0.436667	2.14667
AT5G63130	3.32704	1.00321e-12		protein_coding	At5g63130 [Source:UniProtKB/TrEMBL;Acc:Q9FML0]	chr5	nucleus	1.6	1.11	1.07	12.92	5.44	13.43	1.26	10.5967
AT5G15500	3.31694	0.0466886		protein_coding	Ankyrin repeat family protein [Source:UniProtKB/TrEMBL;Acc:Q9LF32]	chr5	plasma membrane	3.5	3.81	2.73	39.31	0.87	36.5	3.34667	25.56
AT5G09930	3.31473	0.00014042	ABCF2	protein_coding	ABC transporter F family member 2 [Source:UniProtKB/Swiss-Prot;Acc:Q9FIB4]	chr5	plastid	0.28	0.23	0.04	1.78	0.52	1.68	0.183333	1.32667
AT1G33055	3.30784	0.013127		protein_coding	Putative uncharacterized protein [Source:UniProtKB/TrEMBL;Acc:Q94K21]	chr1	extracellular	0.64	0.3	0.4	0.48	8.02	0.23	0.446667	2.91
AT5G37260	3.29804	1.59827e-20	RVE2	protein_coding	Protein REVEILLE 2 [Source:UniProtKB/Swiss-Prot;Acc:F4K5X6]	chr5	nucleus	8.29	11.18	11.85	56.88	146.76	64.54	10.44	89.3933
AT4G34440	3.29525	0.0334654	PERK5	protein_coding	PERK5 [Source:UniProtKB/TrEMBL;Acc:A0A178V2W8]	chr4	nucleus	0.04	0.02	0.06	0.06	0.83	0.12	0.04	0.336667
AT3G29575	3.29229	0.00320505	AFP3	protein_coding	Ninja-family protein AFP3 [Source:UniProtKB/Swiss-Prot;Acc:Q94F39]	chr3	nucleus	17.99	22	23.08	238.6	22.9	220.95	21.0233	160.817
AT1G55530	3.28891	1.07231e-36		protein_coding	At1g55530/T5A14_7 [Source:UniProtKB/TrEMBL;Acc:Q9ZVU8]	chr1	nucleus	22.56	20.01	21.8	128.19	265.95	153.89	21.4567	182.677
AT5G41750	3.2848	1.2847e-07		protein_coding	Disease resistance protein (TIR-NBS-LRR class) family [Source:UniProtKB/TrEMBL;Acc:Q9LSX5]	chr5	mitochondrion	0.9	0.72	0.52	3.24	12.86	2.39	0.713333	6.16333
AT4G11890	3.2792	0.0254187		protein_coding	Protein kinase superfamily protein [Source:UniProtKB/TrEMBL;Acc:F4JPT7]	chr4	plasma membrane	0.34	0.13	0.08	0.26	3.82	0.21	0.183333	1.43
AT5G13210	3.27091	5.45209e-39		protein_coding	AT5g13210/T31B5_30 [Source:UniProtKB/TrEMBL;Acc:Q9LYV5]	chr5	cytosol	1.1	1.12	1.64	11.26	10.98	9.58	1.28667	10.6067
AT3G02140	3.26502	7.80515e-36	AFP4	protein_coding	TMAC2 [Source:UniProtKB/TrEMBL;Acc:A0A178VMX2]	chr3	nucleus	2.51	2.47	2.05	16.11	28.22	14.87	2.34333	19.7333
AT1G17940	3.26449	0.00587334		protein_coding	At1g17940 [Source:UniProtKB/TrEMBL;Acc:Q9LMT6]	chr1	cytosol	8.87	10.5	8.8	101.91	8.89	99.02	9.39	69.94
AT1G73165	3.26402	0.0177551	CLE1	protein_coding	CLAVATA3/ESR (CLE)-related protein 1 [Source:UniProtKB/Swiss-Prot;Acc:Q3ECD6]	chr1	extracellular	0.28	0.5	0.34	1.04	8.21	0.27	0.373333	3.17333
AT1G67856	3.24629	2.84697e-09		protein_coding	RING/U-box superfamily protein [Source:UniProtKB/TrEMBL;Acc:B3H543]	chr1	nucleus	0.28	0.58	0.27	3.85	1.92	2.85	0.376667	2.87333
AT1G47510	3.24567	6.71605e-17	IP5P11	protein_coding	Type IV inositol polyphosphate 5-phosphatase 11 [Source:UniProtKB/Swiss-Prot;Acc:Q5EAF2]	chr1	cytosol,plastid	2.04	2.65	2.19	18.86	10.53	23.5	2.29333	17.63
AT5G24110	3.24244	0.00239704	WRKY30	protein_coding	Probable WRKY transcription factor 30 [Source:UniProtKB/Swiss-Prot;Acc:Q9FL62]	chr5	nucleus	0.43	0.04	0.04	0.91	1.84	1.1	0.17	1.28333
AT5G58080	3.23549	0.0487944	ARR18	protein_coding	Two-component response regulator ARR18 [Source:UniProtKB/Swiss-Prot;Acc:Q9FGT7]	chr5	nucleus	0.07	0	0.09	0.16	0.93	0.09	0.0533333	0.393333
AT1G20350	3.23502	0.0254464	TIM17-1	protein_coding	Mitochondrial import inner membrane translocase subunit TIM17-1 [Source:UniProtKB/Swiss-Prot;Acc:Q9LN27]	chr1	mitochondrion	0.11	0.35	0.34	0.34	6.4	0.27	0.266667	2.33667
AT5G62470	3.23312	5.32985e-11	MYB96	protein_coding	At5g62470 [Source:UniProtKB/TrEMBL;Acc:Q24JK1]	chr5	nucleus	11.63	7.86	8.51	101.35	28.97	89.24	9.33333	73.1867
AT4G36990	3.23203	3.15549e-35	HSFB1	protein_coding	Heat stress transcription factor B-1 [Source:UniProtKB/Swiss-Prot;Acc:Q96320]	chr4	nucleus	35.39	38.53	33.46	207.14	438.9	225.66	35.7933	290.567
AT4G21440	3.22917	4.08861e-11	ATMYB102	protein_coding	Transcription factor MYB102 [Source:UniProtKB/Swiss-Prot;Acc:Q9LDR8]	chr4	nucleus	1.57	0.99	0.96	11.84	4.98	9.68	1.17333	8.83333
AT2G41810	3.21496	0.0199483		protein_coding	Putative uncharacterized protein At2g41810 [Source:UniProtKB/TrEMBL;Acc:O22939]	chr2	extracellular	0.25	0.19	0.22	0.22	4.78	0.35	0.22	1.78333
AT1G11100	3.21389	1.15176e-25		protein_coding	Putative uncharacterized protein At1g11100 (Fragment) [Source:UniProtKB/TrEMBL;Acc:C0SUU4]	chr1	nucleus	2.22	1.38	1.71	11.34	19.97	10.44	1.77	13.9167
AT1G19020	3.20192	9.1061e-10		protein_coding	CDP-diacylglycerol-glycerol-3-phosphate 3-phosphatidyltransferase [Source:UniProtKB/TrEMBL;Acc:Q8VYY6]	chr1	nucleus	17.98	16.96	13	63.03	254.23	67.14	15.98	128.133
AT1G04570	3.20012	8.43072e-12		protein_coding	Probable folate-biopterin transporter 8, chloroplastic [Source:UniProtKB/Swiss-Prot;Acc:F4I5Q2]	chr1	plastid	0.88	0.77	1.04	6.6	3.9	9.73	0.896667	6.74333
AT2G01150	3.18074	5.74479e-28	RHA2B	protein_coding	RING-H2 finger protein 2B [Source:TAIR;Acc:AT2G01150]	chr2	plasma membrane	15.42	15.16	13.75	119.89	80.45	138.1	14.7767	112.813
AT1G73390	3.17498	0.00329665		protein_coding	At1g73390 [Source:UniProtKB/TrEMBL;Acc:Q9FX34]	chr1	plasma membrane	22.18	23.57	23.6	233.77	25.75	222.04	23.1167	160.52
AT4G06746	3.16786	5.69485e-06	RAP2-9	protein_coding	Ethylene-responsive transcription factor RAP2-9 [Source:UniProtKB/Swiss-Prot;Acc:Q8W3M3]	chr4	nucleus	1.26	1.88	0.84	5.23	22	4.35	1.32667	10.5267
AT1G78390	3.16051	4.33844e-05	NCED9	protein_coding	9-cis-epoxycarotenoid dioxygenase NCED9, chloroplastic [Source:UniProtKB/Swiss-Prot;Acc:Q9M9F5]	chr1	plasma membrane	0.19	0.23	0.21	1.91	0.54	2.56	0.21	1.67
AT4G14819	3.15877	2.80501e-05		protein_coding	Putative uncharacterized protein [Source:UniProtKB/TrEMBL;Acc:Q1G3I3]	chr4	cytosol	2.57	0.55	1.92	14.26	5.5	17.38	1.68	12.38
AT5G01180	3.15509	0.00343443	NPF8.2	protein_coding	Protein NRT1/ PTR FAMILY 8.2 [Source:UniProtKB/Swiss-Prot;Acc:Q9LFB8]	chr5	plasma membrane	0.79	0.61	0.41	0.64	12.77	1.26	0.603333	4.89
AT1G48405	3.1536	0.00178148		protein_coding	Kinase-interacting family protein [Source:UniProtKB/Swiss-Prot;Acc:Q9SX73]	chr1	nucleus	0.06	0.33	0.12	1.06	4.17	1.02	0.17	2.08333
AT5G01520	3.1526	0.00738202		protein_coding	AtAIRP2 [Source:UniProtKB/TrEMBL;Acc:A0A178U9T4]	chr5	plasma membrane	11.35	12.29	9.25	123.27	10.31	101.74	10.9633	78.44
AT1G52890	3.14856	3.43318e-13	NAC019	protein_coding	NAC domain-containing protein 19 [Source:UniProtKB/Swiss-Prot;Acc:Q9C932]	chr1	nucleus	0.48	0.47	0.59	4.27	5.02	2.49	0.513333	3.92667
AT5G46500	3.14541	2.58012e-08		protein_coding	Putative uncharacterized protein [Source:UniProtKB/TrEMBL;Acc:Q9FHF5]	chr5	nucleus	1.05	0.99	0.76	3.66	14.35	4.04	0.933333	7.35
AT5G62730	3.14332	0.0366329	NPF4.7	protein_coding	Protein NRT1/ PTR FAMILY 4.7 [Source:UniProtKB/Swiss-Prot;Acc:Q9FM20]	chr5	plasma membrane	0.02	0.07	0.05	0.16	0.82	0.09	0.0466667	0.356667
AT4G15420	3.1404	1.79122e-20		protein_coding	Ubiquitin fusion degradation UFD1 family protein [Source:TAIR;Acc:AT4G15420]	chr4	nucleus	15.12	15.72	16.95	75.52	200.43	89.41	15.93	121.787
AT3G62260	3.13697	3.09204e-71		protein_coding	Probable protein phosphatase 2C 49 [Source:UniProtKB/Swiss-Prot;Acc:Q3EAF9]	chr3	nucleus	5.95	5.02	5.18	41.32	38.27	38.35	5.38333	39.3133
AT1G02700	3.12869	9.36089e-09		protein_coding	GATA transcription factor-like protein [Source:UniProtKB/TrEMBL;Acc:Q9FWY8]	chr1	mitochondrion	0.48	1.1	0.37	3.06	7.6	3.53	0.65	4.73
AT5G37300	3.12364	0.00150202	WSD1	protein_coding	O-acyltransferase (WSD1-like) family protein [Source:TAIR;Acc:AT5G37300]	chr5	plasma membrane	0.78	0.82	0.61	8.61	0.5	5.18	0.736667	4.76333
AT4G26270	3.12248	2.10143e-11	PFK3	protein_coding	ATP-dependent 6-phosphofructokinase 3 [Source:UniProtKB/Swiss-Prot;Acc:Q94AA4]	chr4	cytosol	6.68	7.21	6.9	25.98	101.95	28.82	6.93	52.25
AT1G35660	3.12109	4.38479e-34		protein_coding	unknown protein; FUNCTIONS IN: molecular_function unknown; INVOLVED IN: biological_process unknown; LOCATED IN: plasma membrane; EXPRESSED IN: 19 plant structures; EXPRESSED DURING: 11 growth stages; Has 309 Blast hits to 256 proteins in 99 species: /.../e - 0; Bacteria - 11; Metazoa - 192; Fungi - 12; Plants - 36; Viruses - 0; Other Eukaryotes - 58 (source: NCBI BLink). [Source:TAIR;Acc:AT1G3566…	chr1	plasma membrane	4.08	3.67	3.88	22.46	43.91	22.08	3.87667	29.4833
AT5G41900	3.11185	0.0002276	BDG2	protein_coding	Probable lysophospholipase BODYGUARD 2 [Source:UniProtKB/Swiss-Prot;Acc:Q9FJ24]	chr5	extracellular	1.69	1.55	1.26	15.63	1.35	13.75	1.5	10.2433
AT1G15330	3.1077	4.01145e-09	PV42A	protein_coding	SNF1-related protein kinase regulatory subunit gamma-like PV42a [Source:UniProtKB/Swiss-Prot;Acc:Q9XI37]	chr1	cytosol	0.32	0.51	1.21	5.05	6.04	3.59	0.68	4.89333
AT1G27730	3.10297	1.24129e-07	ZAT10	protein_coding	Zinc finger protein ZAT10 [Source:UniProtKB/Swiss-Prot;Acc:Q96289]	chr1	nucleus	4.89	2.59	1.78	13.01	44.29	12.23	3.08667	23.1767
AT1G01720	3.09406	1.44963e-25	NAC002	protein_coding	ATAF1 [Source:UniProtKB/TrEMBL;Acc:A0A178W8W1]	chr1	nucleus	34.27	37.81	32.93	272.19	168.76	300.75	35.0033	247.233
AT3G22100	3.0536	2.5282e-16	BHLH117	protein_coding	Transcription factor bHLH117 [Source:UniProtKB/Swiss-Prot;Acc:Q9LRJ4]	chr3	nucleus	2.74	3.21	2.4	19.48	13	25.41	2.78333	19.2967
AT5G43620	3.05278	1.67274e-07	PCFS5	protein_coding	Polyadenylation and cleavage factor homolog 5 [Source:UniProtKB/Swiss-Prot;Acc:Q9FIX8]	chr5	nucleus	1.72	1.89	1.84	6.98	26.97	5.74	1.81667	13.23
AT5G58070	3.04154	1.09858e-81	TIL	protein_coding	TIL [Source:UniProtKB/TrEMBL;Acc:A0A178US04]	chr5	endoplasmic reticulum	97.85	107.92	104.57	582.71	867.1	710.08	103.447	719.963
AT2G24100	3.02833	6.97902e-24		protein_coding	ATP-dependent DNA helicase [Source:UniProtKB/TrEMBL;Acc:Q9ZUI1]	chr2	nucleus	11.56	10.61	11.25	52.95	121.53	57.87	11.14	77.45
AT2G41160	3.02319	8.29535e-33	RBL18	protein_coding	Rhomboid-like protein 18 [Source:UniProtKB/Swiss-Prot;Acc:Q8RXQ2]	chr2	plasma membrane	29.35	31.67	28.78	150.08	315.37	162.14	29.9333	209.197
AT3G11773	3.02084	0.0223794		protein_coding	Thioredoxin superfamily protein [Source:UniProtKB/TrEMBL;Acc:F4J7G2]	chr3	mitochondrion	0.15	0.16	0.1	0.37	2.54	0.53	0.136667	1.14667
AT3G17130	3.01627	4.04214e-05		protein_coding	Plant invertase/pectin methylesterase inhibitor superfamily protein [Source:UniProtKB/TrEMBL;Acc:Q9LSN4]	chr3	extracellular	2.38	1.15	2.37	15.85	3.45	19.6	1.96667	12.9667
AT4G33930	3.01288	0.00169469		protein_coding	Cupredoxin superfamily protein [Source:UniProtKB/TrEMBL;Acc:O81761]	chr4	extracellular	0.36	0.33	0.18	0.91	4.6	0.78	0.29	2.09667
AT1G73480	2.99349	6.77095e-16		protein_coding	Alpha/beta-Hydrolases superfamily protein [Source:UniProtKB/TrEMBL;Acc:Q94AM5]	chr1	plastid	35.1	33.08	37.05	273.1	135.32	295.5	35.0767	234.64
AT5G50360	2.98424	0.0120611		protein_coding	Putative uncharacterized protein [Source:UniProtKB/TrEMBL;Acc:Q9FK36]	chr5	nucleus	0.2	0.64	1.4	8.74	0.42	5.42	0.746667	4.86
AT1G69480	2.98403	0.0295787	PHO1-H10	protein_coding	Phosphate transporter PHO1 homolog 10 [Source:UniProtKB/Swiss-Prot;Acc:Q6R8G0]	chr1	plasma membrane	1.55	1.53	1.32	13.64	0.78	12.02	1.46667	8.81333
AT5G51451	2.97092	0.000914597	RGF5	protein_coding	Root meristem growth factor 5 [Source:UniProtKB/Swiss-Prot;Acc:B3H5J1]	chr5	endoplasmic reticulum	1.65	1.67	2.04	2.92	22.14	3.17	1.78667	9.41
AT5G18065	2.96424	4.16782e-17	HTT3	protein_coding	unknown protein; BEST Arabidopsis thaliana protein match is: unknown protein (TAIR:AT4G29760.1); Has 30201 Blast hits to 17322 proteins in 780 species: Archae - 12; Bacteria - 1396; Metazoa - 17338; Fungi - 3422; Plants - 5037; Viruses - 0; Other Eu /.../es - 2996 (source: NCBI BLink). [Source:TAIR;Acc:AT5G18065]	chr5	nucleus	4.8	6.96	4.84	26.11	58.75	26.45	5.53333	37.1033
AT5G24080	2.95855	3.30819e-05		protein_coding	G-type lectin S-receptor-like serine/threonine-protein kinase At5g24080 [Source:UniProtKB/Swiss-Prot;Acc:Q9FLV4]	chr5	plasma membrane	0.44	0.86	0.55	4.53	0.97	5.69	0.616667	3.73
AT5G27420	2.95832	2.85391e-54	ATL31	protein_coding	E3 ubiquitin-protein ligase ATL31 [Source:UniProtKB/Swiss-Prot;Acc:Q8LGA5]	chr5	plasma membrane	2.96	3.04	3.3	17.62	25.49	18.78	3.1	20.63
AT4G19430	2.95717	0.0269318		protein_coding	At4g19430 [Source:UniProtKB/TrEMBL;Acc:Q67Y03]	chr4	mitochondrion	0.28	0.15	0.64	1.35	5.71	0.34	0.356667	2.46667
AT5G36925	2.95018	0.00838224		protein_coding	Putative uncharacterized protein [Source:UniProtKB/TrEMBL;Acc:Q9FIW0]	chr5	nucleus	0.45	0.66	0.57	1.47	11.28	0.86	0.56	4.53667
AT3G60415	2.94928	0.000243687		protein_coding	At3g60420 [Source:UniProtKB/TrEMBL;Acc:Q9M217]	chr3		4.4	3.58	4.56	8.8	71.85	9.65	4.18	30.1
AT3G56600	2.94627	0.000983652		protein_coding	Phosphatidylinositol 4-kinase gamma-like protein [Source:UniProtKB/TrEMBL;Acc:A0A1I9LRU9]	chr3	plastid	0.09	0.04	0.14	0.38	0.86	0.34	0.09	0.526667
AT1G51090	2.94483	4.69173e-22		protein_coding	Heavy metal transport/detoxification superfamily protein [Source:UniProtKB/TrEMBL;Acc:Q9C684]	chr1	nucleus	1.34	1.03	1.28	8.07	9.33	6.19	1.21667	7.86333
AT3G57880	2.9311	3.54469e-33		protein_coding	Anthranilate phosphoribosyltransferase-like protein [Source:UniProtKB/TrEMBL;Acc:Q9M2R0]	chr3	endoplasmic reticulum	14.7	14.13	13.69	68.92	136.05	73.61	14.1733	92.86
AT1G79920	2.92371	1.00367e-55		protein_coding	Heat shock protein 70 (Hsp 70) family protein [Source:TAIR;Acc:AT1G79920]	chr1	cytosol	64.76	59.32	53.67	309.78	552.04	324.25	59.25	395.357
AT4G30490	2.92068	4.16539e-78		protein_coding	AFG1-like ATPase family protein [Source:UniProtKB/TrEMBL;Acc:Q8L517]	chr4	mitochondrion	19.81	21.08	16.78	125.1	118.83	123.4	19.2233	122.443
AT3G05640	2.91737	0.0038984		protein_coding	Probable protein phosphatase 2C 34 [Source:UniProtKB/Swiss-Prot;Acc:Q9M9W9]	chr3	nucleus	15.35	14.05	11.52	132.72	16.02	96.07	13.64	81.6033
AT5G13200	2.91341	5.51964e-44		protein_coding	GEM-like protein 5 [Source:UniProtKB/Swiss-Prot;Acc:Q9LYV6]	chr5	plasma membrane	5.06	4.59	5.64	25.97	40.1	30.84	5.09667	32.3033
AT4G37220	2.9114	9.72505e-05		protein_coding	Cold-regulated 413 plasma membrane protein 4 [Source:UniProtKB/Swiss-Prot;Acc:O23164]	chr4	plasma membrane	3.18	2.85	1.56	21.27	3.36	17.7	2.53	14.11
AT5G52570	2.89207	0.0108818	BETA-OHASE 2	protein_coding	Beta-carotene 3-hydroxylase 2, chloroplastic [Source:UniProtKB/Swiss-Prot;Acc:Q9LTG0]	chr5	plastid	9.82	9.83	10.97	75.56	9.05	81.99	10.2067	55.5333
AT1G07330	2.87452	0.0171299		protein_coding	Dentin sialophosphoprotein [Source:UniProtKB/TrEMBL;Acc:Q9LNV2]	chr1	nucleus	0.14	0.15	0.09	0.22	1.99	0.13	0.126667	0.78
AT4G39675	2.8733	3.50639e-13		protein_coding	At4g39675 [Source:UniProtKB/TrEMBL;Acc:Q8LEP7]	chr4	nucleus	4.71	5.69	9.07	47.38	44.22	23.73	6.49	38.4433
AT3G63320	2.8687	0.0225909		protein_coding	Putative protein phosphatase 2C 50 [Source:UniProtKB/Swiss-Prot;Acc:Q9M1V8]	chr3	plastid	0.04	0.08	0.06	0.12	0.27	0.15	0.06	0.18
AT3G30210	2.85595	0.00969024	ATMYB121	protein_coding	MYB transcription factor [Source:UniProtKB/TrEMBL;Acc:Q9LRU5]	chr3	nucleus	0.17	0.04	0.21	1.01	0.36	1.29	0.14	0.886667
AT1G73066	2.8547	1.0353e-05		protein_coding	Highly similar to receptor-like protein kinase [Source:UniProtKB/TrEMBL;Acc:Q9SSM0]	chr1	extracellular	0.43	0.35	0.32	1.33	5.04	1.33	0.366667	2.56667
AT1G64065	2.84537	1.18656e-12		protein_coding	Late embryogenesis abundant protein At1g64065 [Source:UniProtKB/Swiss-Prot;Acc:Q6DST1]	chr1	plasma membrane	0.96	0.88	1.15	5.49	9.23	3.92	0.996667	6.21333
AT1G28370	2.84285	0.000138655	ERF11	protein_coding	ERF domain protein 11 [Source:TAIR;Acc:AT1G28370]	chr1	nucleus	0.85	0.75	0.62	2.64	9.68	1.71	0.74	4.67667
AT3G63310	2.83755	1.084e-62	BIL4	protein_coding	Protein LIFEGUARD 2 [Source:UniProtKB/Swiss-Prot;Acc:Q9M1V9]	chr3	plasma membrane	46.01	51.46	45.89	221.92	359.87	260.43	47.7867	280.74
AT5G59570	2.83624	5.71559e-05	BOA	protein_coding	Transcription factor BOA [Source:UniProtKB/Swiss-Prot;Acc:Q9LTH4]	chr5	nucleus	0.83	1.09	1.51	3	15.89	3.15	1.14333	7.34667
AT4G01026	2.83577	5.59941e-82	PYL7	protein_coding	RCAR2 [Source:UniProtKB/TrEMBL;Acc:A0A178UTD1]	chr4	nucleus	16.82	17.77	19.86	112.6	113.74	99.2	18.15	108.513
AT1G75860	2.83547	0.0177551		protein_coding	unknown protein; BEST Arabidopsis thaliana protein match is: unknown protein (TAIR:AT1G20100.1); Has 258 Blast hits to 235 proteins in 58 species: Archae - 0; Bacteria - 4; Metazoa - 59; Fungi - 16; Plants - 90; Viruses - 0; Other Eukaryotes - 89 (s /.../ NCBI BLink). [Source:TAIR;Acc:AT1G75860]	chr1	nucleus	17.19	24.58	22.05	41.76	329.05	35.31	21.2733	135.373
AT5G59170	2.82735	0.00922124		protein_coding	Proline-rich extensin-like family protein [Source:UniProtKB/TrEMBL;Acc:Q84JV0]	chr5	extracellular	0.09	0.24	0.05	0.65	0.88	0.53	0.126667	0.686667
AT5G66620	2.82716	3.43822e-22	DAR6	protein_coding	Protein DA1-related 6 [Source:UniProtKB/Swiss-Prot;Acc:Q9FJX8]	chr5	nucleus	2.34	2.02	1.54	9.93	13.85	7.51	1.96667	10.43
AT2G46830	2.82602	9.98956e-08	CCA1	protein_coding	Protein CCA1 [Source:UniProtKB/Swiss-Prot;Acc:P92973]	chr2	nucleus	19.65	25.67	21.37	144.44	39.83	174.77	22.23	119.68
AT4G27580	2.82469	0.0354862		protein_coding	At4g27580 [Source:UniProtKB/TrEMBL;Acc:Q8L9A7]	chr4	nucleus	0.07	0.08	0.23	0.3	1.12	0.72	0.126667	0.713333
AT4G28110	2.82285	0.000153949	AtMYB41	protein_coding	MYB41 [Source:UniProtKB/TrEMBL;Acc:A0A178V452]	chr4	nucleus	1.12	1.18	0.97	5.84	1.79	11	1.09	6.21
AT1G07160	2.82111	0.00908498		protein_coding	PP2C-type phosphatase AP2C2 [Source:UniProtKB/TrEMBL;Acc:F6LPR6]	chr1	plastid	0.32	0.1	0.06	0.48	1.9	0.46	0.16	0.946667
AT2G38470	2.81866	1.42611e-12	WRKY33	protein_coding	WRKY33 [Source:UniProtKB/TrEMBL;Acc:A0A178VLS4]	chr2	nucleus	19.37	12.97	13.6	61.28	167.98	62.41	15.3133	97.2233
AT5G37340	2.80842	7.77979e-15		protein_coding	ZPR1 zinc-finger domain protein [Source:UniProtKB/TrEMBL;Acc:F4K746]	chr5	cytosol	5.34	6.81	5.61	22.2	58.23	22.07	5.92	34.1667
AT3G17980	2.8046	0.045431	CAR4	protein_coding	Protein C2-DOMAIN ABA-RELATED 4 [Source:UniProtKB/Swiss-Prot;Acc:Q9LVH4]	chr3	cytosol	0	0.1	0.13	0.3	0.91	0.28	0.0766667	0.496667
AT3G22090	2.80454	5.39185e-10		protein_coding	unknown protein; BEST Arabidopsis thaliana protein match is: unknown protein (TAIR:AT1G71470.2); Has 12 Blast hits to 12 proteins in 2 species: Archae - 0; Bacteria - 0; Metazoa - 0; Fungi - 0; Plants - 12; Viruses - 0; Other Eukaryotes - 0 (source: /.../BLink). [Source:TAIR;Acc:AT3G22090]	chr3	nucleus	1.29	1.69	1.3	7.73	7.33	9.29	1.42667	8.11667
AT5G44568	2.80122	0.0213161		protein_coding	Putative uncharacterized protein [Source:UniProtKB/TrEMBL;Acc:Q570K8]	chr5	extracellular	1.43	0.87	1.01	1.27	11.49	0.16	1.10333	4.30667
AT5G66052	2.80105	1.19729e-73		protein_coding	Putative uncharacterized protein At5g66052 [Source:UniProtKB/TrEMBL;Acc:Q8GW83]	chr5	plasma membrane	29.82	32.82	32.51	176.93	184.22	194.88	31.7167	185.343
AT4G33660	2.7983	3.81701e-27		protein_coding	Adhesive/proline-rich-like protein [Source:UniProtKB/TrEMBL;Acc:Q8LG30]	chr4	plastid	8.32	10.76	8.54	35.02	69.53	52.66	9.20667	52.4033
AT3G14440	2.79715	8.16311e-07	NCED3	protein_coding	9-cis-epoxycarotenoid dioxygenase NCED3, chloroplastic [Source:UniProtKB/Swiss-Prot;Acc:Q9LRR7]	chr3	plastid	7.06	4.38	4.18	39.13	10.62	39.52	5.20667	29.7567
AT1G59218	2.79588	0.00536223	RF9	protein_coding	Probable disease resistance protein RDL6 [Source:UniProtKB/Swiss-Prot;Acc:P0DI18]	chr1	cytosol	11.72	13.71	7.48	7.46	21.07	6.58	10.97	11.7033
AT4G12720	2.79505	0.00422272	AtNUDT7	protein_coding	MutT/nudix family protein [Source:UniProtKB/TrEMBL;Acc:F4JRE7]	chr4	cytosol	22.48	26.83	24.3	63.08	368.8	54.35	24.5367	162.077
AT2G35950	2.79261	0.0014672	EDA12	protein_coding	embryo sac development arrest 12 [Source:TAIR;Acc:AT2G35950]	chr2	nucleus	0.98	1.66	1.58	12.81	1.04	12.85	1.40667	8.9
AT2G41190	2.78735	0.0238145	AVT1A	protein_coding	Amino acid transporter AVT1A [Source:UniProtKB/Swiss-Prot;Acc:O80668]	chr2	vacuole	7.08	9.24	6.88	62.79	5.11	53.7	7.73333	40.5333
AT2G36460	2.77451	1.17436e-71	FBA6	protein_coding	Fructose-bisphosphate aldolase 6, cytosolic [Source:UniProtKB/Swiss-Prot;Acc:Q9SJQ9]	chr2	cytosol	101.11	103.4	96.4	488.66	735.21	526.48	100.303	583.45
AT5G53100	2.77451	0.0338496		protein_coding	NAD(P)-binding Rossmann-fold superfamily protein [Source:UniProtKB/TrEMBL;Acc:Q9FGM6]	chr5	golgi,peroxisome	0.19	0.1	0.19	0.19	1.46	0.32	0.16	0.656667
AT5G65300	2.77234	0.000213384		protein_coding	Putative uncharacterized protein [Source:UniProtKB/TrEMBL;Acc:Q9FKQ7]	chr5	nucleus	2.46	3.4	2.12	5.78	34.53	6.18	2.66	15.4967
AT4G12005	2.76203	6.63677e-09		protein_coding	At4g12005 [Source:UniProtKB/TrEMBL;Acc:Q0V817]	chr4	plasma membrane	0.49	0.84	0.49	4.69	4.98	4.64	0.606667	4.77
AT2G22240	2.76176	5.51818e-22	IPS2	protein_coding	Inositol-3-phosphate synthase isozyme 2 [Source:UniProtKB/Swiss-Prot;Acc:Q38862]	chr2	cytosol	16.74	17.72	17.27	96.55	67.74	118.56	17.2433	94.2833
AT2G28400	2.74141	4.29558e-58		protein_coding	Putative uncharacterized protein At2g28400 [Source:UniProtKB/TrEMBL;Acc:Q9SKN0]	chr2	nucleus	4.9	4.8	4.66	27.68	26.89	25.12	4.78667	26.5633
AT4G25810	2.74029	0.0193507	XTH23	protein_coding	Probable xyloglucan endotransglucosylase/hydrolase protein 23 [Source:UniProtKB/Swiss-Prot;Acc:Q38910]	chr4	extracellular	10	9.97	9.55	17.59	144.69	16.97	9.84	59.75
AT3G48510	2.73809	1.25018e-06		protein_coding	At3g48510 [Source:UniProtKB/TrEMBL;Acc:Q9SMP6]	chr3	nucleus	1.32	1.79	2.63	13.19	4.66	13.7	1.91333	10.5167
AT1G17380	2.73588	0.00145855	TIFY11A	protein_coding	Protein TIFY 11A [Source:UniProtKB/Swiss-Prot;Acc:Q9LDU5]	chr1	nucleus	1.34	1.55	0.81	2.45	17.33	2.35	1.23333	7.37667
AT2G27580	2.72574	4.44333e-56	SAP3	protein_coding	Zinc finger A20 and AN1 domain-containing stress-associated protein 3 [Source:UniProtKB/Swiss-Prot;Acc:Q9ZNU9]	chr2	nucleus	24.75	28.61	26.36	121.88	170.71	151.28	26.5733	147.957
AT1G29640	2.72546	4.20029e-17		protein_coding	At1g29640 [Source:UniProtKB/TrEMBL;Acc:Q9C7N7]	chr1	nucleus	5.5	5.46	3.49	28.99	19.37	30.11	4.81667	26.1567
AT5G05490	2.71208	3.7929e-07	SYN1	protein_coding	Sister chromatid cohesion 1 protein 1 [Source:UniProtKB/Swiss-Prot;Acc:Q9S7T7]	chr5	nucleus	0.16	0.35	0.16	1.17	1.8	1.1	0.223333	1.35667
AT1G18330	2.70845	9.45004e-78	RVE7	protein_coding	Protein REVEILLE 7 [Source:UniProtKB/Swiss-Prot;Acc:B3H5A8]	chr1	nucleus	45.24	45.81	39.26	227.96	241.17	241.87	43.4367	237
AT1G07410	2.70438	0.000246576	RABA2B	protein_coding	RABA2b [Source:UniProtKB/TrEMBL;Acc:A0A178WHD5]	chr1	cytosol	4.62	5.25	5.59	7.7	55.97	9.64	5.15333	24.4367
AT5G54940	2.69963	2.77397e-10		protein_coding	AT5g54940/MBG8_21 [Source:UniProtKB/TrEMBL;Acc:Q9FFT6]	chr5	cytosol	309.07	346.94	313.7	1089.85	3134.85	1038.49	323.237	1754.4
AT4G24110	2.69518	0.00280011		protein_coding	NADP-specific glutamate dehydrogenase [Source:UniProtKB/TrEMBL;Acc:O22980]	chr4	cytosol	1.14	1.37	0.98	3.23	16.65	1.52	1.16333	7.13333
AT1G58520	2.69419	0.0313311	RXW8	protein_coding	CSC1-like protein RXW8 [Source:UniProtKB/Swiss-Prot;Acc:F4IBD7]	chr1	plasma membrane	9.79	12.85	8.24	75.97	6.18	76.72	10.2933	52.9567
AT1G56440	2.69078	1.05751e-54	TPR5	protein_coding	TPR5 [Source:UniProtKB/TrEMBL;Acc:A0A178WG02]	chr1	cytosol	8.88	10.47	8.25	43.15	63.7	41.99	9.2	49.6133
AT3G50260	2.69046	2.86941e-31	ERF011	protein_coding	Ethylene-responsive transcription factor ERF011 [Source:UniProtKB/Swiss-Prot;Acc:Q9SNE1]	chr3	nucleus	11.49	10.23	9.34	45.59	77.28	48.42	10.3533	57.0967
AT1G80110	2.68722	0.000159167	PP2B11	protein_coding	F-box protein PP2-B11 [Source:UniProtKB/Swiss-Prot;Acc:Q949S5]	chr1	nucleus	3.48	4.33	3.92	28.87	4.16	25.88	3.91	19.6367
AT3G29000	2.67404	1.88249e-15	CML30	protein_coding	Probable calcium-binding protein CML30 [Source:UniProtKB/Swiss-Prot;Acc:Q9MBG5]	chr3	plasma membrane	2.49	2.47	1.4	10.52	14.98	8.86	2.12	11.4533
AT1G53170	2.65025	3.62274e-08	ERF8	protein_coding	Ethylene-responsive transcription factor 8 [Source:UniProtKB/Swiss-Prot;Acc:Q9MAI5]	chr1	nucleus	6.83	6.08	8.35	47.76	17.44	47.42	7.08667	37.54
AT1G67460	2.64263	0.00209344		protein_coding		chr1	mitochondrion	0.21	0.11	0.25	0.6	1.58	0.4	0.19	0.86
AT4G32208	2.64244	0.0013889		protein_coding	Heat shock protein 70 (Hsp 70) family protein [Source:UniProtKB/TrEMBL;Acc:B3H683]	chr4	mitochondrion	0	0.47	0.12	1.14	3.96	2.53	0.196667	2.54333
AT1G05575	2.631	0.000512317		protein_coding	Putative uncharacterized protein [Source:UniProtKB/TrEMBL;Acc:Q8LC91]	chr1	endoplasmic reticulum	1.88	1.5	2.14	4.46	20.8	4.85	1.84	10.0367
AT2G32190	2.6236	0.00774491		protein_coding	Cysteine-rich/transmembrane domain A-like protein [Source:UniProtKB/TrEMBL;Acc:Q9SKY1]	chr2	plasma membrane	1.89	2.81	3.04	3.03	31.15	4.25	2.58	12.81
AT5G03990	2.62244	4.94369e-20		protein_coding	FK506-binding-like protein [Source:UniProtKB/TrEMBL;Acc:Q93XY4]	chr5	nucleus	4.37	4.62	4.45	18.12	35.61	18.06	4.48	23.93
AT4G25470	2.62174	4.13513e-05	DREB1C	protein_coding	C-repeat binding factor 2 [Source:UniProtKB/TrEMBL;Acc:B2BIW9]	chr4	nucleus	2.58	0.86	1.7	11.19	4.1	11.09	1.71333	8.79333
AT1G19610	2.61935	0.0478263	PDF1.4	protein_coding	Defensin-like protein 19 [Source:UniProtKB/Swiss-Prot;Acc:P82787]	chr1	extracellular	0.94	1.18	0.21	1.68	9.97	0.8	0.776667	4.15
AT1G24600	2.61758	3.29744e-05		protein_coding	At1g24600 [Source:UniProtKB/TrEMBL;Acc:Q9FYK4]	chr1	cytosol	2.56	1.87	1.96	11.51	5.51	13.8	2.13	10.2733
AT3G57540	2.61686	0.000102017		protein_coding	Putative uncharacterized protein At3g57540 [Source:UniProtKB/TrEMBL;Acc:Q93YN8]	chr3	nucleus	4.48	4.82	5.74	32.73	6.21	34.32	5.01333	24.42
AT1G78410	2.61553	0.0186712	VQ10	protein_coding	VQ motif-containing protein 10 [Source:UniProtKB/Swiss-Prot;Acc:Q8VYI5]	chr1	plasma membrane	0.4	0.21	0.74	0.61	5.26	1.23	0.45	2.36667
AT2G44840	2.61552	0.0423811	ERF13	protein_coding	Ethylene-responsive transcription factor 13 [Source:UniProtKB/Swiss-Prot;Acc:Q8L9K1]	chr2	nucleus	1.04	0.35	0.47	0.57	9.1	0.86	0.62	3.51
AT1G20030	2.61422	0.00905041		protein_coding	Pathogenesis-related thaumatin superfamily protein [Source:UniProtKB/TrEMBL;Acc:Q9LNT0]	chr1	extracellular	9.67	9.51	11.33	68.02	11	75.22	10.17	51.4133
AT3G45660	2.61412	0.0106161		protein_coding	Major facilitator superfamily protein [Source:UniProtKB/TrEMBL;Acc:A0A1I9LN67]	chr3	vacuole	0.54	0.6	0.56	0.98	7.61	0.66	0.566667	3.08333
AT4G03940	2.60744	6.92151e-09		protein_coding	Putative uncharacterized protein AT4g03940 [Source:UniProtKB/TrEMBL;Acc:O81515]	chr4	nucleus	0.33	0.59	0.62	1.11	1.56	0.71	0.513333	1.12667
AT3G13470	2.60642	4.16252e-73	CPN60B2	protein_coding	Chaperonin 60 subunit beta 2, chloroplastic [Source:UniProtKB/Swiss-Prot;Acc:Q9LJE4]	chr3	plastid	100.26	117.46	91.97	458.68	647.69	471.52	103.23	525.963
AT1G52827	2.59636	4.84844e-07	CDT1	protein_coding	At1g52827 [Source:UniProtKB/TrEMBL;Acc:Q3ECR7]	chr1	plasma membrane	6.34	7.29	4.02	40.76	13.48	33.29	5.88333	29.1767
AT1G19380	2.59516	0.00248738		protein_coding	At1g19380 [Source:UniProtKB/TrEMBL;Acc:Q9LN60]	chr1	plasma membrane	5.91	4.03	4.16	7.56	62.85	8.08	4.7	26.1633
AT5G15950	2.59448	0.0218572	SAMDC2	protein_coding	S-adenosylmethionine decarboxylase proenzyme 2 [Source:UniProtKB/Swiss-Prot;Acc:Q9S7T9]	chr5	nucleus	22.85	25.21	26.28	163.55	18.88	176.5	24.78	119.643
AT4G25433	2.59367	0.0116686		protein_coding	At4g25433 [Source:UniProtKB/TrEMBL;Acc:Q6NLQ4]	chr4	extracellular	0.16	0.33	0.87	2.77	0.88	2.89	0.453333	2.18
AT1G72770	2.59344	4.25938e-05	HAB1	protein_coding	Protein phosphatase 2C 16 [Source:UniProtKB/Swiss-Prot;Acc:Q9CAJ0]	chr1	nucleus	20.58	21.6	16.18	129.66	22.69	118.09	19.4533	90.1467
AT5G59820	2.58108	6.98907e-12	ZAT12	protein_coding	Zinc finger protein ZAT12 [Source:UniProtKB/Swiss-Prot;Acc:Q42410]	chr5	nucleus	9.99	7.81	4.84	26.74	57.66	30.18	7.54667	38.1933
AT1G69840	2.57324	0.0311129	HIR2	protein_coding	Hypersensitive-induced response protein 2 [Source:UniProtKB/Swiss-Prot;Acc:Q9CAR7]	chr1	plasma membrane	27.21	25.11	22.45	43.95	319.12	34.85	24.9233	132.64
AT4G35690	2.57179	0.000173919		protein_coding	Putative uncharacterized protein [Source:UniProtKB/TrEMBL;Acc:O81800]	chr4	plastid	0.31	0.66	0.84	3.54	1.53	3.64	0.603333	2.90333
AT3G15800	2.56597	0.0333124		protein_coding	Glycosyl hydrolase superfamily protein [Source:UniProtKB/TrEMBL;Acc:F4J030]	chr3	extracellular	0.56	0.15	0.66	0.6	5.95	0.81	0.456667	2.45333
AT4G02690	2.56357	0.0143307	LFG3	protein_coding	Protein LIFEGUARD 3 [Source:UniProtKB/Swiss-Prot;Acc:Q9ZQX7]	chr4	plasma membrane	0.09	0.23	0.09	0.39	1	0.75	0.136667	0.713333
AT4G34400	2.56209	0.00544152		protein_coding	B3 domain-containing protein At4g34400 [Source:UniProtKB/Swiss-Prot;Acc:Q9SZ05]	chr4	nucleus	0.83	1.09	1	1.71	12.09	1.27	0.973333	5.02333
AT1G62760	2.56177	0.00101199	PMEI10	protein_coding	Pectinesterase inhibitor 10 [Source:UniProtKB/Swiss-Prot;Acc:Q9SI74]	chr1	plasma membrane	0.24	0.46	0.2	0.88	2.71	1.04	0.3	1.54333
AT1G08630	2.56098	7.91933e-05	THA1	protein_coding	Probable low-specificity L-threonine aldolase 1 [Source:UniProtKB/Swiss-Prot;Acc:Q8RXU4]	chr1	peroxisome	0.45	0.8	0.41	1.47	4.4	1.67	0.553333	2.51333
AT4G26080	2.54633	7.86151e-08	ABI1	protein_coding	Protein phosphatase 2C 56 [Source:UniProtKB/Swiss-Prot;Acc:P49597]	chr4	nucleus	40.08	34.49	33.15	224.05	73.55	213.34	35.9067	170.313
AT4G29340	2.54361	3.97136e-06	PRO3	protein_coding	Profilin-3 [Source:UniProtKB/Swiss-Prot;Acc:Q38904]	chr4	cytosol	1.32	1.39	1.53	3.66	11.62	3.96	1.41333	6.41333
AT3G44110	2.54229	6.46904e-68	ATJ3	protein_coding	DnaJ protein homolog atj3 [Source:UniProtKB/TrEMBL;Acc:Q0WW92]	chr3	cytosol	187	190.54	183.67	789.53	1167.26	828.95	187.07	928.58
AT2G46720	2.53946	0.000853252	HIC	protein_coding	3-ketoacyl-CoA synthase 13 [Source:UniProtKB/Swiss-Prot;Acc:Q9ZUZ0]	chr2	plasma membrane	0.8	0.48	0.14	1.56	4.17	1.5	0.473333	2.41
AT5G56010	2.53482	1.03246e-49	HSP90-3	protein_coding	Heat shock protein 90-3 [Source:UniProtKB/Swiss-Prot;Acc:P51818]	chr5	cytosol	140.62	141.76	144.86	658.43	658.55	758.66	142.413	691.88
AT5G57050	2.52819	0.000113263	ABI2	protein_coding	AtABI2 [Source:UniProtKB/TrEMBL;Acc:A0A178UGB7]	chr5	nucleus	7.03	6.08	5.94	39.8	7.27	40.78	6.35	29.2833
AT1G31280	2.52814	1.16777e-55	AGO2	protein_coding	Protein argonaute 2 [Source:UniProtKB/Swiss-Prot;Acc:Q9SHF3]	chr1	cytosol	7.4	5.94	6.32	29.8	35.17	31.32	6.55333	32.0967
AT5G17300	2.525	1.58627e-75	RVE1	protein_coding	Protein REVEILLE 1 [Source:UniProtKB/Swiss-Prot;Acc:F4KGY6]	chr5	nucleus	10.76	11.78	10.44	46.38	54.29	50.94	10.9933	50.5367
AT2G47730	2.51622	2.79153e-40	GSTF8	protein_coding	Glutathione S-transferase F8, chloroplastic [Source:UniProtKB/Swiss-Prot;Acc:Q96266]	chr2	plastid	320.77	280.43	296.2	1166.12	1909.42	1293.75	299.133	1456.43
AT2G26530	2.51483	0.0492137	AR781	protein_coding	AR781 [Source:UniProtKB/TrEMBL;Acc:A0A178VPT1]	chr2	nucleus	10.18	7.45	5.42	10.24	96.61	11.72	7.68333	39.5233
AT4G14370	2.51204	0.000240685		protein_coding	Disease resistance protein (TIR-NBS-LRR class) family [Source:TAIR;Acc:AT4G14370]	chr4	nucleus	1.67	1.71	1.32	3.36	17.42	2.75	1.56667	7.84333
ATMG00690	2.50986	0.0276815	ORF240A	protein_coding	hypothetical protein [Source:TAIR;Acc:ATMG00690]	chrMt	mitochondrion	0.42	0.26	0.67	0.33	3.87	0.88	0.45	1.69333
AT5G04410	2.5088	1.60788e-88	NAC078	protein_coding	NAC domain-containing protein 78 [Source:UniProtKB/Swiss-Prot;Acc:Q84K00]	chr5	nucleus	38.85	42.33	36.98	183.56	193.45	191.14	39.3867	189.383
AT2G33590	2.50719	2.77953e-46		protein_coding	CRL1 [Source:UniProtKB/TrEMBL;Acc:A0A178VRE7]	chr2	cytosol	30.65	36.98	35.58	139.1	215.08	140.75	34.4033	164.977
AT3G44860	2.50162	0.0029731	FAMT	protein_coding	Farnesoic acid carboxyl-O-methyltransferase [Source:UniProtKB/Swiss-Prot;Acc:Q9FYC4]	chr3	cytosol	1.73	2.27	1.54	3.83	22.93	2.17	1.84667	9.64333
AT1G21530	2.50153	0.0218572	AEE10	protein_coding	Probable acyl-activating enzyme 10 [Source:UniProtKB/Swiss-Prot;Acc:Q9LPK7]	chr1	peroxisome	0.09	0.16	0.06	0.4	1.12	0.19	0.103333	0.57
AT1G32375	2.47903	0.00622012		protein_coding	Probable FBD-associated F-box protein At1g32375 [Source:UniProtKB/Swiss-Prot;Acc:Q9LQM1]	chr1	plasma membrane	0.19	0.16	0.08	0.43	0.79	0.34	0.143333	0.52
AT1G08570	2.47828	1.03386e-44	ACHT4	protein_coding	Thioredoxin-like 1-1, chloroplastic [Source:UniProtKB/Swiss-Prot;Acc:O64654]	chr1	plastid	69.64	72.38	69.85	345.36	299.17	356.41	70.6233	333.647
AT4G24380	2.47674	0.0458057		protein_coding	INVOLVED IN: 10-formyltetrahydrofolate biosynthetic process, folic acid and derivative biosynthetic process; EXPRESSED IN: 24 plant structures; EXPRESSED DURING: 15 growth stages; CONTAINS InterPro DOMAIN/s: Serine hydrolase (InterPro:IPR005645); BE /.../bidopsis thaliana protein match is: alpha/beta-Hydrolases superfamily protein (TAIR:AT5G65400.1); Has 30201 Blast hits to 17322 proteins in 780 …	chr4	mitochondrion	16.95	14.58	11.28	21.39	175.13	20.63	14.27	72.3833
AT2G36590	2.47385	4.48533e-05	PROT3	protein_coding	Proline transporter 3 [Source:UniProtKB/Swiss-Prot;Acc:Q9SJP9]	chr2	plasma membrane	1.08	0.94	0.59	4.87	1.64	4.05	0.87	3.52
AT5G48390	2.47337	2.9561e-06	ZIP4	protein_coding	TPR repeat-containing protein ZIP4 [Source:UniProtKB/Swiss-Prot;Acc:B0M1H3]	chr5	plastid	0.24	0.32	0.36	1.24	2.6	0.9	0.306667	1.58
AT5G65140	2.47302	0.000114924	TPPJ	protein_coding	Probable trehalose-phosphate phosphatase J [Source:UniProtKB/Swiss-Prot;Acc:Q5HZ05]	chr5	plastid	4.1	3.96	3.72	25.31	4.43	22.53	3.92667	17.4233
AT3G05660	2.46744	8.44123e-08	AtRLP33	protein_coding	Receptor like protein 33 [Source:UniProtKB/TrEMBL;Acc:F4J8G2]	chr3	extracellular	0.47	0.35	0.38	2.27	1.2	2.19	0.4	1.88667
AT5G22060	2.45843	5.33762e-22	ATJ2	protein_coding	At5g22060 [Source:UniProtKB/TrEMBL;Acc:Q0V7U1]	chr5	cytosol	65.36	65.07	65.67	230.22	459.82	237.39	65.3667	309.143
AT3G03270	2.45744	1.93899e-07		protein_coding	AT3G03270 protein [Source:UniProtKB/TrEMBL;Acc:Q8LFK2]	chr3	cytosol,plasma membrane	9.23	11.37	13.99	28.36	99.97	27.88	11.53	52.07
AT5G09430	2.45556	1.75069e-06		protein_coding	Alpha/beta-Hydrolases superfamily protein [Source:UniProtKB/TrEMBL;Acc:Q4PSG2]	chr5	mitochondrion	0.6	0.68	0.86	2.38	4.57	2.07	0.713333	3.00667
AT3G48460	2.45074	1.24146e-05		protein_coding	GDSL esterase/lipase At3g48460 [Source:UniProtKB/Swiss-Prot;Acc:Q9STM6]	chr3	extracellular	12.19	9.45	11.02	66.46	16.54	61.08	10.8867	48.0267
AT1G66510	2.44946	2.02267e-07		protein_coding	AAR2 protein family [Source:UniProtKB/TrEMBL;Acc:Q9C711]	chr1	nucleus,plasma membrane	8.95	11.34	10.73	27.51	90.63	25.78	10.34	47.9733
AT5G15850	2.44445	1.5712e-05	COL1	protein_coding	Zinc finger protein CONSTANS-LIKE 1 [Source:UniProtKB/Swiss-Prot;Acc:O50055]	chr5	nucleus	14.31	15.84	14.92	88.98	21.7	88.68	15.0233	66.4533
AT5G57100	2.44282	5.60767e-32		protein_coding	Nucleotide-sugar uncharacterized transporter 1 [Source:UniProtKB/Swiss-Prot;Acc:Q9LU76]	chr5	plasma membrane	11.32	13.35	13.29	59.1	49.04	59.3	12.6533	55.8133
AT1G77680	2.44241	9.60401e-59	SOV	protein_coding	Inactive exonuclease DIS3L2 [Source:UniProtKB/Swiss-Prot;Acc:Q0WPN0]	chr1	nucleus	11.16	10.69	9.76	49.31	47.12	48.05	10.5367	48.16
AT2G22860	2.44061	5.46361e-05	PSK2	protein_coding	Phytosulfokines 2 [Source:UniProtKB/Swiss-Prot;Acc:O81003]	chr2	extracellular	0.58	1.29	0.87	3.67	6.85	2.78	0.913333	4.43333
AT1G09140	2.42844	3.16861e-21	SR30	protein_coding	Serine/arginine-rich splicing factor SR30 [Source:UniProtKB/Swiss-Prot;Acc:Q9XFR5]	chr1	nucleus	53.81	81.89	44.82	231.6	355.86	255.13	60.1733	280.863
AT1G19490	2.42708	4.2352e-05		protein_coding	Basic-leucine zipper (BZIP) transcription factor family protein [Source:UniProtKB/TrEMBL;Acc:Q8L5Y2]	chr1	nucleus	3.92	3.58	4.06	22.65	5.66	23.97	3.85333	17.4267
AT4G01120	2.4182	1.21483e-19	GBF2	protein_coding	G-box-binding factor 2 [Source:UniProtKB/Swiss-Prot;Acc:P42775]	chr4	nucleus	21.48	23.38	22.76	109.86	73.77	112.75	22.54	98.7933
AT1G05170	2.41493	3.57823e-27	B3GALT2	protein_coding	Hexosyltransferase (Fragment) [Source:UniProtKB/TrEMBL;Acc:W8Q3U9]	chr1	endoplasmic reticulum,plasma membrane	9.45	8.38	8.28	40.93	32.68	40.13	8.70333	37.9133
AT3G17790	2.41306	1.41391e-15	PAP17	protein_coding	Purple acid phosphatase 17 [Source:UniProtKB/Swiss-Prot;Acc:Q9SCX8]	chr3	extracellular	9.17	12.67	9.72	46.39	34.16	57.11	10.52	45.8867
AT4G14270	2.41159	7.15326e-46	CID2	protein_coding	Polyadenylate-binding protein-interacting protein 2 [Source:UniProtKB/Swiss-Prot;Acc:Q94AR4]	chr4	nucleus	101.53	103.1	118.35	485.04	473.02	502.92	107.66	486.993
AT3G04710	2.40489	7.41888e-47	TPR10	protein_coding	Ankyrin repeat family protein [Source:UniProtKB/TrEMBL;Acc:F4J4V1]	chr3	cytosol	15.15	16.51	15.86	57.89	87.6	61.38	15.84	68.9567
AT2G46400	2.40058	2.12407e-08	WRKY46	protein_coding	Probable WRKY transcription factor 46 [Source:UniProtKB/Swiss-Prot;Acc:Q9SKD9]	chr2	nucleus	1.71	1.61	1.48	6.42	11.66	4.14	1.6	7.40667
AT4G00940	2.39206	5.58788e-30	DOF4.1	protein_coding	Dof zinc finger protein DOF4.1 [Source:UniProtKB/Swiss-Prot;Acc:Q9M161]	chr4	nucleus	5.04	7	5.85	23.47	27.85	29.2	5.96333	26.84
AT1G67920	2.38856	6.17357e-20		protein_coding	At1g67920 [Source:UniProtKB/TrEMBL;Acc:Q9C9V8]	chr1	nucleus	8.85	10.17	8.69	42.2	30.08	41.82	9.23667	38.0333
AT1G24140	2.38774	0.00275435	3MMP	protein_coding	Metalloendoproteinase 3-MMP [Source:UniProtKB/Swiss-Prot;Acc:Q5XF51]	chr1	plasma membrane	0.62	0.14	0.19	0.92	2.16	1.22	0.316667	1.43333
AT1G52855	2.3857	0.0274097		protein_coding	At1g52855 [Source:UniProtKB/TrEMBL;Acc:Q8LC41]	chr1	mitochondrion	0.44	0.68	1.32	6.61	0.68	3.38	0.813333	3.55667
AT5G52750	2.38405	0.00042583	HIPP13	protein_coding	Heavy metal-associated isoprenylated plant protein 13 [Source:UniProtKB/Swiss-Prot;Acc:Q9LTE2]	chr5	plasma membrane	4.29	2.26	2.19	7.1	26.33	6.69	2.91333	13.3733
AT5G15970	2.38256	3.03018e-13	KIN2	protein_coding	KIN2 [Source:UniProtKB/TrEMBL;Acc:A0A178UTE3]	chr5	cytosol	123.74	141.69	185.15	673.51	435.18	748.27	150.193	618.987
AT3G49130	2.38219	0.000211819		protein_coding	Putative uncharacterized protein T2J13.30 [Source:UniProtKB/TrEMBL;Acc:Q9SMU9]	chr3	cytosol	0.18	0	0.06	0.66	0.9	0.52	0.08	0.693333
AT4G15975	2.37665	0.021938		protein_coding	RING/U-box superfamily protein [Source:TAIR;Acc:AT4G15975]	chr4	plasma membrane	0.26	0.23	0.25	0.48	1.96	0.18	0.246667	0.873333
AT4G30470	2.36942	5.19687e-09		protein_coding	Cinnamoyl-CoA reductase-like protein [Source:UniProtKB/TrEMBL;Acc:Q9M0B3]	chr4	plasma membrane	21.53	17.95	20.38	104.37	45.14	99.03	19.9533	82.8467
AT5G47640	2.3677	0.00010966	NFYB2	protein_coding	Nuclear transcription factor Y subunit B-2 [Source:UniProtKB/Swiss-Prot;Acc:Q9FGJ3]	chr5	nucleus	36.83	36.14	35.04	220.52	41.17	190.27	36.0033	150.653
AT2G45760	2.36543	0.00956154	BAP2	protein_coding	BON1-associated protein 2 [Source:UniProtKB/Swiss-Prot;Acc:Q58FX0]	chr2	vacuole,golgi	0.12	0.46	0.62	1.95	2.94	1.02	0.4	1.97
AT4G36900	2.36411	1.90007e-17	RAP2-10	protein_coding	Ethylene-responsive transcription factor RAP2-10 [Source:UniProtKB/Swiss-Prot;Acc:Q9SW63]	chr4	nucleus	6.94	5.76	5.26	21.49	38.35	20.08	5.98667	26.64
AT2G18550	2.36299	2.90486e-10	ATHB-21	protein_coding	Homeobox-leucine zipper protein ATHB-21 [Source:UniProtKB/Swiss-Prot;Acc:Q9ZU70]	chr2	nucleus	1.35	1.37	1.8	3.98	8.05	5.79	1.50667	5.94
AT2G32510	2.35131	2.63944e-06	MAPKKK17	protein_coding	Mitogen-activated protein kinase kinase kinase 17 [Source:UniProtKB/Swiss-Prot;Acc:O80888]	chr2	cytosol,mitochondrion	2.75	3.69	4	13.91	7.49	22.18	3.48	14.5267
AT1G02660	2.34827	7.68057e-12		protein_coding	Alpha/beta-Hydrolases superfamily protein [Source:UniProtKB/TrEMBL;Acc:F4HXL0]	chr1	plasma membrane	7.27	5.27	3.78	18.28	35.24	18.06	5.44	23.86
AT4G24420	2.33665	0.0110021		protein_coding	Putative uncharacterized protein AT4g24420 [Source:UniProtKB/TrEMBL;Acc:Q9STV2]	chr4	cytosol	0.06	1.32	1.19	1.43	4.44	2.32	0.856667	2.73
AT2G01008	2.33543	0.0206371		protein_coding	FUNCTIONS IN: molecular_function unknown; INVOLVED IN: biological_process unknown; LOCATED IN: cellular_component unknown; BEST Arabidopsis thaliana protein match is: maternal effect embryo arrest 38 (TAIR:AT3G43160.1). [Source:TAIR;Acc:AT2G01008]	chr2	nucleus	0.32	0.48	0.49	1.49	6.64	2.29	0.43	3.47333
AT5G24150	2.33435	0.0274276	SQE5	protein_coding	Squalene epoxidase 5 [Source:UniProtKB/Swiss-Prot;Acc:O65404]	chr5	vacuole	13.3	15.96	13.44	78.67	11.44	80.49	14.2333	56.8667
AT5G03340	2.33354	1.88027e-15	CDC48E	protein_coding	Cell division control protein 48 homolog E [Source:UniProtKB/Swiss-Prot;Acc:Q9LZF6]	chr5	cytosol	21.06	17.61	17.46	59.21	127.65	60.93	18.71	82.5967
AT1G67370	2.33343	0.00396513	ASY1	protein_coding	Meiosis-specific protein ASY1 [Source:UniProtKB/Swiss-Prot;Acc:F4HRV8]	chr1	nucleus	0.66	0.79	0.52	1.01	6.19	1.05	0.656667	2.75
AT1G16515	2.32622	0.0067404		protein_coding	unknown protein; Has 35333 Blast hits to 34131 proteins in 2444 species: Archae - 798; Bacteria - 22429; Metazoa - 974; Fungi - 991; Plants - 531; Viruses - 0; Other Eukaryotes - 9610 (source: NCBI BLink). [Source:TAIR;Acc:AT1G16515]	chr1	cytosol	2.37	1.88	2.28	10.31	1.6	8.86	2.17667	6.92333
AT5G13080	2.32476	3.85411e-14	WRKY75	protein_coding	WRKY75 [Source:UniProtKB/TrEMBL;Acc:A0A178UJF4]	chr5	nucleus	7.81	6.06	5.47	24.77	41.31	19.3	6.44667	28.46
AT5G53400	2.30907	2.4487e-36	BOB1	protein_coding	Protein BOBBER 1 [Source:UniProtKB/Swiss-Prot;Acc:Q9LV09]	chr5	cytosol	32.35	40.3	43.17	139.7	202.66	143.56	38.6067	161.973
AT2G25460	2.30689	0.00105069		protein_coding	CONTAINS InterPro DOMAIN/s: C2 calcium-dependent membrane targeting (InterPro:IPR000008); BEST Arabidopsis thaliana protein match is: unknown protein (TAIR:AT5G04860.1); Has 108 Blast hits to 69 proteins in 11 species: Archae - 0; Bacteria - 0; Meta /.../0; Fungi - 0; Plants - 108; Viruses - 0; Other Eukaryotes - 0 (source: NCBI BLink). [Source:TAIR;Acc:AT2G25460]	chr2	nucleus	0.59	0.73	0.5	1.33	5.63	1.09	0.606667	2.68333
AT1G02390	2.30551	2.16978e-07	GPAT2	protein_coding	Probable glycerol-3-phosphate acyltransferase 2 [Source:UniProtKB/Swiss-Prot;Acc:Q9FZ22]	chr1	mitochondrion	2.27	1.82	1.24	8.74	4.35	8.58	1.77667	7.22333
AT3G10820	2.30433	2.8781e-24	MED26A	protein_coding	Probable mediator of RNA polymerase II transcription subunit 26a [Source:UniProtKB/Swiss-Prot;Acc:F4J4Y5]	chr3	cytosol	5.12	5.84	4.72	16.13	27.9	17.68	5.22667	20.57
AT1G11960	2.30378	1.42139e-05		protein_coding	Hyperosmolality-gated Ca2+ permeable channel 1.3 [Source:UniProtKB/TrEMBL;Acc:A0A097NUP7]	chr1	plasma membrane	4.5	4.64	4.18	9.74	37.67	9.34	4.44	18.9167
AT2G21940	2.30306	2.88388e-33	SK1	protein_coding	Shikimate kinase 1 [Source:UniProtKB/TrEMBL;Acc:F4IIJ2]	chr2	cytosol	15.28	16.74	13.72	44.21	76.44	48.24	15.2467	56.2967
AT5G04840	2.30209	8.60534e-23		protein_coding	At5g04840 [Source:UniProtKB/TrEMBL;Acc:Q8L5X9]	chr5	nucleus	3.45	3.34	3.56	12.13	20.52	12.53	3.45	15.06
AT1G14205	2.30053	4.36386e-08		protein_coding	Ribosomal L18p/L5e family protein [Source:TAIR;Acc:AT1G14205]	chr1	plastid	9.3	11.61	8.48	26.82	70.59	23.95	9.79667	40.4533
AT3G01070	2.29843	0.00264393	ENODL16	protein_coding	At3g01070 [Source:UniProtKB/TrEMBL;Acc:Q9MAC1]	chr3	extracellular	1.92	2.42	2.01	3.68	22.07	3.39	2.11667	9.71333
AT2G17900	2.2942	3.36262e-06	SDG37	protein_coding	SET domain group 37 [Source:TAIR;Acc:AT2G17900]	chr2	nucleus	4.82	6.92	4.6	12.94	41.88	10	5.44667	21.6067
AT3G15210	2.29256	9.57133e-32	ERF4	protein_coding	Ethylene-responsive transcription factor 4 [Source:UniProtKB/Swiss-Prot;Acc:O80340]	chr3	nucleus	21.4	16.02	15.82	66.03	83.08	70.12	17.7467	73.0767
AT1G02400	2.29066	1.1913e-13	GA2OX6	protein_coding	Gibberellin 2-beta-dioxygenase 6 [Source:UniProtKB/Swiss-Prot;Acc:Q9FZ21]	chr1	plasma membrane	5.84	5.24	6.26	19.28	36.86	16.84	5.78	24.3267
AT4G26200	2.28842	0.000208386	ACS7	protein_coding	1-aminocyclopropane-1-carboxylate synthase 7 [Source:UniProtKB/Swiss-Prot;Acc:Q9STR4]	chr4	cytosol	2.55	2.19	1.39	3.91	17.44	5.09	2.04333	8.81333
AT3G55840	2.28792	0.00175001	HSPRO1	protein_coding	Nematode resistance protein-like HSPRO1 [Source:UniProtKB/Swiss-Prot;Acc:Q9LY61]	chr3	nucleus	1.5	1.49	1.47	2.52	14.33	2.68	1.48667	6.51
AT4G05010	2.28643	4.77172e-32		protein_coding	F-box protein At4g05010 [Source:UniProtKB/Swiss-Prot;Acc:Q9S9T6]	chr4	nucleus	6.2	5.94	6.47	27.53	25.36	25.26	6.20333	26.05
AT2G17040	2.27784	0.0154948	anac036	protein_coding	NAC domain containing protein 36 [Source:UniProtKB/TrEMBL;Acc:F4IME8]	chr2	nucleus	1.57	1.18	1.34	2.05	15.22	1.52	1.36333	6.26333
AT5G60310	2.27724	9.7401e-05	LECRK110	protein_coding	Putative L-type lectin-domain containing receptor kinase I.10 [Source:UniProtKB/Swiss-Prot;Acc:Q3E884]	chr5	plasma membrane	0.26	0.33	0.44	0.75	2.3	0.78	0.343333	1.27667
AT1G02820	2.27561	0.000226315	LEA2	protein_coding	LEA3 [Source:UniProtKB/TrEMBL;Acc:A0A178WJ88]	chr1	mitochondrion	2.46	2.27	1.13	11.38	4.36	8.87	1.95333	8.20333
AT3G19580	2.27337	2.45631e-12	AZF2	protein_coding	ZF2 [Source:UniProtKB/TrEMBL;Acc:A0A178VJ97]	chr3	nucleus	8.08	5.95	6.03	33.27	19.71	34.16	6.68667	29.0467
AT2G18690	2.26871	6.71078e-06		protein_coding	Expressed protein [Source:UniProtKB/TrEMBL;Acc:Q9ZV49]	chr2	vacuole	3.75	2.87	2.43	8.99	21.46	6.13	3.01667	12.1933
AT1G20440	2.26049	2.00502e-133	COR47	protein_coding	Dehydrin COR47 [Source:UniProtKB/Swiss-Prot;Acc:P31168]	chr1	nucleus	129.36	131.54	126.46	514.05	566.81	485.97	129.12	522.277
AT5G66700	2.25837	0.000308881	ATHB-53	protein_coding	Homeobox-leucine zipper protein ATHB-53 [Source:UniProtKB/Swiss-Prot;Acc:Q9LVR0]	chr5	nucleus	1.69	1.28	1.16	3.63	11.01	3.14	1.37667	5.92667
AT1G49450	2.25551	0.000604855		protein_coding	F13F21.11 protein [Source:UniProtKB/TrEMBL;Acc:Q9XIB2]	chr1	nucleus	3.65	2.83	3.54	18.47	3.68	16.76	3.34	12.97
AT5G58160	2.24931	1.89447e-06	FH13	protein_coding	Formin-like protein 13 [Source:UniProtKB/Swiss-Prot;Acc:Q9LVN1]	chr5	endoplasmic reticulum	4.59	4.46	3.26	19.47	6.93	19.72	4.10333	15.3733
AT3G11690	2.24286	0.000269587		protein_coding	At3g11690 [Source:UniProtKB/TrEMBL;Acc:Q9SRM8]	chr3	nucleus	9.1	9.62	7.18	43.74	9.89	46.6	8.63333	33.41
AT5G55970	2.2385	4.72908e-20		protein_coding	Putative uncharacterized protein [Source:UniProtKB/TrEMBL;Acc:Q8LES9]	chr5	nucleus	13.25	12.98	9.78	37.15	66.54	42.15	12.0033	48.6133
AT4G36010	2.23754	6.35138e-10		protein_coding	Pathogenesis-related thaumatin superfamily protein [Source:UniProtKB/TrEMBL;Acc:O65638]	chr4	extracellular	11.87	11.04	13.07	33.83	79.67	33.09	11.9933	48.8633
AT1G19180	2.237	0.000266444	TIFY10A	protein_coding	TIFY10A [Source:UniProtKB/TrEMBL;Acc:A0A178W7G1]	chr1	nucleus	17.41	20.31	17.92	35.05	165.41	32.04	18.5467	77.5
AT5G11650	2.23347	1.30753e-66		protein_coding	Alpha/beta-Hydrolases superfamily protein [Source:UniProtKB/TrEMBL;Acc:Q9LYG5]	chr5	endoplasmic reticulum	9.25	9.77	10.12	37.76	41.15	35.33	9.71333	38.08
AT2G30480	2.22586	1.12466e-06		protein_coding	unknown protein; Has 35333 Blast hits to 34131 proteins in 2444 species: Archae - 798; Bacteria - 22429; Metazoa - 974; Fungi - 991; Plants - 531; Viruses - 0; Other Eukaryotes - 9610 (source: NCBI BLink). [Source:TAIR;Acc:AT2G30480]	chr2	nucleus	5.39	6.93	3.85	13.8	38.56	12.28	5.39	21.5467
AT4G38060	2.21894	2.67391e-53		protein_coding	AT4G38060 protein [Source:UniProtKB/TrEMBL;Acc:Q93VQ7]	chr4	nucleus	16.91	21.96	16.83	67.05	87.67	66.02	18.5667	73.58
AT1G64200	2.21149	2.06043e-06	VHA-E3	protein_coding	vacuolar H+-ATPase subunit E isoform 3 [Source:TAIR;Acc:AT1G64200]	chr1	vacuole	42.44	49.2	36.68	91.78	314.58	94.45	42.7733	166.937
AT1G56540	2.2089	0.00542205		protein_coding	Disease resistance protein (TIR-NBS-LRR class) family [Source:UniProtKB/TrEMBL;Acc:Q9FXA6]	chr1	mitochondrion	0.73	0.62	0.51	1.19	5.96	0.82	0.62	2.65667
AT5G24155	2.20607	5.10228e-06		protein_coding	At5g24155 [Source:UniProtKB/TrEMBL;Acc:Q6ID26]	chr5	extracellular	2.82	3.08	3.61	12.66	5.52	12.99	3.17	10.39
AT3G22840	2.20353	3.67074e-16	ELIP1	protein_coding	ELIP1 [Source:UniProtKB/TrEMBL;Acc:A0A178VCA8]	chr3	plastid	16.13	31.09	22.66	72.25	106.79	90.38	23.2933	89.8067
AT2G38340	2.2028	0.00868303	DREB2E	protein_coding	Dehydration-responsive element-binding protein 2E [Source:UniProtKB/Swiss-Prot;Acc:O80917]	chr2	nucleus	0.37	0.49	0.55	1.35	3.12	0.71	0.47	1.72667
AT1G71520	2.20105	0.0489337	ERF020	protein_coding	Ethylene-responsive transcription factor ERF020 [Source:UniProtKB/Swiss-Prot;Acc:Q9C9I8]	chr1	nucleus	0.31	0.58	0.37	0.5	3.67	0.83	0.42	1.66667
AT5G01540	2.19772	0.0239326	LECRK62	protein_coding	L-type lectin-domain containing receptor kinase VI.2 [Source:UniProtKB/Swiss-Prot;Acc:Q9M021]	chr5	plasma membrane	0.3	0.24	0.33	0.39	2.81	0.46	0.29	1.22
AT1G19530	2.19304	0.000192283		protein_coding	DNA polymerase epsilon catalytic subunit A [Source:UniProtKB/TrEMBL;Acc:Q93WK6]	chr1	nucleus	6.36	6.68	10.83	16.98	59.41	17.7	7.95667	31.3633
AT4G29330	2.19051	4.65516e-37	DER1	protein_coding	Derlin-1 [Source:UniProtKB/Swiss-Prot;Acc:Q8VZU9]	chr4	endoplasmic reticulum	29.52	31.92	28.82	93.95	146.62	111.28	30.0867	117.283
AT3G07255	2.18981	0.0473646		protein_coding	Nuclear transport factor 2/RNA recognition motif protein [Source:UniProtKB/TrEMBL;Acc:A0A1I9LNF2]	chr3		0.04	0.18	0.38	0.51	0.92	1.01	0.2	0.813333
AT5G11680	2.18965	0.000142403		protein_coding	Classical AGP protein [Source:UniProtKB/TrEMBL;Acc:Q9LYG2]	chr5	plasma membrane	34.94	35.31	30.25	60.64	263.79	59.93	33.5	128.12
AT2G30360	2.18932	2.67305e-17	CIPK11	protein_coding	CBL-interacting serine/threonine-protein kinase 11 [Source:UniProtKB/Swiss-Prot;Acc:O22932]	chr2	plasma membrane	9.72	7.54	6.88	30.95	26.48	34.42	8.04667	30.6167
AT3G24520	2.18929	0.000484296	HSFC1	protein_coding	Heat stress transcription factor C-1 [Source:UniProtKB/Swiss-Prot;Acc:Q9LV52]	chr3	nucleus	9.91	9.52	9.9	52.67	10.39	45.93	9.77667	36.33
AT3G01175	2.1861	3.0968e-05		protein_coding	Transmembrane protein [Source:UniProtKB/TrEMBL;Acc:F4J4Q8]	chr3	plasma membrane	0.61	0.67	0.6	1.5	4.45	1.9	0.626667	2.61667
AT1G30190	2.18177	8.68295e-05		protein_coding	Cotton fiber protein [Source:UniProtKB/TrEMBL;Acc:Q9C6Z9]	chr1	plasma membrane	1.36	0.37	1.1	3.41	3.57	4.45	0.943333	3.81
AT1G01360	2.17771	1.56905e-59	PYL9	protein_coding	RCAR1 [Source:UniProtKB/TrEMBL;Acc:A0A178W4H4]	chr1	cytosol,plasma membrane	10.52	10.87	10.52	40.57	44.26	38.79	10.6367	41.2067
AT5G64870	2.17312	3.90545e-06	FLOT3	protein_coding	Flotillin-like protein 3 [Source:UniProtKB/Swiss-Prot;Acc:Q9LV90]	chr5	vacuole,golgi	0.95	0.74	0.36	2.12	3.55	2.13	0.683333	2.6
AT4G27530	2.17292	0.0205464		protein_coding	At4g27530 [Source:UniProtKB/TrEMBL;Acc:Q9T077]	chr4	mitochondrion	0.53	1.07	0.27	4.64	0.84	2.8	0.623333	2.76
AT5G47160	2.17025	4.62014e-08		protein_coding	YDG domain-containing protein At5g47160 [Source:UniProtKB/Swiss-Prot;Acc:Q9LVU3]	chr5	nucleus	1.26	1.24	1.44	3.8	8.42	3.75	1.31333	5.32333
AT3G05650	2.16724	6.57536e-27	AtRLP32	protein_coding	Putative disease resistance protein [Source:UniProtKB/TrEMBL;Acc:Q9M9X0]	chr3	plasma membrane	0.93	1.12	0.88	3.64	3.94	3.68	0.976667	3.75333
AT1G13640	2.16318	6.44564e-56	PI4KG6	protein_coding	Phosphatidylinositol 4-kinase gamma 6 [Source:UniProtKB/Swiss-Prot;Acc:Q8W4R8]	chr1	peroxisome	19.27	20.07	18.88	64.18	91.06	67.7	19.4067	74.3133
AT5G19110	2.15748	0.0437596		protein_coding	Eukaryotic aspartyl protease family protein [Source:TAIR;Acc:AT5G19110]	chr5	extracellular	2.65	2.18	1.38	1.6	21.48	2.33	2.07	8.47
AT5G54230	2.14987	1.00527e-05	MYB49	protein_coding	Myb domain protein 49 [Source:UniProtKB/TrEMBL;Acc:Q9SPG6]	chr5	nucleus	3.38	3.47	3.15	12.3	5.52	15.65	3.33333	11.1567
AT1G04130	2.14897	5.60626e-25	TPR2	protein_coding	Tetratricopeptide repeat (TPR)-like superfamily protein [Source:UniProtKB/TrEMBL;Acc:F4I456]	chr1	cytosol	10.61	14.65	13.78	39.19	62.36	40.3	13.0133	47.2833
AT2G41230	2.14584	0.00295868	ORS1	protein_coding	Protein ORGAN SIZE RELATED 1 [Source:UniProtKB/Swiss-Prot;Acc:Q8RWS1]	chr2	plasma membrane	0.23	0.36	0.52	1.21	1.85	1.22	0.37	1.42667
AT1G62740	2.14416	6.81178e-39	HOP2	protein_coding	Hsp70-Hsp90 organizing protein 2 [Source:UniProtKB/Swiss-Prot;Acc:Q5XEP2]	chr1	nucleus	42.91	44.08	43.99	143.62	213.23	137.34	43.66	164.73
AT1G65490	2.14106	5.47886e-06		protein_coding	unknown protein; FUNCTIONS IN: molecular_function unknown; INVOLVED IN: biological_process unknown; LOCATED IN: endomembrane system; EXPRESSED IN: 22 plant structures; EXPRESSED DURING: 13 growth stages; BEST Arabidopsis thaliana protein match is: u /.../ protein (TAIR:AT1G65486.1); Has 23 Blast hits to 23 proteins in 2 species: Archae - 0; Bacteria - 0; Metazoa - 0; Fungi - 0; Plants - 23; Virus…	chr1	extracellular	37.62	30.48	40.86	82.07	261.84	93.15	36.32	145.687
AT4G34150	2.14074	0.00167918		protein_coding	AT4g34150/F28A23_90 [Source:UniProtKB/TrEMBL;Acc:Q945K9]	chr4	plasma membrane	28.46	20.65	24.72	40.34	231.72	42.56	24.61	104.873
AT5G54170	2.13841	0.0436058		protein_coding	Polyketide cyclase/dehydrase and lipid transport superfamily protein [Source:UniProtKB/TrEMBL;Acc:F4JYV3]	chr5	plasma membrane	30.21	29.88	26.67	42.65	249.15	36.98	28.92	109.593
AT1G22985	2.13329	1.48622e-06	ERF069	protein_coding	CRF7 [Source:UniProtKB/TrEMBL;Acc:A0A178W874]	chr1	nucleus	4.56	4	4.75	12.01	28.58	10.31	4.43667	16.9667
AT3G50560	2.13326	0.00389821		protein_coding	AT3g50560/T20E23_160 [Source:UniProtKB/TrEMBL;Acc:Q943Z4]	chr3	mitochondrion	2.74	2.56	2.17	3.39	22.49	2.79	2.49	9.55667
AT4G34000	2.12726	0.00111856	ABF3	protein_coding	ABSCISIC ACID-INSENSITIVE 5-like protein 6 [Source:UniProtKB/Swiss-Prot;Acc:Q9M7Q3]	chr4	nucleus	32.14	57.92	36.03	202.48	41.74	206.34	42.03	150.187
AT5G18470	2.12685	8.67195e-15		protein_coding	Curculin-like (Mannose-binding) lectin family protein [Source:UniProtKB/TrEMBL;Acc:Q94K76]	chr5	extracellular	1.95	2.62	2.69	7.01	10.08	9.97	2.42	9.02
AT3G09370	2.12443	0.00365664	MYB3R-3	protein_coding	Myb domain protein 3r-3 [Source:UniProtKB/TrEMBL;Acc:A0A1I9LSC6]	chr3	nucleus	6.78	7.1	6.51	9.62	58.83	9.06	6.79667	25.8367
AT4G25670	2.12223	1.81305e-10		protein_coding	AT4g25670/L73G19_50 [Source:UniProtKB/TrEMBL;Acc:Q94BX3]	chr4	nucleus	54.97	65.59	67.39	278.82	142.55	261.01	62.65	227.46
AT3G20520	2.12138	0.00144649	GDPDL5	protein_coding	Glycerophosphodiester phosphodiesterase GDPDL5 [Source:UniProtKB/Swiss-Prot;Acc:F4JEQ1]	chr3	extracellular	0.25	0.15	0.1	0.72	0.62	0.39	0.166667	0.576667
AT5G62520	2.12069	0.000176347	SRO5	protein_coding	Probable inactive poly [ADP-ribose] polymerase SRO5 [Source:UniProtKB/Swiss-Prot;Acc:Q9FJJ3]	chr5	nucleus	1.11	2.18	1.33	3.49	10.53	2.99	1.54	5.67
AT1G20823	2.12045	2.28585e-09	ATL80	protein_coding	RING-H2 finger protein ATL80 [Source:UniProtKB/Swiss-Prot;Acc:Q9LM69]	chr1	plasma membrane	9.3	6.79	9.65	37.39	21.49	34.53	8.58	31.1367
AT4G02550	2.11919	0.00103523		protein_coding	unknown protein; BEST Arabidopsis thaliana protein match is: unknown protein (TAIR:AT4G02210.2); Has 350 Blast hits to 284 proteins in 18 species: Archae - 0; Bacteria - 0; Metazoa - 0; Fungi - 13; Plants - 331; Viruses - 0; Other Eukaryotes - 6 (so /.../NCBI BLink). [Source:TAIR;Acc:AT4G02550]	chr4	nucleus	9.58	10.66	9.61	15.75	82.33	15.83	9.95	37.97
AT2G17840	2.11706	2.09004e-08	ERD7	protein_coding	Protein EARLY-RESPONSIVE TO DEHYDRATION 7, chloroplastic [Source:UniProtKB/Swiss-Prot;Acc:O48832]	chr2	plasma membrane	34.23	28.19	28.68	82.65	196.25	67.74	30.3667	115.547
AT2G42530	2.10386	0.000158667	COR15B	protein_coding	Protein COLD-REGULATED 15B, chloroplastic [Source:UniProtKB/Swiss-Prot;Acc:Q9SIN5]	chr2	plastid	19.6	17.34	28.01	111.98	31.16	78.24	21.65	73.7933
AT3G08690	2.10216	5.64874e-20	UBC11	protein_coding	Ubiquitin-conjugating enzyme E2 11 [Source:UniProtKB/Swiss-Prot;Acc:P35134]	chr3	cytosol	39.12	43.95	41.93	118.15	209.75	114.98	41.6667	147.627
AT3G13276	2.10044	0.00408538		protein_coding		chr3		0	0.58	2.17	2	4.48	0.65	0.916667	2.37667
AT1G70640	2.09982	0.0135598		protein_coding	At1g70640 [Source:UniProtKB/TrEMBL;Acc:Q9S843]	chr1	nucleus	0.15	0.12	0.29	0.91	0.85	0.39	0.186667	0.716667
AT3G15770	2.09897	1.75383e-22		protein_coding	AT3G15770 protein [Source:UniProtKB/TrEMBL;Acc:B9DGF6]	chr3	cytosol	33.48	33.17	27.24	88.85	157.65	84.17	31.2967	110.223
AT5G19240	2.0971	0.000213461		protein_coding	Uncharacterized GPI-anchored protein At5g19240 [Source:UniProtKB/Swiss-Prot;Acc:Q84VZ5]	chr5	extracellular	21.01	14.6	16.96	33.63	138.44	35.6	17.5233	69.2233
AT1G09932	2.09627	3.19124e-21		protein_coding	Phosphoglycerate mutase family protein [Source:UniProtKB/TrEMBL;Acc:Q8GWG7]	chr1	cytosol	3.65	4.17	3.62	12.79	15.03	9.19	3.81333	12.3367
AT5G03890	2.09535	1.85155e-07		protein_coding	Emb [Source:UniProtKB/TrEMBL;Acc:Q9LZC0]	chr5	nucleus	1.72	2.33	1.66	8.5	5	6.64	1.90333	6.71333
AT3G15200	2.08788	6.56768e-08		protein_coding	Putative pentatricopeptide repeat-containing protein At3g15200 [Source:UniProtKB/Swiss-Prot;Acc:Q9LIL5]	chr3	mitochondrion	0.84	1.29	0.93	3.57	5.39	2.64	1.02	3.86667
AT4G23810	2.08157	0.00365664	WRKY53	protein_coding	Probable WRKY transcription factor 53 [Source:UniProtKB/Swiss-Prot;Acc:Q9SUP6]	chr4	nucleus	1.3	1.07	1.13	2.72	9.1	1.63	1.16667	4.48333
AT3G11410	2.08111	0.0015923	PP2CA	protein_coding	Protein phosphatase 2C 37 [Source:UniProtKB/Swiss-Prot;Acc:P49598]	chr3	nucleus	42.77	38.01	38.05	187.83	34.09	181.07	39.61	134.33
AT2G32235	2.07629	0.0275724		protein_coding	Putative uncharacterized protein [Source:UniProtKB/TrEMBL;Acc:Q5S4W8]	chr2	nucleus	1.69	1.9	2.08	2.18	15.5	1.89	1.89	6.52333
AT3G24420	2.07561	2.68892e-15		protein_coding	Alpha/beta-Hydrolases superfamily protein [Source:UniProtKB/TrEMBL;Acc:Q9LK01]	chr3	plasma membrane	5.83	5.69	4.83	17.5	27.04	13.65	5.45	19.3967
AT3G06520	2.07466	0.0192122		protein_coding	Agenet domain-containing protein [Source:UniProtKB/TrEMBL;Acc:Q9C8Z3]	chr3	cytosol	1.13	1.07	0.94	1.32	8.92	1.32	1.04667	3.85333
AT4G31354	2.07249	0.0223794		protein_coding	unknown protein; BEST Arabidopsis thaliana protein match is: unknown protein (TAIR:AT4G31351.1); Has 30201 Blast hits to 17322 proteins in 780 species: Archae - 12; Bacteria - 1396; Metazoa - 17338; Fungi - 3422; Plants - 5037; Viruses - 0; Other Eu /.../es - 2996 (source: NCBI BLink). [Source:TAIR;Acc:AT4G31354]	chr4	cytosol	2.24	1.03	1.52	3.85	13.32	2.88	1.59667	6.68333
AT5G54300	2.0712	1.17375e-13		protein_coding	Cotton fiber expressed protein 1-like protein [Source:UniProtKB/TrEMBL;Acc:Q9FL70]	chr5	plasma membrane	10.42	10.19	8.78	26.36	52.43	26.16	9.79667	34.9833
AT3G59530	2.06768	1.50138e-08	SSL13	protein_coding	Protein STRICTOSIDINE SYNTHASE-LIKE 13 [Source:UniProtKB/Swiss-Prot;Acc:Q9M1B4]	chr3	vacuole	2.07	2.89	2.91	7.18	15.62	6.87	2.62333	9.89
AT3G11020	2.0676	7.84656e-07	DREB2B	protein_coding	Dehydration-responsive element-binding protein 2B [Source:UniProtKB/Swiss-Prot;Acc:O82133]	chr3	nucleus	1.51	1.53	1.25	3.47	8.21	3.68	1.43	5.12
AT1G55980	2.06646	0.00113837		protein_coding	FAD/NAD(P)-binding oxidoreductase family protein [Source:TAIR;Acc:AT1G55980]	chr1	mitochondrion	4.65	3.83	3.03	6.26	2.61	5.43	3.83667	4.76667
AT5G58590	2.06273	4.45596e-74	RANBP1C	protein_coding	At5g58590 [Source:UniProtKB/TrEMBL;Acc:Q1WWI2]	chr5	cytosol	37	39.85	40.23	129.13	153.69	126.45	39.0267	136.423
AT5G01600	2.06108	1.01356e-07	FER1	protein_coding	Ferritin-1, chloroplastic [Source:UniProtKB/Swiss-Prot;Acc:Q39101]	chr5	plastid	260.99	183.82	119.94	803.6	841.23	382.16	188.25	675.663
AT2G23340	2.06093	1.7869e-43	ERF008	protein_coding	Ethylene-responsive transcription factor ERF008 [Source:UniProtKB/Swiss-Prot;Acc:O22174]	chr2	nucleus	10.92	11.25	9.98	35.9	46.43	33.3	10.7167	38.5433
AT5G11090	2.05963	6.49974e-41		protein_coding	At5g11090 [Source:UniProtKB/TrEMBL;Acc:Q9FY56]	chr5	nucleus	36.91	38.41	37.15	128.55	126.7	138.78	37.49	131.343
AT1G56300	2.05723	8.73568e-56		protein_coding	At1g56300 [Source:UniProtKB/TrEMBL;Acc:Q8L7R1]	chr1	nucleus	25.55	29.58	26.63	89.43	116.09	78.86	27.2533	94.7933
AT1G50740	2.0529	5.57411e-12	FAX5	protein_coding	Protein FATTY ACID EXPORT 5 [Source:UniProtKB/Swiss-Prot;Acc:Q9C6T7]	chr1	extracellular	27.99	28.71	29.32	74.4	151.72	73.21	28.6733	99.7767
AT3G23990	2.04909	5.92826e-17	CPN60	protein_coding	Chaperonin CPN60, mitochondrial [Source:UniProtKB/Swiss-Prot;Acc:P29197]	chr3	mitochondrion	101.66	122.47	119.52	318.11	587.89	309	114.55	405
AT3G29810	2.04841	3.56027e-11	COBL2	protein_coding	COBRA-like protein 2 [Source:UniProtKB/Swiss-Prot;Acc:Q8L8Q7]	chr3	plasma membrane	4.9	4.43	4.73	14.15	24.48	10.69	4.68667	16.44
AT3G21780	2.04805	0.00161529	UGT71B6	protein_coding	UDP-glycosyltransferase 71B6 [Source:UniProtKB/Swiss-Prot;Acc:Q9LSY6]	chr3	plasma membrane	0.78	0.67	0.87	1.58	5.23	1.54	0.773333	2.78333
AT2G36830	2.04555	3.8247e-16	TIP1-1	protein_coding	Aquaporin TIP1-1 [Source:UniProtKB/Swiss-Prot;Acc:P25818]	chr2	vacuole	391.57	322.23	352.84	1166.22	1016.6	1477.69	355.547	1220.17
AT1G27720	2.04331	0.0458785	TAF4	protein_coding	Transcription initiation factor TFIID subunit 4 [Source:UniProtKB/Swiss-Prot;Acc:Q6SJR1]	chr1	nucleus	0.43	0.61	0.53	0.56	3.17	0.53	0.523333	1.42
AT1G10230	2.04296	5.32892e-23	ASK18	protein_coding	SKP1-like protein 18 [Source:UniProtKB/Swiss-Prot;Acc:Q9SY65]	chr1	cytosol	26.78	23.48	26.69	74.5	121.45	85.01	25.65	93.6533
AT4G17550	2.04246	0.00340878		protein_coding	Putative glycerol-3-phosphate transporter 4 [Source:UniProtKB/Swiss-Prot;Acc:O23596]	chr4	vacuole	8.14	8.8	7.9	40.27	6.44	35.33	8.28	27.3467
AT5G15840	2.04152	0.000214453	CO	protein_coding	Zinc finger protein CONSTANS [Source:UniProtKB/Swiss-Prot;Acc:Q39057]	chr5	nucleus	0.26	0.25	0.25	0.64	0.97	0.9	0.253333	0.836667
AT1G22190	2.03619	1.17962e-43	RAP2-13	protein_coding	Ethylene-responsive transcription factor RAP2-13 [Source:UniProtKB/Swiss-Prot;Acc:Q9LM15]	chr1	nucleus	28.47	27.9	24.79	81.72	105.61	94.66	27.0533	93.9967
AT5G55090	2.03441	1.85901e-07	MAPKKK15	protein_coding	mitogen-activated protein kinase kinase kinase 15 [Source:TAIR;Acc:AT5G55090]	chr5	nucleus	1.51	1.23	1.09	3.27	6.61	3.46	1.27667	4.44667
AT1G77450	2.02869	0.000113338	NAC032	protein_coding	NAC032 [Source:UniProtKB/TrEMBL;Acc:A0A178WMH1]	chr1	nucleus	10.91	13.88	13.22	54.29	16.73	54.91	12.67	41.9767
AT4G28150	2.02549	2.90855e-18		protein_coding	Putative uncharacterized protein At4g28150 [Source:UniProtKB/TrEMBL;Acc:Q8GUN3]	chr4	nucleus	2.56	3.05	2.97	10.49	8.93	8.98	2.86	9.46667
AT5G03560	2.02351	1.06742e-21		protein_coding	Tetratricopeptide repeat (TPR)-like superfamily protein [Source:UniProtKB/TrEMBL;Acc:F4KGN4]	chr5	mitochondrion	11.19	12.47	9.8	30.16	47.51	29.4	11.1533	35.69
AT3G26350	2.01834	7.28561e-07		protein_coding	Proline-rich receptor-like kinase [Source:UniProtKB/TrEMBL;Acc:Q9LIP1]	chr3	nucleus	0.75	0.88	0.68	1.96	3.67	2.4	0.77	2.67667
AT5G60800	2.01801	0.00201675		protein_coding	Heavy metal transport/detoxification superfamily protein [Source:UniProtKB/TrEMBL;Acc:F4K0H3]	chr5	nucleus	3.37	4.03	4.21	6.35	30.27	6.22	3.87	14.28
AT3G50290	2.01799	0.0197039		protein_coding	HXXXD-type acyl-transferase family protein [Source:UniProtKB/TrEMBL;Acc:F4J0K7]	chr3	cytosol,plasma membrane	0.12	0.16	0.25	0.43	0.68	0.83	0.176667	0.646667
AT2G16586	2.01681	0.000333545		protein_coding	Putative uncharacterized protein [Source:UniProtKB/TrEMBL;Acc:Q8GXM1]	chr2	extracellular	8.08	8.73	7.12	26.93	54.59	29.8	7.97667	37.1067
AT4G23200	2.01338	3.52243e-05	CRK12	protein_coding	cysteine-rich RLK (RECEPTOR-like protein kinase) 12 [Source:TAIR;Acc:AT4G23200]	chr4	plasma membrane	0.4	0.21	0.38	0.97	1.22	1.16	0.33	1.11667
AT5G05965	2.01123	0.0153727		protein_coding	Cell wall RBR3-like protein [Source:UniProtKB/TrEMBL;Acc:Q5XV49]	chr5	nucleus	0.21	0.22	0.72	1.29	2.95	1.24	0.383333	1.82667
AT4G00970	2.01093	0.0201702	CRK41	protein_coding	Cysteine-rich receptor-like protein kinase 41 [Source:UniProtKB/Swiss-Prot;Acc:O23081]	chr4	plasma membrane	1.04	0.45	0.64	0.99	6.22	1.22	0.71	2.81
AT5G63160	2.01034	1.36945e-29	BT1	protein_coding	BTB/POZ and TAZ domain-containing protein 1 [Source:UniProtKB/Swiss-Prot;Acc:Q9FMK7]	chr5	cytosol,nucleus	21.71	24.41	22.49	89.57	74.4	73.31	22.87	79.0933
AT2G31940	2.00547	1.52932e-05		protein_coding	Oxidoreductase/transition metal ion-binding protein [Source:UniProtKB/TrEMBL;Acc:Q9SKA6]	chr2	plasma membrane	1.39	1.44	2.54	7.04	5.4	5.12	1.79	5.85333
AT5G07650	2.00506	9.37061e-07		protein_coding	Actin-binding FH2 protein [Source:TAIR;Acc:AT5G07650]	chr5	nucleus	0.67	0.36	0.35	1.35	2.2	1.07	0.46	1.54
AT5G60610	2.00441	1.6912e-05		protein_coding	FBD-associated F-box protein At5g60610 [Source:UniProtKB/Swiss-Prot;Acc:Q9FF58]	chr5	cytosol	0.55	1.24	0.48	2.57	2.48	2.58	0.756667	2.54333
AT1G23090	2.00157	0.0150613	SULTR3;3	protein_coding	Probable sulfate transporter 3.3 [Source:UniProtKB/Swiss-Prot;Acc:Q9SXS2]	chr1	plasma membrane	4.2	3.63	3.1	4.04	31.52	4.22	3.64333	13.26
AT2G37170	2.00079	2.33164e-09	PIP2B	protein_coding	plasma membrane intrinsic protein 2 [Source:TAIR;Acc:AT2G37170]	chr2	plasma membrane	231.8	186.58	195.17	726.36	428.32	817.92	204.517	657.533
AT1G49405	1.98763	6.14749e-05		protein_coding	CASP-like protein 5C3 [Source:UniProtKB/Swiss-Prot;Acc:Q3ECT8]	chr1	plasma membrane	0.54	0.97	0.49	1.74	2.93	2.04	0.666667	2.23667
AT3G60720	1.98649	5.16435e-06	PDLP8	protein_coding	Plasmodesmata-located protein 8 [Source:UniProtKB/TrEMBL;Acc:A0A1I9LQV4]	chr3	extracellular	2.45	2.09	2.65	5.33	13.13	5.19	2.39667	7.88333
AT5G17350	1.98419	0.00712581		protein_coding	Putative uncharacterized protein [Source:UniProtKB/TrEMBL;Acc:Q9LF49]	chr5	nucleus	1.65	0.7	0.52	2.28	5.61	2.27	0.956667	3.38667
AT2G18680	1.97283	0.0485998		protein_coding	unknown protein; FUNCTIONS IN: molecular_function unknown; INVOLVED IN: biological_process unknown; LOCATED IN: endomembrane system; EXPRESSED IN: male gametophyte, pollen tube; EXPRESSED DURING: L mature pollen stage, M germinated pollen stage; BES /.../idopsis thaliana protein match is: unknown protein (TAIR:AT2G18690.1); Has 30201 Blast hits to 17322 proteins in 780 species: Archae - 12; Bacte…	chr2	endoplasmic reticulum	0.98	0.63	1.03	0.81	4.86	1.35	0.88	2.34
AT5G67300	1.97182	1.03175e-29	MYB44	protein_coding	MYBR1 [Source:UniProtKB/TrEMBL;Acc:A0A178UQ74]	chr5	nucleus	50.1	43.45	36.64	127.63	179.25	131.99	43.3967	146.29
AT2G31945	1.97126	1.40033e-05		protein_coding	At2g31940/F20M17.2 [Source:UniProtKB/TrEMBL;Acc:Q8RU85]	chr2	extracellular	2.39	2.85	1.5	5.5	11.31	6.13	2.24667	7.64667
AT5G04610	1.9692	9.71479e-07		protein_coding	S-adenosyl-L-methionine-dependent methyltransferases superfamily protein [Source:UniProtKB/TrEMBL;Acc:F4JWB9]	chr5	plastid	1.09	0.99	0.71	2.68	4.42	2.49	0.93	3.19667
AT2G24681	1.96633	0.0275175	REM11	protein_coding	B3 domain-containing protein REM11 [Source:UniProtKB/Swiss-Prot;Acc:P0CAP3]	chr2	nucleus	0.34	0.22	0.28	0.69	1.49	1	0.28	1.06
AT3G61630	1.96328	3.55481e-40	CRF6	protein_coding	CRF6 [Source:UniProtKB/TrEMBL;Acc:A0A178VFH2]	chr3	nucleus	5.75	5.86	5.81	18.98	20.46	18.04	5.80667	19.16
AT4G22740	1.96095	9.23589e-59		protein_coding	AT4g22740/T12H17_130 [Source:UniProtKB/TrEMBL;Acc:Q940N4]	chr4	nucleus	31.01	35.99	30.26	102.53	112.94	106.53	32.42	107.333
AT1G51340	1.95763	1.1966e-30	DTX42	protein_coding	Protein DETOXIFICATION [Source:UniProtKB/TrEMBL;Acc:A0A178W9H8]	chr1	plasma membrane	5.33	5.45	6.11	18.98	18.26	17	5.63	18.08
AT4G38810	1.95735	2.53913e-33		protein_coding	Calcium-binding EF-hand family protein [Source:UniProtKB/TrEMBL;Acc:Q9T0I9]	chr4	nucleus	29.06	26.74	25.37	93.63	81.96	82.59	27.0567	86.06
AT1G28190	1.95291	0.000244573		protein_coding	F3H9.15 protein [Source:UniProtKB/TrEMBL;Acc:Q9FZ93]	chr1	nucleus	4.97	4.49	4.99	8.11	31.03	9.81	4.81667	16.3167
AT1G28480	1.95036	0.00374704	GRXC9	protein_coding	Glutaredoxin-C9 [Source:UniProtKB/Swiss-Prot;Acc:Q9SGP6]	chr1	nucleus	1.81	1.59	0.7	3.42	2.94	6.36	1.36667	4.24
AT5G66640	1.94649	0.0206658	DAR3	protein_coding	DA1-related protein 3 [Source:TAIR;Acc:AT5G66640]	chr5	nucleus	0.44	0.42	0.19	0.48	2.33	0.61	0.35	1.14
AT3G03520	1.94246	7.11543e-07	NPC3	protein_coding	NPC3 [Source:UniProtKB/TrEMBL;Acc:A0A178VBD6]	chr3	plasma membrane	19.21	19.85	19.71	40.29	113.61	42.37	19.59	65.4233
AT4G08230	1.93978	1.3138e-14		protein_coding	Glycine-rich protein [Source:UniProtKB/TrEMBL;Acc:Q8VY68]	chr4	plasma membrane	31.1	37.01	33.38	87.67	158.76	83.24	33.83	109.89
AT4G33050	1.93823	0.0128655	EDA39	protein_coding	calmodulin-binding family protein [Source:TAIR;Acc:AT4G33050]	chr4	plasma membrane	6.23	4.82	4.71	6.95	40.79	5.83	5.25333	17.8567
AT2G36220	1.93499	7.37682e-15		protein_coding	At2g36220/F2H17.17 [Source:UniProtKB/TrEMBL;Acc:Q9SJN3]	chr2	nucleus	19.28	15.91	15.5	42.59	76.25	46.53	16.8967	55.1233
AT2G36750	1.93497	1.15965e-05	UGT73C1	protein_coding	UDP-glycosyltransferase 73C1 [Source:UniProtKB/Swiss-Prot;Acc:Q9ZQ99]	chr2	plasma membrane	0.54	0.55	0.4	1.64	1.46	1.68	0.496667	1.59333
AT5G59480	1.93375	8.90666e-08		protein_coding	Haloacid dehalogenase-like hydrolase (HAD) superfamily protein [Source:UniProtKB/TrEMBL;Acc:Q9LTI2]	chr5	cytosol	33.57	37.1	42.3	139.35	72.92	137.77	37.6567	116.68
AT5G61510	1.93013	2.97344e-39		protein_coding	At5g61510 [Source:UniProtKB/TrEMBL;Acc:A1L4Y4]	chr5	cytosol	31.17	34.89	36.4	104.07	117.98	117.52	34.1533	113.19
AT3G12510	1.92885	7.54813e-06		protein_coding	At3g12510 [Source:UniProtKB/TrEMBL;Acc:Q9LHF8]	chr3	nucleus	7.99	10.45	9.08	19.15	50.99	19.92	9.17333	30.02
AT2G43020	1.92587	2.12825e-15	PAO2	protein_coding	Probable polyamine oxidase 2 [Source:UniProtKB/Swiss-Prot;Acc:Q9SKX5]	chr2	peroxisome	25.96	26.75	24.92	87.54	64.93	92.37	25.8767	81.6133
AT1G80660	1.92566	0.0426599	AHA9	protein_coding	ATPase 9, plasma membrane-type [Source:UniProtKB/Swiss-Prot;Acc:Q42556]	chr1	plasma membrane	0.11	0.07	0.04	0.22	0.18	0.12	0.0733333	0.173333
AT5G17850	1.92414	1.77091e-08	CCX2	protein_coding	Cation/calcium exchanger 2 [Source:UniProtKB/Swiss-Prot;Acc:Q9FKP2]	chr5	plasma membrane	2.18	2.69	2.53	6.87	12.77	5.29	2.46667	8.31
AT1G43160	1.92011	0.00048142	RAP2-6	protein_coding	Ethylene-responsive transcription factor RAP2-6 [Source:UniProtKB/Swiss-Prot;Acc:Q7G1L2]	chr1	nucleus	3.41	3.26	2.84	6.66	19.45	5.1	3.17	10.4033
AT5G40390	1.91662	1.1425e-05	RFS5	protein_coding	Probable galactinol--sucrose galactosyltransferase 5 [Source:UniProtKB/Swiss-Prot;Acc:Q9FND9]	chr5	plasma membrane	18.85	15.36	16.19	63.36	26.74	66.11	16.8	52.07
AT1G76180	1.91418	2.32427e-16	ERD14	protein_coding	Dehydrin ERD14 [Source:UniProtKB/Swiss-Prot;Acc:P42763]	chr1	cytosol	213.06	181.51	181.5	685.14	489.38	618.85	192.023	597.79
AT3G08990	1.91048	0.0230347		protein_coding	Protein yippee-like At3g08990 [Source:UniProtKB/Swiss-Prot;Acc:Q9SR97]	chr3	cytosol	6.77	7.33	9.11	8.51	36.84	6.7	7.73667	17.35
AT5G47120	1.90856	4.29066e-49	BI-1	protein_coding	Bax inhibitor 1 [Source:UniProtKB/Swiss-Prot;Acc:Q9LD45]	chr5	endoplasmic reticulum	86.44	84.41	88.31	241.1	320.36	256.64	86.3867	272.7
AT4G37370	1.90421	1.75888e-07	CYP81D8	protein_coding	Cytochrome P450, family 81, subfamily D, polypeptide 8 [Source:UniProtKB/TrEMBL;Acc:Q9SZT7]	chr4	endoplasmic reticulum	4.78	5.28	4.42	10.56	25.94	11	4.82667	15.8333
AT4G35550	1.9016	3.2687e-07	WOX13	protein_coding	WOX13 [Source:UniProtKB/TrEMBL;Acc:A0A178UZQ1]	chr4	nucleus	11.79	14.93	16.04	52.01	26.42	49.91	14.2533	42.78
AT1G76590	1.8992	3.40484e-05		protein_coding	At1g76590 [Source:UniProtKB/TrEMBL;Acc:Q2HIW3]	chr1	nucleus	7.07	7.42	5.13	14.98	39.06	11.61	6.54	21.8833
AT2G42150	1.8992	0.00134874		protein_coding	DNA-binding bromodomain-containing protein [Source:UniProtKB/TrEMBL;Acc:O48523]	chr2	nucleus	0.52	0.3	0.36	0.96	2.01	0.77	0.393333	1.24667
AT1G77000	1.89874	6.13844e-15	SKP2B	protein_coding	F-box protein SKP2B [Source:UniProtKB/Swiss-Prot;Acc:O49286]	chr1	nucleus	10.04	11.07	10.96	24.94	46.82	29.39	10.69	33.7167
AT1G10370	1.8954	0.000962167	GSTU17	protein_coding	Glutathione S-transferase U17 [Source:UniProtKB/Swiss-Prot;Acc:Q9FUS8]	chr1	cytosol	29.7	36.07	32.83	132.69	32.46	120.22	32.8667	95.1233
AT4G17230	1.89256	5.66449e-10	SCL13	protein_coding	SCARECROW-like 13 [Source:TAIR;Acc:AT4G17230]	chr4	nucleus	13.57	13.27	12.89	30.98	64.11	30.74	13.2433	41.9433
AT3G50930	1.89203	7.60903e-08	HSR4	protein_coding	Protein HYPER-SENSITIVITY-RELATED 4 [Source:UniProtKB/Swiss-Prot;Acc:Q8VZG2]	chr3	mitochondrion	3.1	2.57	2.56	5.79	13.9	6.98	2.74333	8.89
AT1G10960	1.88963	4.7312e-14	FD1	protein_coding	Ferredoxin-1, chloroplastic [Source:UniProtKB/Swiss-Prot;Acc:O04090]	chr1	plastid	304.03	296.17	260.98	883.8	705.39	1078.66	287.06	889.283
AT1G01940	1.88849	0.000347696	CYP18-1	protein_coding	Peptidyl-prolyl cis-trans isomerase CYP18-1 [Source:UniProtKB/Swiss-Prot;Acc:Q9LPC7]	chr1	cytosol	24.07	25.81	31.32	42.87	166.75	51.04	27.0667	86.8867
AT2G38820	1.88707	1.92248e-14		protein_coding	Protein of unknown function (DUF506) [Source:TAIR;Acc:AT2G38820]	chr2	nucleus	13.43	13.7	13.48	46.93	33.39	45.6	13.5367	41.9733
AT3G07770	1.88226	2.40169e-16	HSP90-6	protein_coding	Heat shock protein 90-6, mitochondrial [Source:UniProtKB/Swiss-Prot;Acc:F4JFN3]	chr3	mitochondrion	41.46	49.91	40.06	113.09	197.75	103.21	43.81	138.017
AT5G58787	1.88106	1.40975e-05		protein_coding	Putative uncharacterized protein At5g58787 [Source:UniProtKB/TrEMBL;Acc:Q8L8N5]	chr5	nucleus	16.22	21.4	17.8	36.78	109.31	36.81	18.4733	60.9667
AT3G49780	1.88003	0.00168752	PSK3	protein_coding	Phytosulfokines 3 [Source:UniProtKB/Swiss-Prot;Acc:Q9M2Y0]	chr3	extracellular	11.76	10	6.71	17.17	64	13.91	9.49	31.6933
AT1G30260	1.87739	4.47309e-07		protein_coding	At1g30260/F12P21_9 [Source:UniProtKB/TrEMBL;Acc:Q9C754]	chr1	nucleus	3.44	3.09	3.85	14.06	8.2	9.58	3.46	10.6133
AT1G09070	1.87401	0.00521699	SRC2	protein_coding	Protein SRC2 homolog [Source:UniProtKB/Swiss-Prot;Acc:O04023]	chr1	vacuole,endoplasmic reticulum	61.07	46.52	40.3	68.63	352.71	65.97	49.2967	162.437
[truncated: 4,209 more rows]

## Sheet: Ctrl_MS_22_vs_Ctrl_DVAL_22
Ctrl_MS_22_vs_Ctrl_DVAL_22							Comparisons are done against the 4 MS 22oC replicates
[truncated: 110 more rows]

## Sheet: PANTHER chaperome
IDs	Blair	This study	PANTHER Protein class	IDs	Grinevich	This study	PANTHER Protein class	IDs	Blair	Grinevich	PANTHER Protein class
[truncated: 72 more rows]

[truncated: 12 more sheets: All IDs, All log2FCs + PANTHER, All IDs, log2FC>0, All IDs, log2FC<0, Figure 1, Figure 3, Figure 4, Figure 5, Supp. Fig. 1, Supp. Fig. 3, Supp. Fig. 5, Supp. Fig. 7, Supp. Fig. 8]
